# Supplementary material for: Ancient globetrotters—connectivity and putative native ranges of two cosmopolitan biofouling amphipods
Source: PeerJ. 2020 Jul 28;8:e9613. doi: 10.7717/peerj.9613 (PMC7394068; doi:10.7717/peerj.9613)
Supplement: Supplemental Information 4 — Information includes species identity, locality, number of specimens (n), accession numbers, and references. [file peerj-08-9613-s004.xlsx]

## Sheet: Sheet1
BIN	Species	Process ID	Sample ID	Country/Ocean	Region	Reference
BOLD:AAA3311	Jassa marmorata	JASSA001-19	Jm001	Germany	Northern European Seas	This work
BOLD:AAA3311	Jassa marmorata	JASSA002-19	Jm002	Germany	Northern European Seas	This work
BOLD:AAA3311	Jassa marmorata	JASSA003-19	Jm003	Germany	Northern European Seas	This work
BOLD:AAA3311	Jassa marmorata	JASSA004-19	Jm004	Germany	Northern European Seas	This work
BOLD:AAA3311	Jassa marmorata	JASSA005-19	Jm005	Germany	Northern European Seas	This work
BOLD:AAA3311	Jassa marmorata	JASSA006-19	Jm006	Germany	Northern European Seas	This work
BOLD:AAA3311	Jassa marmorata	JASSA007-19	Jm007	Germany	Northern European Seas	This work
BOLD:AAA3311	Jassa marmorata	JASSA008-19	Jm008	Germany	Northern European Seas	This work
BOLD:AAA3311	Jassa marmorata	JASSA009-19	Jm009	Germany	Northern European Seas	This work
BOLD:AAA3311	Jassa marmorata	JASSA010-19	Jm010	Germany	Northern European Seas	This work
BOLD:AAA3311	Jassa marmorata	JASSA011-19	Jm011	Germany	Northern European Seas	This work
BOLD:AAA3311	Jassa marmorata	JASSA012-19	Jm012	Germany	Northern European Seas	This work
BOLD:AAA3311	Jassa marmorata	JASSA013-19	Jm013	Germany	Northern European Seas	This work
BOLD:AAA3311	Jassa marmorata	JASSA014-19	Jm014	Germany	Northern European Seas	This work
BOLD:AAA3311	Jassa marmorata	JASSA015-19	Jm015	Germany	Northern European Seas	This work
BOLD:AAA3311	Jassa marmorata	JASSA016-19	Jm016	Germany	Northern European Seas	This work
BOLD:AAA3311	Jassa marmorata	JASSA017-19	Jm017	Germany	Northern European Seas	This work
BOLD:AAA3311	Jassa marmorata	JASSA018-19	Jm018	Germany	Northern European Seas	This work
BOLD:AAA3311	Jassa marmorata	JASSA020-19	Jm020	Germany	Northern European Seas	This work
BOLD:AAA3311	Jassa marmorata	JASSA021-19	Jm021	Germany	Northern European Seas	This work
BOLD:AAA3311	Jassa marmorata	JASSA022-19	Jm022	Germany	Northern European Seas	This work
BOLD:AAA3311	Jassa marmorata	JASSA023-19	Jm023	Germany	Northern European Seas	This work
BOLD:AAA3311	Jassa marmorata	JASSA024-19	Jm024	Germany	Northern European Seas	This work
BOLD:AAA3311	Jassa marmorata	JASSA025-19	Jm025	Germany	Northern European Seas	This work
BOLD:AAA3311	Jassa marmorata	JASSA026-19	Jm037	Argentina	SW Atlantic	This work
BOLD:AAA3311	Jassa marmorata	JASSA027-19	Jm038	Argentina	SW Atlantic	This work
BOLD:AAA3311	Jassa marmorata	JASSA028-19	Jm039	Argentina	SW Atlantic	This work
BOLD:AAA3311	Jassa marmorata	JASSA029-19	Jm040	Argentina	SW Atlantic	This work
BOLD:AAA3311	Jassa marmorata	JASSA030-19	Jm041	Argentina	SW Atlantic	This work
BOLD:AAA3311	Jassa marmorata	JASSA031-19	Jm042	Argentina	SW Atlantic	This work
BOLD:AAA3311	Jassa marmorata	JASSA032-19	Jm043	Argentina	SW Atlantic	This work
BOLD:AAA3311	Jassa marmorata	JASSA033-19	Jm044	Argentina	SW Atlantic	This work
BOLD:AAA3311	Jassa marmorata	JASSA034-19	Jm045	Argentina	SW Atlantic	This work
BOLD:AAA3311	Jassa marmorata	JASSA035-19	Jm046	Argentina	SW Atlantic	This work
BOLD:AAA3311	Jassa marmorata	JASSA036-19	Jm047	United States	NW Atlantic	This work
BOLD:AAA3311	Jassa marmorata	JASSA037-19	Jm048	United States	NW Atlantic	This work
BOLD:AAA3311	Jassa marmorata	JASSA038-19	Jm049	United States	NW Atlantic	This work
BOLD:AAA3311	Jassa marmorata	JASSA039-19	Jm050	United States	NW Atlantic	This work
BOLD:AAA3311	Jassa marmorata	JASSA040-19	Jm051	United States	NW Atlantic	This work
BOLD:AAA3311	Jassa marmorata	JASSA041-19	Jm052	United States	NW Atlantic	This work
BOLD:AAA3311	Jassa marmorata	JASSA042-19	Jm053	United States	NW Atlantic	This work
BOLD:AAA3311	Jassa marmorata	JASSA043-19	Jm054	United States	NW Atlantic	This work
BOLD:AAA3311	Jassa marmorata	JASSA044-19	Jm055	United States	NW Atlantic	This work
BOLD:AAA3311	Jassa marmorata	JASSA045-19	Jm056	United States	NW Atlantic	This work
BOLD:AAA3311	Jassa marmorata	JASSA046-19	Jm057	United States	NW Atlantic	This work
BOLD:AAA3311	Jassa marmorata	JASSA047-19	Jm058	United States	NW Atlantic	This work
BOLD:AAA3311	Jassa marmorata	JASSA049-19	Jm096	Norway	Northern European Seas	This work
BOLD:AAA3311	Jassa marmorata	JASSA050-19	Jm097	Norway	Northern European Seas	This work
BOLD:AAA3311	Jassa marmorata	JASSA051-19	Jm098	Norway	Northern European Seas	This work
BOLD:AAA3311	Jassa marmorata	JASSA052-19	Jm099	Norway	Northern European Seas	This work
BOLD:AAA3311	Jassa marmorata	JASSA053-19	Jm100	Norway	Northern European Seas	This work
BOLD:AAA3311	Jassa marmorata	JASSA054-19	Jm101	Norway	Northern European Seas	This work
BOLD:AAA3311	Jassa marmorata	JASSA055-19	Jm102	Norway	Northern European Seas	This work
BOLD:AAA3311	Jassa marmorata	JASSA056-19	Jm103	Norway	Northern European Seas	This work
BOLD:AAA3311	Jassa marmorata	JASSA057-19	Jm104	Norway	Northern European Seas	This work
BOLD:AAA3311	Jassa marmorata	JASSA058-19	Jm105	Norway	Northern European Seas	This work
BOLD:AAA3311	Jassa marmorata	JASSA059-19	Jm106	Norway	Northern European Seas	This work
BOLD:AAA3311	Jassa marmorata	JASSA060-19	Jm107	Norway	Northern European Seas	This work
BOLD:AAA3311	Jassa marmorata	JASSA061-19	Jm108	Norway	Northern European Seas	This work
BOLD:AAA3311	Jassa marmorata	JASSA062-19	Jm109	Norway	Northern European Seas	This work
BOLD:AAA3311	Jassa marmorata	JASSA063-19	Jm110	Norway	Northern European Seas	This work
BOLD:AAA3311	Jassa marmorata	JASSA064-19	Jm111	Norway	Northern European Seas	This work
BOLD:AAA3311	Jassa marmorata	JASSA065-19	Jm112	Mediterranean Spain	Mediterranean Sea	This work
BOLD:AAA3311	Jassa marmorata	JASSA066-19	Jm113	Mediterranean Spain	Mediterranean Sea	This work
BOLD:AAA3311	Jassa marmorata	JASSA067-19	Jm114	Mediterranean Spain	Mediterranean Sea	This work
BOLD:AAA3311	Jassa marmorata	JASSA068-19	Jm115	Mediterranean Spain	Mediterranean Sea	This work
BOLD:AAA3311	Jassa marmorata	JASSA069-19	Jm116	Mediterranean Spain	Mediterranean Sea	This work
BOLD:AAA3311	Jassa marmorata	JASSA070-19	Jm117	Mediterranean Spain	Mediterranean Sea	This work
BOLD:AAA3311	Jassa marmorata	JASSA071-19	Jm118	Mediterranean Spain	Mediterranean Sea	This work
BOLD:AAA3311	Jassa marmorata	JASSA072-19	Jm119	Mediterranean Spain	Mediterranean Sea	This work
BOLD:AAA3311	Jassa marmorata	JASSA073-19	Jm120	Mediterranean Spain	Mediterranean Sea	This work
BOLD:AAA3311	Jassa marmorata	JASSA074-19	Jm121	Mediterranean Spain	Mediterranean Sea	This work
BOLD:AAA3311	Jassa marmorata	JASSA075-19	Jm122	Mediterranean Spain	Mediterranean Sea	This work
BOLD:AAA3311	Jassa marmorata	JASSA076-19	Jm123	Mediterranean Spain	Mediterranean Sea	This work
BOLD:AAA3311	Jassa marmorata	JASSA077-19	Jm143	Mediterranean Spain	Mediterranean Sea	This work
BOLD:AAA3311	Jassa marmorata	JASSA078-19	Jm147	Mediterranean Spain	Mediterranean Sea	This work
BOLD:AAA3311	Jassa marmorata	JASSA079-19	Jm149	Mediterranean Spain	Mediterranean Sea	This work
BOLD:AAA3311	Jassa marmorata	JASSA080-19	Jm150	Mediterranean Spain	Mediterranean Sea	This work
BOLD:AAA3311	Jassa marmorata	JASSA082-19	Jm153	Mediterranean Spain	Mediterranean Sea	This work
BOLD:AAA3311	Jassa marmorata	JASSA083-19	Jm154	Mediterranean Spain	Mediterranean Sea	This work
BOLD:AAA3311	Jassa marmorata	JASSA085-19	Jm204	Chile	SE Pacific	This work
BOLD:AAA3311	Jassa marmorata	JASSA086-19	Jm205	Chile	SE Pacific	This work
BOLD:AAA3311	Jassa marmorata	JASSA087-19	Jm206	Chile	SE Pacific	This work
BOLD:AAA3311	Jassa marmorata	JASSA088-19	Jm209	Chile	SE Pacific	This work
BOLD:AAA3311	Jassa marmorata	JASSA089-19	Jm211	Chile	SE Pacific	This work
BOLD:AAA3311	Jassa marmorata	JASSA090-19	Jm212	Chile	SE Pacific	This work
BOLD:AAA3311	Jassa marmorata	JASSA091-19	Jm213	Chile	SE Pacific	This work
BOLD:AAA3311	Jassa marmorata	JASSA092-19	Jm216	Chile	SE Pacific	This work
BOLD:AAA3311	Jassa marmorata	JASSA093-19	Jm219	Chile	SE Pacific	This work
BOLD:AAA3311	Jassa marmorata	JASSA094-19	Jm220	Chile	SE Pacific	This work
BOLD:AAA3311	Jassa marmorata	JASSA095-19	Jm222	Chile	SE Pacific	This work
BOLD:AAA3311	Jassa marmorata	JASSA096-19	Jm226	Chile	SE Pacific	This work
BOLD:AAA3311	Jassa marmorata	JASSA097-19	Jm231	Chile	SE Pacific	This work
BOLD:AAA3311	Jassa marmorata	JASSA098-19	Jm233	Chile	SE Pacific	This work
BOLD:AAA3311	Jassa marmorata	JASSA099-19	Jm234	Iceland	Northern European Seas	This work
BOLD:AAA3311	Jassa marmorata	JASSA100-19	Jm235	Iceland	Northern European Seas	This work
BOLD:AAA3311	Jassa marmorata	JASSA101-19	Jm236	Iceland	Northern European Seas	This work
BOLD:AAA3311	Jassa marmorata	JASSA102-19	Jm237	Iceland	Northern European Seas	This work
BOLD:AAA3311	Jassa marmorata	JASSA103-19	Jm238	Iceland	Northern European Seas	This work
BOLD:AAA3311	Jassa marmorata	JASSA104-19	Jm239	Iceland	Northern European Seas	This work
BOLD:AAA3311	Jassa marmorata	JASSA105-19	Jm240	Iceland	Northern European Seas	This work
BOLD:AAA3311	Jassa marmorata	JASSA106-19	Jm241	Iceland	Northern European Seas	This work
BOLD:AAA3311	Jassa marmorata	JASSA107-19	Jm242	Iceland	Northern European Seas	This work
BOLD:AAA3311	Jassa marmorata	JASSA108-19	Jm243	Iceland	Northern European Seas	This work
BOLD:AAA3311	Jassa marmorata	JASSA109-19	Jm244	Iceland	Northern European Seas	This work
BOLD:AAA3311	Jassa marmorata	JASSA110-19	Jm245	Iceland	Northern European Seas	This work
BOLD:AAA3311	Jassa marmorata	JASSA111-19	Jm246	Iceland	Northern European Seas	This work
BOLD:AAA3311	Jassa marmorata	JASSA112-19	Jm247	Iceland	Northern European Seas	This work
BOLD:AAA3311	Jassa marmorata	JASSA113-19	Jm248	Iceland	Northern European Seas	This work
BOLD:AAA3311	Jassa marmorata	JASSA114-19	Jm249	Iceland	Northern European Seas	This work
BOLD:AAA3311	Jassa marmorata	JASSA115-19	Jm250	Iceland	Northern European Seas	This work
BOLD:AAA3311	Jassa marmorata	JASSA116-19	Jm251	Iceland	Northern European Seas	This work
BOLD:AAA3311	Jassa marmorata	JASSA117-19	Jm252	Iceland	Northern European Seas	This work
BOLD:AAA3311	Jassa marmorata	JASSA118-19	Jm253	Iceland	Northern European Seas	This work
BOLD:AAA3311	Jassa marmorata	JASSA119-19	Jm256	Atlantic Spain	Northern European Seas	This work
BOLD:AAA3311	Jassa marmorata	JASSA120-19	Jm257	Atlantic Spain	Northern European Seas	This work
BOLD:AAA3311	Jassa marmorata	JASSA121-19	Jm258	Atlantic Spain	Northern European Seas	This work
BOLD:AAA3311	Jassa marmorata	JASSA122-19	Jm259	Atlantic Spain	Northern European Seas	This work
BOLD:AAA3311	Jassa marmorata	JASSA123-19	Jm260	Atlantic Spain	Northern European Seas	This work
BOLD:AAA3311	Jassa marmorata	JASSA124-19	Jm261	Atlantic Spain	Northern European Seas	This work
BOLD:AAA3311	Jassa marmorata	JASSA125-19	Jm264	Atlantic Spain	Northern European Seas	This work
BOLD:AAA3311	Jassa marmorata	JASSA126-19	Jm268	Atlantic Spain	Northern European Seas	This work
BOLD:AAA3311	Jassa marmorata	JASSA127-19	Jm302	Peru	SE Pacific	This work
BOLD:AAA3311	Jassa marmorata	JASSA128-19	Jm304	Peru	SE Pacific	This work
BOLD:AAA3311	Jassa marmorata	JASSA129-19	Jm305	Peru	SE Pacific	This work
BOLD:AAA3311	Jassa marmorata	JASSA130-19	Jm306	Peru	SE Pacific	This work
BOLD:AAA3311	Jassa marmorata	JASSA131-19	Jm307	Peru	SE Pacific	This work
BOLD:AAA3311	Jassa marmorata	JASSA132-19	Jm308	Peru	SE Pacific	This work
BOLD:AAA3311	Jassa marmorata	JASSA133-19	Jm309	Peru	SE Pacific	This work
BOLD:AAA3311	Jassa marmorata	JASSA134-19	Jmacf298	Peru	SE Pacific	This work
BOLD:AAA3311	Jassa marmorata	JASSA154-19	Jm092	South Korea	NW Pacific	This work
BOLD:AAA3311	Jassa marmorata	JASSA204-19	Godewind.1	North Sea	Northern European Seas	This work
BOLD:AAA3311	Jassa marmorata	JASSA205-19	Godewind.2	North Sea	Northern European Seas	This work
BOLD:AAA3311	Jassa marmorata	JASSA206-19	Godewind.3	North Sea	Northern European Seas	This work
BOLD:AAA3311	Jassa marmorata	JASSA207-19	Godewind.4	North Sea	Northern European Seas	This work
BOLD:AAA3311	Jassa marmorata	JASSA208-19	Godewind.5	North Sea	Northern European Seas	This work
BOLD:AAA3311	Jassa marmorata	JASSA209-19	Godewind.6	North Sea	Northern European Seas	This work
BOLD:AAA3311	Jassa marmorata	JASSA210-19	Godewind.7	North Sea	Northern European Seas	This work
BOLD:AAA3311	Jassa marmorata	JASSA211-19	Godewind.8	North Sea	Northern European Seas	This work
BOLD:AAA3311	Jassa marmorata	JASSA212-19	Godewind.9	North Sea	Northern European Seas	This work
BOLD:AAA3311	Jassa marmorata	JASSA213-19	Godewind.10	North Sea	Northern European Seas	This work
BOLD:AAA3311	Jassa marmorata	JASSA214-19	Godewind.11	North Sea	Northern European Seas	This work
BOLD:AAA3311	Jassa marmorata	JASSA215-19	Godewind.12	North Sea	Northern European Seas	This work
BOLD:AAA3311	Jassa marmorata	JASSA216-19	Godewind.13	North Sea	Northern European Seas	This work
BOLD:AAA3311	Jassa marmorata	JASSA217-19	Godewind.14	North Sea	Northern European Seas	This work
BOLD:AAA3311	Jassa marmorata	JASSA218-19	Godewind.15	North Sea	Northern European Seas	This work
BOLD:AAA3311	Jassa marmorata	JASSA219-19	Godewind.16	North Sea	Northern European Seas	This work
BOLD:AAA3311	Jassa marmorata	JASSA220-19	Godewind.17	North Sea	Northern European Seas	This work
BOLD:AAA3311	Jassa marmorata	JASSA221-19	Godewind.18	North Sea	Northern European Seas	This work
BOLD:AAA3311	Jassa marmorata	JASSA222-19	Godewind.19	North Sea	Northern European Seas	This work
BOLD:AAA3311	Jassa marmorata	JASSA223-19	Godewind.20	North Sea	Northern European Seas	This work
BOLD:AAA3311	Jassa marmorata	JASSA224-19	Godewind.21	North Sea	Northern European Seas	This work
BOLD:AAA3311	Jassa marmorata	JASSA225-19	Godewind.22	North Sea	Northern European Seas	This work
BOLD:AAA3311	Jassa marmorata	JASSA226-19	Godewind.23	North Sea	Northern European Seas	This work
BOLD:AAA3311	Jassa marmorata	JASSA227-19	Godewind.24	North Sea	Northern European Seas	This work
BOLD:AAA3311	Jassa marmorata	JASSA228-19	Godewind.25	North Sea	Northern European Seas	This work
BOLD:AAA3311	Jassa marmorata	JASSA229-19	Godewind.26	North Sea	Northern European Seas	This work
BOLD:AAA3311	Jassa marmorata	JASSA230-19	Godewind.27	North Sea	Northern European Seas	This work
BOLD:AAA3311	Jassa marmorata	JASSA231-19	Godewind.28	North Sea	Northern European Seas	This work
BOLD:AAA3311	Jassa marmorata	JASSA232-19	BARD1	North Sea	Northern European Seas	This work
BOLD:AAA3311	Jassa marmorata	JASSA233-19	ST0725.1	North Sea	Northern European Seas	This work
BOLD:AAA3311	Jassa marmorata	JASSA234-19	ST0725.2	North Sea	Northern European Seas	This work
BOLD:AAA3311	Jassa marmorata	JASSA235-19	ST0727.1	North Sea	Northern European Seas	This work
BOLD:AAA3311	Jassa marmorata	JASSA236-19	ST0727.2	North Sea	Northern European Seas	This work
BOLD:AAA3311	Jassa marmorata	JASSA237-19	ST0727.3	North Sea	Northern European Seas	This work
BOLD:AAA3311	Jassa marmorata	JASSA238-19	ST0727.4	North Sea	Northern European Seas	This work
BOLD:AAA3311	Jassa marmorata	JASSA239-19	ST0727.5	North Sea	Northern European Seas	This work
BOLD:AAA3311	Jassa marmorata	JASSA240-19	ST0727.6	North Sea	Northern European Seas	This work
BOLD:AAA3311	Jassa marmorata	JASSA241-19	ST0727.7	North Sea	Northern European Seas	This work
BOLD:AAA3311	Jassa marmorata	JASSA242-19	ST0727.8	North Sea	Northern European Seas	This work
BOLD:AAA3311	Jassa marmorata	JASSA243-19	ST0727.9	North Sea	Northern European Seas	This work
BOLD:AAA3311	Jassa marmorata	JASSA244-19	ST0727.10	North Sea	Northern European Seas	This work
BOLD:AAA3311	Jassa marmorata	JASSA245-19	ST0727.11	North Sea	Northern European Seas	This work
BOLD:AAA3311	Jassa marmorata	JASSA246-19	ST0727.12	North Sea	Northern European Seas	This work
BOLD:AAA3311	Jassa marmorata	JASSA247-19	ST0727.13	North Sea	Northern European Seas	This work
BOLD:AAA3311	Jassa marmorata	JASSA248-19	ST0727.14	North Sea	Northern European Seas	This work
BOLD:AAA3311	Jassa marmorata	JASSA249-19	ST0727.15	North Sea	Northern European Seas	This work
BOLD:AAA3311	Jassa marmorata	JASSA250-19	ST0727.16	North Sea	Northern European Seas	This work
BOLD:AAA3311	Jassa marmorata	JASSA251-19	ST0727.17	North Sea	Northern European Seas	This work
BOLD:AAA3311	Jassa marmorata	JASSA252-19	ST0727.18	North Sea	Northern European Seas	This work
BOLD:AAA3311	Jassa marmorata	JASSA253-19	ST0727.19	North Sea	Northern European Seas	This work
BOLD:AAA3311	Jassa marmorata	JASSA254-19	ST0727.20	North Sea	Northern European Seas	This work
BOLD:AAA3311	Jassa marmorata	JASSA255-19	ST0727.21	North Sea	Northern European Seas	This work
BOLD:AAA3311	Jassa marmorata	JASSA256-19	ST0727.22	North Sea	Northern European Seas	This work
BOLD:AAA3311	Jassa marmorata	JASSA257-19	ST0727.23	North Sea	Northern European Seas	This work
BOLD:AAA3311	Jassa marmorata	JASSA258-19	ST0727.24	North Sea	Northern European Seas	This work
BOLD:AAA3311	Jassa marmorata	JASSA259-19	ST0727.25	North Sea	Northern European Seas	This work
BOLD:AAA3311	Jassa marmorata	JASSA260-19	ST0727.26	North Sea	Northern European Seas	This work
BOLD:AAA3311	Jassa marmorata	JASSA261-19	ST0727.27	North Sea	Northern European Seas	This work
BOLD:AAA3311	Jassa marmorata	JASSA262-19	ST0727.28	North Sea	Northern European Seas	This work
BOLD:AAA3311	Jassa marmorata	JASSA263-19	ST0727.29	North Sea	Northern European Seas	This work
BOLD:AAA3311	Jassa marmorata	JASSA264-19	ST0727.30	North Sea	Northern European Seas	This work
BOLD:AAA3311	Jassa marmorata	JASSA265-19	ST0727.31	North Sea	Northern European Seas	This work
BOLD:AAA3311	Jassa marmorata	JASSA266-19	ST0727.32	North Sea	Northern European Seas	This work
BOLD:AAA3311	Jassa marmorata	JASSA267-19	ST0727.33	North Sea	Northern European Seas	This work
BOLD:AAA3311	Jassa marmorata	JASSA268-19	ST0727.34	North Sea	Northern European Seas	This work
BOLD:AAA3311	Jassa marmorata	JASSA269-19	ST0727.35	North Sea	Northern European Seas	This work
BOLD:AAA3311	Jassa marmorata	JASSA270-19	ST0727.36	North Sea	Northern European Seas	This work
BOLD:AAA3311	Jassa marmorata	JASSA271-19	ST0727.37	North Sea	Northern European Seas	This work
BOLD:AAA3311	Jassa marmorata	JASSA272-19	ST0727.38	North Sea	Northern European Seas	This work
BOLD:AAA3311	Jassa marmorata	JASSA273-19	ST0727.39	North Sea	Northern European Seas	This work
BOLD:AAA3311	Jassa marmorata	JASSA274-19	ST0727.40	North Sea	Northern European Seas	This work
BOLD:AAA3311	Jassa marmorata	JASSA275-19	ST0727.41	North Sea	Northern European Seas	This work
BOLD:AAA3311	Jassa marmorata	JASSA276-19	ST0727.42	North Sea	Northern European Seas	This work
BOLD:AAA3311	Jassa marmorata	JASSA277-19	ST0727.43	North Sea	Northern European Seas	This work
BOLD:AAA3311	Jassa marmorata	JASSA278-19	ST0727.44	North Sea	Northern European Seas	This work
BOLD:AAA3311	Jassa marmorata	JASSA279-19	ST0727.45	North Sea	Northern European Seas	This work
BOLD:AAA3311	Jassa marmorata	JASSA280-19	ST0727.46	North Sea	Northern European Seas	This work
BOLD:AAA3311	Jassa marmorata	JASSA281-19	ST0727.47	North Sea	Northern European Seas	This work
BOLD:AAA3311	Jassa marmorata	JASSA282-19	ST0727.48	North Sea	Northern European Seas	This work
BOLD:AAA3311	Jassa marmorata	JASSA283-19	ST0727.49	North Sea	Northern European Seas	This work
BOLD:AAA3311	Jassa marmorata	JASSA284-19	ST0727.50	North Sea	Northern European Seas	This work
BOLD:AAA3311	Jassa marmorata	JASSA285-19	ST0727.51	North Sea	Northern European Seas	This work
BOLD:AAA3311	Jassa marmorata	JASSA286-19	ST0727.52	North Sea	Northern European Seas	This work
BOLD:AAA3311	Jassa marmorata	JASSA287-19	ST0727.53	North Sea	Northern European Seas	This work
BOLD:AAA3311	Jassa marmorata	JASSA288-19	ST0727.54	North Sea	Northern European Seas	This work
BOLD:AAA3311	Jassa marmorata	JASSA289-19	ST0729.1	North Sea	Northern European Seas	This work
BOLD:AAA3311	Jassa marmorata	JASSA290-19	ST0729.2	North Sea	Northern European Seas	This work
BOLD:AAA3311	Jassa marmorata	JASSA291-19	ST0729.3	North Sea	Northern European Seas	This work
BOLD:AAA3311	Jassa marmorata	JASSA292-19	ST0729.4	North Sea	Northern European Seas	This work
BOLD:AAA3311	Jassa marmorata	JASSA293-19	ST0729.5	North Sea	Northern European Seas	This work
BOLD:AAA3311	Jassa marmorata	JASSA294-19	G7.1	North Sea	Northern European Seas	This work
BOLD:AAA3311	Jassa marmorata	JASSA295-19	G7.2	North Sea	Northern European Seas	This work
BOLD:AAA3311	Jassa marmorata	JASSA296-19	G7.3	North Sea	Northern European Seas	This work
BOLD:AAA3311	Jassa marmorata	JASSA297-19	G7.4	North Sea	Northern European Seas	This work
BOLD:AAA3311	Jassa marmorata	JASSA298-19	G7.5	North Sea	Northern European Seas	This work
BOLD:AAA3311	Jassa marmorata	JASSA299-19	G7.6	North Sea	Northern European Seas	This work
BOLD:AAA3311	Jassa marmorata	JASSA300-19	G7.7	North Sea	Northern European Seas	This work
BOLD:AAA3311	Jassa marmorata	JASSA301-19	G7.8	North Sea	Northern European Seas	This work
BOLD:AAA3311	Jassa marmorata	JASSA302-19	G7.9	North Sea	Northern European Seas	This work
BOLD:AAA3311	Jassa marmorata	JASSA303-19	G7.10	North Sea	Northern European Seas	This work
BOLD:AAA3311	Jassa marmorata	JASSA304-19	G7.11	North Sea	Northern European Seas	This work
BOLD:AAA3311	Jassa marmorata	JASSA305-19	G7.12	North Sea	Northern European Seas	This work
BOLD:AAA3311	Jassa marmorata	JASSA306-19	G7.13	North Sea	Northern European Seas	This work
BOLD:AAA3311	Jassa marmorata	JASSA307-19	G7.14	North Sea	Northern European Seas	This work
BOLD:AAA3311	Jassa marmorata	JASSA308-19	G7.15	North Sea	Northern European Seas	This work
BOLD:AAA3311	Jassa marmorata	JASSA309-19	G7.16	North Sea	Northern European Seas	This work
BOLD:AAA3311	Jassa marmorata	JASSA310-19	G7.17	North Sea	Northern European Seas	This work
BOLD:AAA3311	Jassa marmorata	JASSA311-19	G7.18	North Sea	Northern European Seas	This work
BOLD:AAA3311	Jassa marmorata	JASSA312-19	G7.19	North Sea	Northern European Seas	This work
BOLD:AAA3311	Jassa marmorata	JASSA313-19	G7.20	North Sea	Northern European Seas	This work
BOLD:AAA3311	Jassa marmorata	JASSA314-19	G7.21	North Sea	Northern European Seas	This work
BOLD:AAA3311	Jassa marmorata	JASSA315-19	G7.22	North Sea	Northern European Seas	This work
BOLD:AAA3311	Jassa marmorata	JASSA316-19	G7.23	North Sea	Northern European Seas	This work
BOLD:AAA3311	Jassa marmorata	JASSA317-19	G7.24	North Sea	Northern European Seas	This work
BOLD:AAA3311	Jassa marmorata	JASSA318-19	G7.25	North Sea	Northern European Seas	This work
BOLD:AAA3311	Jassa marmorata	JASSA319-19	G7.26	North Sea	Northern European Seas	This work
BOLD:AAA3311	Jassa marmorata	JASSA320-19	G7.27	North Sea	Northern European Seas	This work
BOLD:AAA3311	Jassa marmorata	JASSA321-19	G7.28	North Sea	Northern European Seas	This work
BOLD:AAA3311	Jassa marmorata	JASSA322-19	G7.29	North Sea	Northern European Seas	This work
BOLD:AAA3311	Jassa marmorata	JASSA323-19	G7.30	North Sea	Northern European Seas	This work
BOLD:AAA3311	Jassa marmorata	JASSA324-19	G7.31	North Sea	Northern European Seas	This work
BOLD:AAA3311	Jassa marmorata	JASSA325-19	G7.32	North Sea	Northern European Seas	This work
BOLD:AAA3311	Jassa marmorata	JASSA326-19	C5.1	North Sea	Northern European Seas	This work
BOLD:AAA3311	Jassa marmorata	JASSA327-19	C5.2	North Sea	Northern European Seas	This work
BOLD:AAA3311	Jassa marmorata	JASSA328-19	M1.1	North Sea	Northern European Seas	This work
BOLD:AAA3311	Jassa marmorata	JASSA329-19	M1.2	North Sea	Northern European Seas	This work
BOLD:AAA3311	Jassa marmorata	JASSA330-19	Horns_RevA4.1	North Sea	Northern European Seas	This work
BOLD:AAA3311	Jassa marmorata	JASSA331-19	Horns_RevA4.2	North Sea	Northern European Seas	This work
BOLD:AAA3311	Jassa marmorata	JASSA332-19	Horns_RevA4.3	North Sea	Northern European Seas	This work
BOLD:AAA3311	Jassa marmorata	JASSA333-19	Horns_RevA4.4	North Sea	Northern European Seas	This work
BOLD:AAA3311	Jassa marmorata	JASSA334-19	Horns_RevA4.5	North Sea	Northern European Seas	This work
BOLD:AAC2037	Jassa slatteryi	JASSA135-19	Js303	Peru	SE Pacific	This work
BOLD:AAC2037	Jassa slatteryi	JASSA136-19	Js027	Japan	NW Pacific	This work
BOLD:AAC2037	Jassa slatteryi	JASSA137-19	Js028	Japan	NW Pacific	This work
BOLD:AAC2037	Jassa slatteryi	JASSA138-19	Js029	Japan	NW Pacific	This work
BOLD:AAC2037	Jassa slatteryi	JASSA139-19	Js030	Japan	NW Pacific	This work
BOLD:AAC2037	Jassa slatteryi	JASSA140-19	Js031	Japan	NW Pacific	This work
BOLD:AAC2037	Jassa slatteryi	JASSA141-19	Js032	Japan	NW Pacific	This work
BOLD:AAC2037	Jassa slatteryi	JASSA142-19	Js033	Japan	NW Pacific	This work
BOLD:AAC2037	Jassa slatteryi	JASSA143-19	Js034	Japan	NW Pacific	This work
BOLD:AAC2037	Jassa slatteryi	JASSA144-19	Js035	Japan	NW Pacific	This work
BOLD:AAC2037	Jassa slatteryi	JASSA145-19	Js036	Japan	NW Pacific	This work
BOLD:AAC2037	Jassa slatteryi	JASSA146-19	Js080	South Korea	NW Pacific	This work
BOLD:AAC2037	Jassa slatteryi	JASSA147-19	Js081	South Korea	NW Pacific	This work
BOLD:AAC2037	Jassa slatteryi	JASSA148-19	Js084	South Korea	NW Pacific	This work
BOLD:AAC2037	Jassa slatteryi	JASSA149-19	Js085	South Korea	NW Pacific	This work
BOLD:AAC2037	Jassa slatteryi	JASSA150-19	Js086	South Korea	NW Pacific	This work
BOLD:AAC2037	Jassa slatteryi	JASSA151-19	Js087	South Korea	NW Pacific	This work
BOLD:AAC2037	Jassa slatteryi	JASSA153-19	Js089	South Korea	NW Pacific	This work
BOLD:AAC2037	Jassa slatteryi	JASSA155-19	Js124	Mediterranean Spain	Mediterranean Sea	This work
BOLD:AAC2037	Jassa slatteryi	JASSA156-19	Js125	Mediterranean Spain	Mediterranean Sea	This work
BOLD:AAC2037	Jassa slatteryi	JASSA157-19	Js126	Mediterranean Spain	Mediterranean Sea	This work
BOLD:AAC2037	Jassa slatteryi	JASSA158-19	Js127	Mediterranean Spain	Mediterranean Sea	This work
BOLD:AAC2037	Jassa slatteryi	JASSA159-19	Js128	Mediterranean Spain	Mediterranean Sea	This work
BOLD:AAC2037	Jassa slatteryi	JASSA160-19	Js129	Mediterranean Spain	Mediterranean Sea	This work
BOLD:AAC2037	Jassa slatteryi	JASSA161-19	Js132	Mediterranean Spain	Mediterranean Sea	This work
BOLD:AAC2037	Jassa slatteryi	JASSA162-19	Js133	Mediterranean Spain	Mediterranean Sea	This work
BOLD:AAC2037	Jassa slatteryi	JASSA163-19	Js134	Mediterranean Spain	Mediterranean Sea	This work
BOLD:AAC2037	Jassa slatteryi	JASSA164-19	Js135	Mediterranean Spain	Mediterranean Sea	This work
BOLD:AAC2037	Jassa slatteryi	JASSA165-19	Js136	Mediterranean Spain	Mediterranean Sea	This work
BOLD:AAC2037	Jassa slatteryi	JASSA166-19	Js137	Mediterranean Spain	Mediterranean Sea	This work
BOLD:AAC2037	Jassa slatteryi	JASSA167-19	Js138	Mediterranean Spain	Mediterranean Sea	This work
BOLD:AAC2037	Jassa slatteryi	JASSA168-19	Js139	Mediterranean Spain	Mediterranean Sea	This work
BOLD:AAC2037	Jassa slatteryi	JASSA169-19	Js140	Mediterranean Spain	Mediterranean Sea	This work
BOLD:AAC2037	Jassa slatteryi	JASSA170-19	Js141	Mediterranean Spain	Mediterranean Sea	This work
BOLD:AAC2037	Jassa slatteryi	JASSA171-19	Js156	North Africa	Mediterranean Sea	This work
BOLD:AAC2037	Jassa slatteryi	JASSA172-19	Js159	North Africa	Mediterranean Sea	This work
BOLD:AAC2037	Jassa slatteryi	JASSA173-19	Js160	North Africa	Mediterranean Sea	This work
BOLD:AAC2037	Jassa slatteryi	JASSA174-19	Js163	North Africa	Mediterranean Sea	This work
BOLD:AAC2037	Jassa slatteryi	JASSA084-19	Jm202	Chile	SE Pacific	This work
BOLD:AAC2037	Jassa slatteryi	JASSA175-19	Js203	Chile	SE Pacific	This work
BOLD:AAC2037	Jassa slatteryi	JASSA176-19	Js207	Chile	SE Pacific	This work
BOLD:AAC2037	Jassa slatteryi	JASSA177-19	Js208	Chile	SE Pacific	This work
BOLD:AAC2037	Jassa slatteryi	JASSA178-19	Js210	Chile	SE Pacific	This work
BOLD:AAC2037	Jassa slatteryi	JASSA179-19	Js214	Chile	SE Pacific	This work
BOLD:AAC2037	Jassa slatteryi	JASSA180-19	Js215	Chile	SE Pacific	This work
BOLD:AAC2037	Jassa slatteryi	JASSA181-19	Js217	Chile	SE Pacific	This work
BOLD:AAC2037	Jassa slatteryi	JASSA182-19	Js218	Chile	SE Pacific	This work
BOLD:AAC2037	Jassa slatteryi	JASSA183-19	Js221	Chile	SE Pacific	This work
BOLD:AAC2037	Jassa slatteryi	JASSA184-19	Js223	Chile	SE Pacific	This work
BOLD:AAC2037	Jassa slatteryi	JASSA185-19	Js224	Chile	SE Pacific	This work
BOLD:AAC2037	Jassa slatteryi	JASSA186-19	Js225	Chile	SE Pacific	This work
BOLD:AAC2037	Jassa slatteryi	JASSA187-19	Js227	Chile	SE Pacific	This work
BOLD:AAC2037	Jassa slatteryi	JASSA188-19	Js228	Chile	SE Pacific	This work
BOLD:AAC2037	Jassa slatteryi	JASSA189-19	Js229	Chile	SE Pacific	This work
BOLD:AAC2037	Jassa slatteryi	JASSA190-19	Js230	Chile	SE Pacific	This work
BOLD:AAC2037	Jassa slatteryi	JASSA191-19	Js232	Chile	SE Pacific	This work
BOLD:AAC2037	Jassa slatteryi	JASSA192-19	Js254	Lusitanian	Northern European Seas	This work
BOLD:AAC2037	Jassa slatteryi	JASSA193-19	Js255	Lusitanian	Northern European Seas	This work
BOLD:AAC2037	Jassa slatteryi	JASSA194-19	Js275	Lusitanian	Northern European Seas	This work
BOLD:AAC2037	Jassa slatteryi	JASSA195-19	Js276	Lusitanian	Northern European Seas	This work
BOLD:AAC2037	Jassa slatteryi	JASSA196-19	Js277	Lusitanian	Northern European Seas	This work
BOLD:AAC2037	Jassa slatteryi	JASSA197-19	Js278	Lusitanian	Northern European Seas	This work
BOLD:AAC2037	Jassa slatteryi	JASSA198-19	Js279	Lusitanian	Northern European Seas	This work
BOLD:AAC2037	Jassa slatteryi	JASSA199-19	Js289	Lusitanian	Northern European Seas	This work
BOLD:AAC2037	Jassa slatteryi	JASSA200-19	Js290	Lusitanian	Northern European Seas	This work
BOLD:AAC2037	Jassa slatteryi	JASSA201-19	Js291	Lusitanian	Northern European Seas	This work
BOLD:AAC2037	Jassa slatteryi	JASSA202-19	Js292	Lusitanian	Northern European Seas	This work
BOLD:AAC2037	Jassa slatteryi	JASSA203-19	Js293	Lusitanian	Northern European Seas	This work
BOLD:AAA3311	Jassa marmorata	BNSC004-10	MT00004	North Sea	Northern European Seas	Raupach et al. (2015) The application of DNA barcodes for the identification of marine crustaceans from the North Sea and adjacent regions. PloS ONE 10: e0139421.
BOLD:AAA3311	Jassa marmorata	BNSA111-12	MT02771	North Sea	Northern European Seas	Raupach et al. (2015) The application of DNA barcodes for the identification of marine crustaceans from the North Sea and adjacent regions. PloS ONE 10: e0139421.
BOLD:AAA3311	Jassa marmorata	BNSA110-12	MT02770	North Sea	Northern European Seas	Raupach et al. (2015) The application of DNA barcodes for the identification of marine crustaceans from the North Sea and adjacent regions. PloS ONE 10: e0139421.
BOLD:AAA3311	Jassa marmorata	BNSA109-12	MT02769	North Sea	Northern European Seas	Raupach et al. (2015) The application of DNA barcodes for the identification of marine crustaceans from the North Sea and adjacent regions. PloS ONE 10: e0139421.
BOLD:AAA3311	Jassa marmorata	BNSA108-12	MT02768	North Sea	Northern European Seas	Raupach et al. (2015) The application of DNA barcodes for the identification of marine crustaceans from the North Sea and adjacent regions. PloS ONE 10: e0139421.
BOLD:AAA3311	Jassa marmorata	BNSA107-12	MT02767	North Sea	Northern European Seas	Raupach et al. (2015) The application of DNA barcodes for the identification of marine crustaceans from the North Sea and adjacent regions. PloS ONE 10: e0139421.
BOLD:AAA3311	Jassa marmorata	BNSA106-12	MT02766	North Sea	Northern European Seas	Raupach et al. (2015) The application of DNA barcodes for the identification of marine crustaceans from the North Sea and adjacent regions. PloS ONE 10: e0139421.
BOLD:AAA3311	Jassa marmorata	BNSC007-10	MT00007	North Sea	Northern European Seas	Raupach et al. (2015) The application of DNA barcodes for the identification of marine crustaceans from the North Sea and adjacent regions. PloS ONE 10: e0139421.
BOLD:AAA3311	Jassa marmorata	BNSC006-10	MT00006	North Sea	Northern European Seas	Raupach et al. (2015) The application of DNA barcodes for the identification of marine crustaceans from the North Sea and adjacent regions. PloS ONE 10: e0139421.
BOLD:AAA3311	Jassa marmorata	BNSC003-10	MT00003	North Sea	Northern European Seas	Raupach et al. (2015) The application of DNA barcodes for the identification of marine crustaceans from the North Sea and adjacent regions. PloS ONE 10: e0139421.
BOLD:AAA3311	Jassa marmorata	BNSC002-10	MT00002	North Sea	Northern European Seas	Raupach et al. (2015) The application of DNA barcodes for the identification of marine crustaceans from the North Sea and adjacent regions. PloS ONE 10: e0139421.
BOLD:AAA3311	Jassa marmorata	BNSC001-10	MT00001	North Sea	Northern European Seas	Raupach et al. (2015) The application of DNA barcodes for the identification of marine crustaceans from the North Sea and adjacent regions. PloS ONE 10: e0139421.
BOLD:AAA3311	Jassa marmorata	VAFIV103-14	WCH_0759	United States	NW Atlantic	Leray & Knowlton (2015) DNA barcoding and metabarcoding of standardized samples reveal patterns of marine benthic diversity. Proceedings of the National Academy of Sciences 112 (7), 2076-2081		Leray,M. and Knowlton,N. (2015) DNA barcoding and metabarcoding of standardized samples reveal patterns of marine benthic diversity. Proc. Natl. Acad. Sci. U.S.A. 112 (7), 2076-2081
BOLD:AAA3311	Jassa marmorata	VAFIV091-14	WCH_0743	United States	NW Atlantic	Leray & Knowlton (2015) DNA barcoding and metabarcoding of standardized samples reveal patterns of marine benthic diversity. Proceedings of the National Academy of Sciences 112 (7), 2076-2081
BOLD:AAA3311	Jassa marmorata	VAFIV202-14	WCH_0876	United States	NW Atlantic	Leray & Knowlton (2015) DNA barcoding and metabarcoding of standardized samples reveal patterns of marine benthic diversity. Proceedings of the National Academy of Sciences 112 (7), 2076-2081
BOLD:AAA3311	Jassa marmorata	VATWO084-14	WCH_0217	United States	NW Atlantic	Leray & Knowlton (2015) DNA barcoding and metabarcoding of standardized samples reveal patterns of marine benthic diversity. Proceedings of the National Academy of Sciences 112 (7), 2076-2081
BOLD:AAA3311	Jassa marmorata	GBCMA4954-13	KC701024	United States	NW Atlantic	unpublished
BOLD:AAA3311	Jassa marmorata	GBCMA4955-13	KC701023	United States	NW Atlantic	unpublished
BOLD:AAA3311	Jassa marmorata	GBCMA4956-13	KC701022	United States	NW Atlantic	unpublished
BOLD:AAA3311	Jassa marmorata	SDP258015-15	14_UNE_MW_001	United States	NW Atlantic	unpublished
BOLD:AAA3311	Jassa marmorata	MOBIL839-15	BOLD-GPCI96RS0	Canada	NW Atlantic	unpublished
BOLD:AAA3311	Jassa marmorata	GBCMA1781-09	EU243666	United States	NE Pacific	Pilgrim & Darling (2010) Genetic diversity in two introduced biofouling amphipods (Ampithoe valida & Jassa marmorata) along the Pacific North American coast: investigation into molecular identification and cryptic diversity. Diversity and distributions 16, 827-839
BOLD:AAA3311	Jassa marmorata	GBCMA1779-09	EU243668	United States	NE Pacific	Pilgrim & Darling (2010) Genetic diversity in two introduced biofouling amphipods (Ampithoe valida & Jassa marmorata) along the Pacific North American coast: investigation into molecular identification and cryptic diversity. Diversity and distributions 16, 827-839
BOLD:AAA3311	Jassa marmorata	GBCMA1778-09	EU243669	United States	NE Pacific	Pilgrim & Darling (2010) Genetic diversity in two introduced biofouling amphipods (Ampithoe valida & Jassa marmorata) along the Pacific North American coast: investigation into molecular identification and cryptic diversity. Diversity and distributions 16, 827-839
BOLD:AAA3311	Jassa marmorata	GBCMA1777-09	EU243670	United States	NE Pacific	Pilgrim & Darling (2010) Genetic diversity in two introduced biofouling amphipods (Ampithoe valida & Jassa marmorata) along the Pacific North American coast: investigation into molecular identification and cryptic diversity. Diversity and distributions 16, 827-839
BOLD:AAA3311	Jassa marmorata	GBCMA1776-09	EU243671	United States	NE Pacific	Pilgrim & Darling (2010) Genetic diversity in two introduced biofouling amphipods (Ampithoe valida & Jassa marmorata) along the Pacific North American coast: investigation into molecular identification and cryptic diversity. Diversity and distributions 16, 827-839
BOLD:AAA3311	Jassa marmorata	GBCMA1775-09	EU243672	United States	NE Pacific	Pilgrim & Darling (2010) Genetic diversity in two introduced biofouling amphipods (Ampithoe valida & Jassa marmorata) along the Pacific North American coast: investigation into molecular identification and cryptic diversity. Diversity and distributions 16, 827-839
BOLD:AAA3311	Jassa marmorata	GBCMA1774-09	EU243673	United States	NE Pacific	Pilgrim & Darling (2010) Genetic diversity in two introduced biofouling amphipods (Ampithoe valida & Jassa marmorata) along the Pacific North American coast: investigation into molecular identification and cryptic diversity. Diversity and distributions 16, 827-839
BOLD:AAA3311	Jassa marmorata	GBCMA1773-09	EU243674	United States	NE Pacific	Pilgrim & Darling (2010) Genetic diversity in two introduced biofouling amphipods (Ampithoe valida & Jassa marmorata) along the Pacific North American coast: investigation into molecular identification and cryptic diversity. Diversity and distributions 16, 827-839
BOLD:AAA3311	Jassa marmorata	GBCMA1772-09	EU243675	United States	NE Pacific	Pilgrim & Darling (2010) Genetic diversity in two introduced biofouling amphipods (Ampithoe valida & Jassa marmorata) along the Pacific North American coast: investigation into molecular identification and cryptic diversity. Diversity and distributions 16, 827-839
BOLD:AAA3311	Jassa marmorata	GBCMA1771-09	EU243676	United States	NE Pacific	Pilgrim & Darling (2010) Genetic diversity in two introduced biofouling amphipods (Ampithoe valida & Jassa marmorata) along the Pacific North American coast: investigation into molecular identification and cryptic diversity. Diversity and distributions 16, 827-839
BOLD:AAA3311	Jassa marmorata	GBCMA1770-09	EU243677	United States	NE Pacific	Pilgrim & Darling (2010) Genetic diversity in two introduced biofouling amphipods (Ampithoe valida & Jassa marmorata) along the Pacific North American coast: investigation into molecular identification and cryptic diversity. Diversity and distributions 16, 827-839
BOLD:AAA3311	Jassa marmorata	GBCMA1769-09	EU243678	United States	NE Pacific	Pilgrim & Darling (2010) Genetic diversity in two introduced biofouling amphipods (Ampithoe valida & Jassa marmorata) along the Pacific North American coast: investigation into molecular identification and cryptic diversity. Diversity and distributions 16, 827-839
BOLD:AAA3311	Jassa marmorata	GBCMA1768-09	EU243679	United States	NE Pacific	Pilgrim & Darling (2010) Genetic diversity in two introduced biofouling amphipods (Ampithoe valida & Jassa marmorata) along the Pacific North American coast: investigation into molecular identification and cryptic diversity. Diversity and distributions 16, 827-839
BOLD:AAA3311	Jassa marmorata	GBCMA1767-09	EU243680	United States	NE Pacific	Pilgrim & Darling (2010) Genetic diversity in two introduced biofouling amphipods (Ampithoe valida & Jassa marmorata) along the Pacific North American coast: investigation into molecular identification and cryptic diversity. Diversity and distributions 16, 827-839
BOLD:AAA3311	Jassa marmorata	GBCMA1766-09	EU243681	United States	NE Pacific	Pilgrim & Darling (2010) Genetic diversity in two introduced biofouling amphipods (Ampithoe valida & Jassa marmorata) along the Pacific North American coast: investigation into molecular identification and cryptic diversity. Diversity and distributions 16, 827-839
BOLD:AAA3311	Jassa marmorata	GBCMA1764-09	EU243683	United States	NE Pacific	Pilgrim & Darling (2010) Genetic diversity in two introduced biofouling amphipods (Ampithoe valida & Jassa marmorata) along the Pacific North American coast: investigation into molecular identification and cryptic diversity. Diversity and distributions 16, 827-839
BOLD:AAA3311	Jassa marmorata	GBCMA1763-09	EU243684	United States	NE Pacific	Pilgrim & Darling (2010) Genetic diversity in two introduced biofouling amphipods (Ampithoe valida & Jassa marmorata) along the Pacific North American coast: investigation into molecular identification and cryptic diversity. Diversity and distributions 16, 827-839
BOLD:AAA3311	Jassa marmorata	GBCMA1762-09	EU243685	United States	NE Pacific	Pilgrim & Darling (2010) Genetic diversity in two introduced biofouling amphipods (Ampithoe valida & Jassa marmorata) along the Pacific North American coast: investigation into molecular identification and cryptic diversity. Diversity and distributions 16, 827-839
BOLD:AAA3311	Jassa marmorata	GBCMA1761-09	EU243686	United States	NE Pacific	Pilgrim & Darling (2010) Genetic diversity in two introduced biofouling amphipods (Ampithoe valida & Jassa marmorata) along the Pacific North American coast: investigation into molecular identification and cryptic diversity. Diversity and distributions 16, 827-839
BOLD:AAA3311	Jassa marmorata	GBCMA1760-09	EU243687	United States	NE Pacific	Pilgrim & Darling (2010) Genetic diversity in two introduced biofouling amphipods (Ampithoe valida & Jassa marmorata) along the Pacific North American coast: investigation into molecular identification and cryptic diversity. Diversity and distributions 16, 827-839
BOLD:AAA3311	Jassa marmorata	GBCMA1759-09	EU243688	United States	NE Pacific	Pilgrim & Darling (2010) Genetic diversity in two introduced biofouling amphipods (Ampithoe valida & Jassa marmorata) along the Pacific North American coast: investigation into molecular identification and cryptic diversity. Diversity and distributions 16, 827-839
BOLD:AAA3311	Jassa marmorata	GBCMA1758-09	EU243689	United States	NE Pacific	Pilgrim & Darling (2010) Genetic diversity in two introduced biofouling amphipods (Ampithoe valida & Jassa marmorata) along the Pacific North American coast: investigation into molecular identification and cryptic diversity. Diversity and distributions 16, 827-839
BOLD:AAA3311	Jassa marmorata	GBCMA1757-09	EU243690	United States	NE Pacific	Pilgrim & Darling (2010) Genetic diversity in two introduced biofouling amphipods (Ampithoe valida & Jassa marmorata) along the Pacific North American coast: investigation into molecular identification and cryptic diversity. Diversity and distributions 16, 827-839
BOLD:AAA3311	Jassa marmorata	GBCMA1756-09	EU243691	United States	NE Pacific	Pilgrim & Darling (2010) Genetic diversity in two introduced biofouling amphipods (Ampithoe valida & Jassa marmorata) along the Pacific North American coast: investigation into molecular identification and cryptic diversity. Diversity and distributions 16, 827-839
BOLD:AAA3311	Jassa marmorata	GBCMA1755-09	EU243692	United States	NE Pacific	Pilgrim & Darling (2010) Genetic diversity in two introduced biofouling amphipods (Ampithoe valida & Jassa marmorata) along the Pacific North American coast: investigation into molecular identification and cryptic diversity. Diversity and distributions 16, 827-839
BOLD:AAA3311	Jassa marmorata	GBCMA1754-09	EU243693	United States	NE Pacific	Pilgrim & Darling (2010) Genetic diversity in two introduced biofouling amphipods (Ampithoe valida & Jassa marmorata) along the Pacific North American coast: investigation into molecular identification and cryptic diversity. Diversity and distributions 16, 827-839
BOLD:AAA3311	Jassa marmorata	GBCMA1753-09	EU243694	United States	NE Pacific	Pilgrim & Darling (2010) Genetic diversity in two introduced biofouling amphipods (Ampithoe valida & Jassa marmorata) along the Pacific North American coast: investigation into molecular identification and cryptic diversity. Diversity and distributions 16, 827-839
BOLD:AAA3311	Jassa marmorata	GBCMA1752-09	EU243695	United States	NE Pacific	Pilgrim & Darling (2010) Genetic diversity in two introduced biofouling amphipods (Ampithoe valida & Jassa marmorata) along the Pacific North American coast: investigation into molecular identification and cryptic diversity. Diversity and distributions 16, 827-839
BOLD:AAA3311	Jassa marmorata	GBCMA1751-09	EU243696	United States	NE Pacific	Pilgrim & Darling (2010) Genetic diversity in two introduced biofouling amphipods (Ampithoe valida & Jassa marmorata) along the Pacific North American coast: investigation into molecular identification and cryptic diversity. Diversity and distributions 16, 827-839
BOLD:AAA3311	Jassa marmorata	GBCMA1750-09	EU243697	United States	NE Pacific	Pilgrim & Darling (2010) Genetic diversity in two introduced biofouling amphipods (Ampithoe valida & Jassa marmorata) along the Pacific North American coast: investigation into molecular identification and cryptic diversity. Diversity and distributions 16, 827-839
BOLD:AAA3311	Jassa marmorata	GBCMA1748-09	EU243699	United States	NE Pacific	Pilgrim & Darling (2010) Genetic diversity in two introduced biofouling amphipods (Ampithoe valida & Jassa marmorata) along the Pacific North American coast: investigation into molecular identification and cryptic diversity. Diversity and distributions 16, 827-839
BOLD:AAA3311	Jassa marmorata	GBCMA1747-09	EU243700	United States	NE Pacific	Pilgrim & Darling (2010) Genetic diversity in two introduced biofouling amphipods (Ampithoe valida & Jassa marmorata) along the Pacific North American coast: investigation into molecular identification and cryptic diversity. Diversity and distributions 16, 827-839
BOLD:AAA3311	Jassa marmorata	GBCMA1746-09	EU243701	United States	NE Pacific	Pilgrim & Darling (2010) Genetic diversity in two introduced biofouling amphipods (Ampithoe valida & Jassa marmorata) along the Pacific North American coast: investigation into molecular identification and cryptic diversity. Diversity and distributions 16, 827-839
BOLD:AAA3311	Jassa marmorata	GBCMA1745-09	EU243702	United States	NE Pacific	Pilgrim & Darling (2010) Genetic diversity in two introduced biofouling amphipods (Ampithoe valida & Jassa marmorata) along the Pacific North American coast: investigation into molecular identification and cryptic diversity. Diversity and distributions 16, 827-839
BOLD:AAA3311	Jassa marmorata	GBCMA1744-09	EU243703	United States	NE Pacific	Pilgrim & Darling (2010) Genetic diversity in two introduced biofouling amphipods (Ampithoe valida & Jassa marmorata) along the Pacific North American coast: investigation into molecular identification and cryptic diversity. Diversity and distributions 16, 827-839
BOLD:AAA3311	Jassa marmorata	GBCMA1743-09	EU243704	United States	NE Pacific	Pilgrim & Darling (2010) Genetic diversity in two introduced biofouling amphipods (Ampithoe valida & Jassa marmorata) along the Pacific North American coast: investigation into molecular identification and cryptic diversity. Diversity and distributions 16, 827-839
BOLD:AAA3311	Jassa marmorata	GBCMA1742-09	EU243705	United States	NE Pacific	Pilgrim & Darling (2010) Genetic diversity in two introduced biofouling amphipods (Ampithoe valida & Jassa marmorata) along the Pacific North American coast: investigation into molecular identification and cryptic diversity. Diversity and distributions 16, 827-839
BOLD:AAA3311	Jassa marmorata	GBCMA1741-09	EU243706	United States	NE Pacific	Pilgrim & Darling (2010) Genetic diversity in two introduced biofouling amphipods (Ampithoe valida & Jassa marmorata) along the Pacific North American coast: investigation into molecular identification and cryptic diversity. Diversity and distributions 16, 827-839
BOLD:AAA3311	Jassa marmorata	GBCMA1740-09	EU243707	United States	NE Pacific	Pilgrim & Darling (2010) Genetic diversity in two introduced biofouling amphipods (Ampithoe valida & Jassa marmorata) along the Pacific North American coast: investigation into molecular identification and cryptic diversity. Diversity and distributions 16, 827-839
BOLD:AAA3311	Jassa marmorata	GBCMA1739-09	EU243708	United States	NE Pacific	Pilgrim & Darling (2010) Genetic diversity in two introduced biofouling amphipods (Ampithoe valida & Jassa marmorata) along the Pacific North American coast: investigation into molecular identification and cryptic diversity. Diversity and distributions 16, 827-839
BOLD:AAA3311	Jassa marmorata	GBCMA1738-09	EU243709	United States	NE Pacific	Pilgrim & Darling (2010) Genetic diversity in two introduced biofouling amphipods (Ampithoe valida & Jassa marmorata) along the Pacific North American coast: investigation into molecular identification and cryptic diversity. Diversity and distributions 16, 827-839
BOLD:AAA3311	Jassa marmorata	GBCMA1737-09	EU243710	United States	NE Pacific	Pilgrim & Darling (2010) Genetic diversity in two introduced biofouling amphipods (Ampithoe valida & Jassa marmorata) along the Pacific North American coast: investigation into molecular identification and cryptic diversity. Diversity and distributions 16, 827-839
BOLD:AAA3311	Jassa marmorata	GBCMA1736-09	EU243711	United States	NE Pacific	Pilgrim & Darling (2010) Genetic diversity in two introduced biofouling amphipods (Ampithoe valida & Jassa marmorata) along the Pacific North American coast: investigation into molecular identification and cryptic diversity. Diversity and distributions 16, 827-839
BOLD:AAA3311	Jassa marmorata	GBCMA1735-09	EU243712	United States	NE Pacific	Pilgrim & Darling (2010) Genetic diversity in two introduced biofouling amphipods (Ampithoe valida & Jassa marmorata) along the Pacific North American coast: investigation into molecular identification and cryptic diversity. Diversity and distributions 16, 827-839
BOLD:AAA3311	Jassa marmorata	GBCMA1734-09	EU243713	United States	NE Pacific	Pilgrim & Darling (2010) Genetic diversity in two introduced biofouling amphipods (Ampithoe valida & Jassa marmorata) along the Pacific North American coast: investigation into molecular identification and cryptic diversity. Diversity and distributions 16, 827-839
BOLD:AAA3311	Jassa marmorata	GBCMA1733-09	EU243714	United States	NE Pacific	Pilgrim & Darling (2010) Genetic diversity in two introduced biofouling amphipods (Ampithoe valida & Jassa marmorata) along the Pacific North American coast: investigation into molecular identification and cryptic diversity. Diversity and distributions 16, 827-839
BOLD:AAA3311	Jassa marmorata	GBCMA1732-09	EU243715	United States	NE Pacific	Pilgrim & Darling (2010) Genetic diversity in two introduced biofouling amphipods (Ampithoe valida & Jassa marmorata) along the Pacific North American coast: investigation into molecular identification and cryptic diversity. Diversity and distributions 16, 827-839
BOLD:AAA3311	Jassa marmorata	GBCMA1731-09	EU243716	United States	NE Pacific	Pilgrim & Darling (2010) Genetic diversity in two introduced biofouling amphipods (Ampithoe valida & Jassa marmorata) along the Pacific North American coast: investigation into molecular identification and cryptic diversity. Diversity and distributions 16, 827-839
BOLD:AAA3311	Jassa marmorata	GBCMA1730-09	EU243717	United States	NE Pacific	Pilgrim & Darling (2010) Genetic diversity in two introduced biofouling amphipods (Ampithoe valida & Jassa marmorata) along the Pacific North American coast: investigation into molecular identification and cryptic diversity. Diversity and distributions 16, 827-839
BOLD:AAA3311	Jassa marmorata	GBCMA1729-09	EU243718	United States	NE Pacific	Pilgrim & Darling (2010) Genetic diversity in two introduced biofouling amphipods (Ampithoe valida & Jassa marmorata) along the Pacific North American coast: investigation into molecular identification and cryptic diversity. Diversity and distributions 16, 827-839
BOLD:AAA3311	Jassa marmorata	GBCMA1728-09	EU243719	United States	NE Pacific	Pilgrim & Darling (2010) Genetic diversity in two introduced biofouling amphipods (Ampithoe valida & Jassa marmorata) along the Pacific North American coast: investigation into molecular identification and cryptic diversity. Diversity and distributions 16, 827-839
BOLD:AAA3311	Jassa marmorata	GBCMA1727-09	EU243720	United States	NE Pacific	Pilgrim & Darling (2010) Genetic diversity in two introduced biofouling amphipods (Ampithoe valida & Jassa marmorata) along the Pacific North American coast: investigation into molecular identification and cryptic diversity. Diversity and distributions 16, 827-839
BOLD:AAA3311	Jassa marmorata	GBCMA1726-09	EU243721	United States	NE Pacific	Pilgrim & Darling (2010) Genetic diversity in two introduced biofouling amphipods (Ampithoe valida & Jassa marmorata) along the Pacific North American coast: investigation into molecular identification and cryptic diversity. Diversity and distributions 16, 827-839
BOLD:AAA3311	Jassa marmorata	GBCMA1725-09	EU243722	United States	NE Pacific	Pilgrim & Darling (2010) Genetic diversity in two introduced biofouling amphipods (Ampithoe valida & Jassa marmorata) along the Pacific North American coast: investigation into molecular identification and cryptic diversity. Diversity and distributions 16, 827-839
BOLD:AAA3311	Jassa marmorata	GBCMA1724-09	EU243723	United States	NE Pacific	Pilgrim & Darling (2010) Genetic diversity in two introduced biofouling amphipods (Ampithoe valida & Jassa marmorata) along the Pacific North American coast: investigation into molecular identification and cryptic diversity. Diversity and distributions 16, 827-839
BOLD:AAA3311	Jassa marmorata	GBCMA1723-09	EU243724	United States	NE Pacific	Pilgrim & Darling (2010) Genetic diversity in two introduced biofouling amphipods (Ampithoe valida & Jassa marmorata) along the Pacific North American coast: investigation into molecular identification and cryptic diversity. Diversity and distributions 16, 827-839
BOLD:AAA3311	Jassa marmorata	GBCMA1722-09	EU243725	United States	NE Pacific	Pilgrim & Darling (2010) Genetic diversity in two introduced biofouling amphipods (Ampithoe valida & Jassa marmorata) along the Pacific North American coast: investigation into molecular identification and cryptic diversity. Diversity and distributions 16, 827-839
BOLD:AAA3311	Jassa marmorata	GBCMA1721-09	EU243726	United States	NE Pacific	Pilgrim & Darling (2010) Genetic diversity in two introduced biofouling amphipods (Ampithoe valida & Jassa marmorata) along the Pacific North American coast: investigation into molecular identification and cryptic diversity. Diversity and distributions 16, 827-839
BOLD:AAA3311	Jassa marmorata	GBCMA1720-09	EU243727	United States	NE Pacific	Pilgrim & Darling (2010) Genetic diversity in two introduced biofouling amphipods (Ampithoe valida & Jassa marmorata) along the Pacific North American coast: investigation into molecular identification and cryptic diversity. Diversity and distributions 16, 827-839
BOLD:AAA3311	Jassa marmorata	GBCMA1719-09	EU243728	United States	NE Pacific	Pilgrim & Darling (2010) Genetic diversity in two introduced biofouling amphipods (Ampithoe valida & Jassa marmorata) along the Pacific North American coast: investigation into molecular identification and cryptic diversity. Diversity and distributions 16, 827-839
BOLD:AAA3311	Jassa marmorata	GBCMA1718-09	EU243729	United States	NE Pacific	Pilgrim & Darling (2010) Genetic diversity in two introduced biofouling amphipods (Ampithoe valida & Jassa marmorata) along the Pacific North American coast: investigation into molecular identification and cryptic diversity. Diversity and distributions 16, 827-839
BOLD:AAA3311	Jassa marmorata	GBCMA1717-09	EU243730	United States	NE Pacific	Pilgrim & Darling (2010) Genetic diversity in two introduced biofouling amphipods (Ampithoe valida & Jassa marmorata) along the Pacific North American coast: investigation into molecular identification and cryptic diversity. Diversity and distributions 16, 827-839
BOLD:AAA3311	Jassa marmorata	GBCMA1716-09	EU243731	United States	NE Pacific	Pilgrim & Darling (2010) Genetic diversity in two introduced biofouling amphipods (Ampithoe valida & Jassa marmorata) along the Pacific North American coast: investigation into molecular identification and cryptic diversity. Diversity and distributions 16, 827-839
BOLD:AAA3311	Jassa marmorata	GBCMA1715-09	EU243732	United States	NE Pacific	Pilgrim & Darling (2010) Genetic diversity in two introduced biofouling amphipods (Ampithoe valida & Jassa marmorata) along the Pacific North American coast: investigation into molecular identification and cryptic diversity. Diversity and distributions 16, 827-839
BOLD:AAA3311	Jassa marmorata	GBCMA1714-09	EU243733	United States	NE Pacific	Pilgrim & Darling (2010) Genetic diversity in two introduced biofouling amphipods (Ampithoe valida & Jassa marmorata) along the Pacific North American coast: investigation into molecular identification and cryptic diversity. Diversity and distributions 16, 827-839
BOLD:AAA3311	Jassa marmorata	GBCMA1713-09	EU243734	United States	NE Pacific	Pilgrim & Darling (2010) Genetic diversity in two introduced biofouling amphipods (Ampithoe valida & Jassa marmorata) along the Pacific North American coast: investigation into molecular identification and cryptic diversity. Diversity and distributions 16, 827-839
BOLD:AAA3311	Jassa marmorata	GBCMA1712-09	EU243735	United States	NE Pacific	Pilgrim & Darling (2010) Genetic diversity in two introduced biofouling amphipods (Ampithoe valida & Jassa marmorata) along the Pacific North American coast: investigation into molecular identification and cryptic diversity. Diversity and distributions 16, 827-839
BOLD:AAA3311	Jassa marmorata	GBCMA1711-09	EU243736	United States	NE Pacific	Pilgrim & Darling (2010) Genetic diversity in two introduced biofouling amphipods (Ampithoe valida & Jassa marmorata) along the Pacific North American coast: investigation into molecular identification and cryptic diversity. Diversity and distributions 16, 827-839
BOLD:AAA3311	Jassa marmorata	GBCMA1709-09	EU243738	United States	NE Pacific	Pilgrim & Darling (2010) Genetic diversity in two introduced biofouling amphipods (Ampithoe valida & Jassa marmorata) along the Pacific North American coast: investigation into molecular identification and cryptic diversity. Diversity and distributions 16, 827-839
BOLD:AAA3311	Jassa marmorata	GBCMA1708-09	EU243739	United States	NE Pacific	Pilgrim & Darling (2010) Genetic diversity in two introduced biofouling amphipods (Ampithoe valida & Jassa marmorata) along the Pacific North American coast: investigation into molecular identification and cryptic diversity. Diversity and distributions 16, 827-839
BOLD:AAA3311	Jassa marmorata	GBCMA1707-09	EU243740	United States	NE Pacific	Pilgrim & Darling (2010) Genetic diversity in two introduced biofouling amphipods (Ampithoe valida & Jassa marmorata) along the Pacific North American coast: investigation into molecular identification and cryptic diversity. Diversity and distributions 16, 827-839
BOLD:AAA3311	Jassa marmorata	GBCMA1706-09	EU243741	United States	NE Pacific	Pilgrim & Darling (2010) Genetic diversity in two introduced biofouling amphipods (Ampithoe valida & Jassa marmorata) along the Pacific North American coast: investigation into molecular identification and cryptic diversity. Diversity and distributions 16, 827-839
BOLD:AAA3311	Jassa marmorata	GBCMA1705-09	EU243742	United States	NE Pacific	Pilgrim & Darling (2010) Genetic diversity in two introduced biofouling amphipods (Ampithoe valida & Jassa marmorata) along the Pacific North American coast: investigation into molecular identification and cryptic diversity. Diversity and distributions 16, 827-839
BOLD:AAA3311	Jassa marmorata	GBCMA1704-09	EU243743	United States	NE Pacific	Pilgrim & Darling (2010) Genetic diversity in two introduced biofouling amphipods (Ampithoe valida & Jassa marmorata) along the Pacific North American coast: investigation into molecular identification and cryptic diversity. Diversity and distributions 16, 827-839
BOLD:AAA3311	Jassa marmorata	GBCMA1703-09	EU243744	United States	NE Pacific	Pilgrim & Darling (2010) Genetic diversity in two introduced biofouling amphipods (Ampithoe valida & Jassa marmorata) along the Pacific North American coast: investigation into molecular identification and cryptic diversity. Diversity and distributions 16, 827-839
BOLD:AAA3311	Jassa marmorata	GBCMA1702-09	EU243745	United States	NE Pacific	Pilgrim & Darling (2010) Genetic diversity in two introduced biofouling amphipods (Ampithoe valida & Jassa marmorata) along the Pacific North American coast: investigation into molecular identification and cryptic diversity. Diversity and distributions 16, 827-839
BOLD:AAA3311	Jassa marmorata	GBCMA1701-09	EU243746	United States	NE Pacific	Pilgrim & Darling (2010) Genetic diversity in two introduced biofouling amphipods (Ampithoe valida & Jassa marmorata) along the Pacific North American coast: investigation into molecular identification and cryptic diversity. Diversity and distributions 16, 827-839
BOLD:AAA3311	Jassa marmorata	GBCMA1700-09	EU243747	United States	NE Pacific	Pilgrim & Darling (2010) Genetic diversity in two introduced biofouling amphipods (Ampithoe valida & Jassa marmorata) along the Pacific North American coast: investigation into molecular identification and cryptic diversity. Diversity and distributions 16, 827-839
BOLD:AAA3311	Jassa marmorata	GBCMA1699-09	EU243748	United States	NE Pacific	Pilgrim & Darling (2010) Genetic diversity in two introduced biofouling amphipods (Ampithoe valida & Jassa marmorata) along the Pacific North American coast: investigation into molecular identification and cryptic diversity. Diversity and distributions 16, 827-839
BOLD:AAA3311	Jassa marmorata	GBCMA1698-09	EU243749	United States	NE Pacific	Pilgrim & Darling (2010) Genetic diversity in two introduced biofouling amphipods (Ampithoe valida & Jassa marmorata) along the Pacific North American coast: investigation into molecular identification and cryptic diversity. Diversity and distributions 16, 827-839
BOLD:AAA3311	Jassa marmorata	GBCMA1697-09	EU243750	United States	NE Pacific	Pilgrim & Darling (2010) Genetic diversity in two introduced biofouling amphipods (Ampithoe valida & Jassa marmorata) along the Pacific North American coast: investigation into molecular identification and cryptic diversity. Diversity and distributions 16, 827-839
BOLD:AAA3311	Jassa marmorata	GBCMA1696-09	EU243751	United States	NE Pacific	Pilgrim & Darling (2010) Genetic diversity in two introduced biofouling amphipods (Ampithoe valida & Jassa marmorata) along the Pacific North American coast: investigation into molecular identification and cryptic diversity. Diversity and distributions 16, 827-839
BOLD:AAA3311	Jassa marmorata	GBCMA1695-09	EU243752	United States	NE Pacific	Pilgrim & Darling (2010) Genetic diversity in two introduced biofouling amphipods (Ampithoe valida & Jassa marmorata) along the Pacific North American coast: investigation into molecular identification and cryptic diversity. Diversity and distributions 16, 827-839
BOLD:AAA3311	Jassa marmorata	GBCMA1694-09	EU243753	United States	NE Pacific	Pilgrim & Darling (2010) Genetic diversity in two introduced biofouling amphipods (Ampithoe valida & Jassa marmorata) along the Pacific North American coast: investigation into molecular identification and cryptic diversity. Diversity and distributions 16, 827-839
BOLD:AAA3311	Jassa marmorata	GBCMA1693-09	EU243754	United States	NE Pacific	Pilgrim & Darling (2010) Genetic diversity in two introduced biofouling amphipods (Ampithoe valida & Jassa marmorata) along the Pacific North American coast: investigation into molecular identification and cryptic diversity. Diversity and distributions 16, 827-839
BOLD:AAA3311	Jassa marmorata	GBCMA1692-09	EU243755	United States	NE Pacific	Pilgrim & Darling (2010) Genetic diversity in two introduced biofouling amphipods (Ampithoe valida & Jassa marmorata) along the Pacific North American coast: investigation into molecular identification and cryptic diversity. Diversity and distributions 16, 827-839
BOLD:AAA3311	Jassa marmorata	GBCMA1691-09	EU243756	United States	NE Pacific	Pilgrim & Darling (2010) Genetic diversity in two introduced biofouling amphipods (Ampithoe valida & Jassa marmorata) along the Pacific North American coast: investigation into molecular identification and cryptic diversity. Diversity and distributions 16, 827-839
BOLD:AAA3311	Jassa marmorata	GBCMA1690-09	EU243757	United States	NE Pacific	Pilgrim & Darling (2010) Genetic diversity in two introduced biofouling amphipods (Ampithoe valida & Jassa marmorata) along the Pacific North American coast: investigation into molecular identification and cryptic diversity. Diversity and distributions 16, 827-839
BOLD:AAA3311	Jassa marmorata	GBCMA1689-09	EU243758	United States	NE Pacific	Pilgrim & Darling (2010) Genetic diversity in two introduced biofouling amphipods (Ampithoe valida & Jassa marmorata) along the Pacific North American coast: investigation into molecular identification and cryptic diversity. Diversity and distributions 16, 827-839
BOLD:AAA3311	Jassa marmorata	GBCMA1687-09	EU243760	United States	NE Pacific	Pilgrim & Darling (2010) Genetic diversity in two introduced biofouling amphipods (Ampithoe valida & Jassa marmorata) along the Pacific North American coast: investigation into molecular identification and cryptic diversity. Diversity and distributions 16, 827-839
BOLD:AAA3311	Jassa marmorata	GBCMA1686-09	EU243761	United States	NE Pacific	Pilgrim & Darling (2010) Genetic diversity in two introduced biofouling amphipods (Ampithoe valida & Jassa marmorata) along the Pacific North American coast: investigation into molecular identification and cryptic diversity. Diversity and distributions 16, 827-839
BOLD:AAA3311	Jassa marmorata	GBCMA1685-09	EU243762	United States	NE Pacific	Pilgrim & Darling (2010) Genetic diversity in two introduced biofouling amphipods (Ampithoe valida & Jassa marmorata) along the Pacific North American coast: investigation into molecular identification and cryptic diversity. Diversity and distributions 16, 827-839
BOLD:AAA3311	Jassa marmorata	GBCMA1684-09	EU243763	United States	NE Pacific	Pilgrim & Darling (2010) Genetic diversity in two introduced biofouling amphipods (Ampithoe valida & Jassa marmorata) along the Pacific North American coast: investigation into molecular identification and cryptic diversity. Diversity and distributions 16, 827-839
BOLD:AAA3311	Jassa marmorata	GBCMA1683-09	EU243764	United States	NE Pacific	Pilgrim & Darling (2010) Genetic diversity in two introduced biofouling amphipods (Ampithoe valida & Jassa marmorata) along the Pacific North American coast: investigation into molecular identification and cryptic diversity. Diversity and distributions 16, 827-839
BOLD:AAA3311	Jassa marmorata	GBCMA1682-09	EU243765	United States	NE Pacific	Pilgrim & Darling (2010) Genetic diversity in two introduced biofouling amphipods (Ampithoe valida & Jassa marmorata) along the Pacific North American coast: investigation into molecular identification and cryptic diversity. Diversity and distributions 16, 827-839
BOLD:AAA3311	Jassa marmorata	GBCMA1681-09	EU243766	United States	NE Pacific	Pilgrim & Darling (2010) Genetic diversity in two introduced biofouling amphipods (Ampithoe valida & Jassa marmorata) along the Pacific North American coast: investigation into molecular identification and cryptic diversity. Diversity and distributions 16, 827-839
BOLD:AAA3311	Jassa marmorata	GBCMA1680-09	EU243767	United States	NE Pacific	Pilgrim & Darling (2010) Genetic diversity in two introduced biofouling amphipods (Ampithoe valida & Jassa marmorata) along the Pacific North American coast: investigation into molecular identification and cryptic diversity. Diversity and distributions 16, 827-839
BOLD:AAA3311	Jassa marmorata	GBCMA1679-09	EU243768	United States	NE Pacific	Pilgrim & Darling (2010) Genetic diversity in two introduced biofouling amphipods (Ampithoe valida & Jassa marmorata) along the Pacific North American coast: investigation into molecular identification and cryptic diversity. Diversity and distributions 16, 827-839
BOLD:AAA3311	Jassa marmorata	GBCMA1678-09	EU243769	United States	NE Pacific	Pilgrim & Darling (2010) Genetic diversity in two introduced biofouling amphipods (Ampithoe valida & Jassa marmorata) along the Pacific North American coast: investigation into molecular identification and cryptic diversity. Diversity and distributions 16, 827-839
BOLD:AAA3311	Jassa marmorata	GBCMA1677-09	EU243770	United States	NE Pacific	Pilgrim & Darling (2010) Genetic diversity in two introduced biofouling amphipods (Ampithoe valida & Jassa marmorata) along the Pacific North American coast: investigation into molecular identification and cryptic diversity. Diversity and distributions 16, 827-839
BOLD:AAA3311	Jassa marmorata	GBCMA1676-09	EU243771	United States	NE Pacific	Pilgrim & Darling (2010) Genetic diversity in two introduced biofouling amphipods (Ampithoe valida & Jassa marmorata) along the Pacific North American coast: investigation into molecular identification and cryptic diversity. Diversity and distributions 16, 827-839
BOLD:AAA3311	Jassa marmorata	GBCMA1675-09	EU243772	United States	NE Pacific	Pilgrim & Darling (2010) Genetic diversity in two introduced biofouling amphipods (Ampithoe valida & Jassa marmorata) along the Pacific North American coast: investigation into molecular identification and cryptic diversity. Diversity and distributions 16, 827-839
BOLD:AAA3311	Jassa marmorata	GBCMA1674-09	EU243773	United States	NE Pacific	Pilgrim & Darling (2010) Genetic diversity in two introduced biofouling amphipods (Ampithoe valida & Jassa marmorata) along the Pacific North American coast: investigation into molecular identification and cryptic diversity. Diversity and distributions 16, 827-839
BOLD:AAA3311	Jassa marmorata	GBCMA1673-09	EU243774	United States	NE Pacific	Pilgrim & Darling (2010) Genetic diversity in two introduced biofouling amphipods (Ampithoe valida & Jassa marmorata) along the Pacific North American coast: investigation into molecular identification and cryptic diversity. Diversity and distributions 16, 827-839
BOLD:AAA3311	Jassa marmorata	GBCMA1672-09	EU243775	United States	NE Pacific	Pilgrim & Darling (2010) Genetic diversity in two introduced biofouling amphipods (Ampithoe valida & Jassa marmorata) along the Pacific North American coast: investigation into molecular identification and cryptic diversity. Diversity and distributions 16, 827-839
BOLD:AAA3311	Jassa marmorata	GBCMA1671-09	EU243776	United States	NE Pacific	Pilgrim & Darling (2010) Genetic diversity in two introduced biofouling amphipods (Ampithoe valida & Jassa marmorata) along the Pacific North American coast: investigation into molecular identification and cryptic diversity. Diversity and distributions 16, 827-839
BOLD:AAA3311	Jassa marmorata	GBCMA1670-09	EU243777	United States	NE Pacific	Pilgrim & Darling (2010) Genetic diversity in two introduced biofouling amphipods (Ampithoe valida & Jassa marmorata) along the Pacific North American coast: investigation into molecular identification and cryptic diversity. Diversity and distributions 16, 827-839
BOLD:AAA3311	Jassa marmorata	GBCMA13165-16	EF989682	United States	NE Pacific	Browne et al. (2007). Phylogenetic analysis of lineage relationships among hyperiid amphipods as revealed by examination of the mitochondrial gene, cytochrome oxidase I (COI). Integrative and Comparative Biology 47 (6), 815-830
BOLD:AAC2037	Jassa slatteryi	INVMP003-13	KP252164.1	Argentina	SW Atlantic	Rumbold et al. (2015) Morphological and genetic confirmation of Jassa slatteryi (Crustacea: Amphipoda) in a harbour of Argentina. Marine Biodiversity Records 8, e37
BOLD:AAC2037	Jassa slatteryi	INVMP068-13	KP252165.1	Argentina	SW Atlantic	Rumbold et al. (2015) Morphological and genetic confirmation of Jassa slatteryi (Crustacea: Amphipoda) in a harbour of Argentina. Marine Biodiversity Records 8, e37
BOLD:AAC2037	Jassa slatteryi	ZPC084-13	BIOUG01207-G12	United States	NE Pacific	unpublished
BOLD:AAC2037	Jassa slatteryi	GBCMA1644-09	EU243803	United States	NE Pacific	Pilgrim & Darling (2010) Genetic diversity in two introduced biofouling amphipods (Ampithoe valida & Jassa marmorata) along the Pacific North American coast: investigation into molecular identification and cryptic diversity. Diversity and distributions 16, 827-839
BOLD:AAC2037	Jassa slatteryi	GBCMA1643-09	EU243804	United States	NE Pacific	Pilgrim & Darling (2010) Genetic diversity in two introduced biofouling amphipods (Ampithoe valida & Jassa marmorata) along the Pacific North American coast: investigation into molecular identification and cryptic diversity. Diversity and distributions 16, 827-839
BOLD:AAC2037	Jassa slatteryi	GBCMA1642-09	EU243805	United States	NE Pacific	Pilgrim & Darling (2010) Genetic diversity in two introduced biofouling amphipods (Ampithoe valida & Jassa marmorata) along the Pacific North American coast: investigation into molecular identification and cryptic diversity. Diversity and distributions 16, 827-839
BOLD:AAC2037	Jassa slatteryi	GBCMA1641-09	EU243806	United States	NE Pacific	Pilgrim & Darling (2010) Genetic diversity in two introduced biofouling amphipods (Ampithoe valida & Jassa marmorata) along the Pacific North American coast: investigation into molecular identification and cryptic diversity. Diversity and distributions 16, 827-839
BOLD:AAC2037	Jassa slatteryi	GBCMA1640-09	EU243807	United States	NE Pacific	Pilgrim & Darling (2010) Genetic diversity in two introduced biofouling amphipods (Ampithoe valida & Jassa marmorata) along the Pacific North American coast: investigation into molecular identification and cryptic diversity. Diversity and distributions 16, 827-839
BOLD:AAC2037	Jassa slatteryi	GBCMA1639-09	EU243808	United States	NE Pacific	Pilgrim & Darling (2010) Genetic diversity in two introduced biofouling amphipods (Ampithoe valida & Jassa marmorata) along the Pacific North American coast: investigation into molecular identification and cryptic diversity. Diversity and distributions 16, 827-839
BOLD:AAC2037	Jassa slatteryi	GBCMA1638-09	EU243809	United States	NE Pacific	Pilgrim & Darling (2010) Genetic diversity in two introduced biofouling amphipods (Ampithoe valida & Jassa marmorata) along the Pacific North American coast: investigation into molecular identification and cryptic diversity. Diversity and distributions 16, 827-839
BOLD:AAC2037	Jassa slatteryi	GBCMA1637-09	EU243810	United States	NE Pacific	Pilgrim & Darling (2010) Genetic diversity in two introduced biofouling amphipods (Ampithoe valida & Jassa marmorata) along the Pacific North American coast: investigation into molecular identification and cryptic diversity. Diversity and distributions 16, 827-839
BOLD:AAC2037	Jassa slatteryi	GBCMA1636-09	EU243811	United States	NE Pacific	Pilgrim & Darling (2010) Genetic diversity in two introduced biofouling amphipods (Ampithoe valida & Jassa marmorata) along the Pacific North American coast: investigation into molecular identification and cryptic diversity. Diversity and distributions 16, 827-839
BOLD:AAC2037	Jassa slatteryi	GBCMA1635-09	EU243812	United States	NE Pacific	Pilgrim & Darling (2010) Genetic diversity in two introduced biofouling amphipods (Ampithoe valida & Jassa marmorata) along the Pacific North American coast: investigation into molecular identification and cryptic diversity. Diversity and distributions 16, 827-839
BOLD:AAC2037	Jassa slatteryi	GBCMA1633-09	EU243814	United States	NE Pacific	Pilgrim & Darling (2010) Genetic diversity in two introduced biofouling amphipods (Ampithoe valida & Jassa marmorata) along the Pacific North American coast: investigation into molecular identification and cryptic diversity. Diversity and distributions 16, 827-839
BOLD:AAC2037	Jassa slatteryi	GBCMA1632-09	EU243815	United States	NE Pacific	Pilgrim & Darling (2010) Genetic diversity in two introduced biofouling amphipods (Ampithoe valida & Jassa marmorata) along the Pacific North American coast: investigation into molecular identification and cryptic diversity. Diversity and distributions 16, 827-839
