# Supplementary material for: Ancient globetrotters—connectivity and putative native ranges of two cosmopolitan biofouling amphipods
Source: PeerJ. 2020 Jul 28;8:e9613. doi: 10.7717/peerj.9613 (PMC7394068; doi:10.7717/peerj.9613)
Supplement: Supplemental Information 11 — DNA barcode data from all genetically analyzed specimens is also publicly available in the project “JASSA” in BOLD: dx.doi.org/10.5883/DS-JASSA. [file peerj-08-9613-s011.zip]

Archive with 1 entries (1 files):
- Alignment_for_submission.fas
