# Supplementary material for: Ancient globetrotters—connectivity and putative native ranges of two cosmopolitan biofouling amphipods
Source: PeerJ. 2020 Jul 28;8:e9613. doi: 10.7717/peerj.9613 (PMC7394068; doi:10.7717/peerj.9613)
Supplement: Supplemental Information 11 — DNA barcode data from all genetically analyzed specimens is also publicly available in the project “JASSA” in BOLD: dx.doi.org/10.5883/DS-JASSA. [file peerj-08-9613-s011.zip › Alignment_for_submission.fas]

>JASSA257-19|Jassa_marmorata|ST0727.23|North_Sea|||53.6977|6.51217|
ACTTTATATTTTATTTTAGGTATTTGGTCTAGATTGGCCGGTACATCTTTAAGTATAATTATCCGAACTGAATTAATAGCTCCAAGAAATGTTATTGGAGATGACCAAATTTACAATGTTATTGTCACAGCACACGCTTTTATTATAATTTTTTTTATGGTTATACCTGTTATAATTGGAGGTTTTGGTAACTGATTAATTCCTTTAATATTAGGAAGACCAGATATAGCTTTTCCCCGAATAAATAATATAAGATTTTGATTACTACCCCCTTCATTAACATTACTTCTAATTAGAGGAATAGTAGAAAGAGGTGTAGGTACAGGTTGAACTGTCTACCCACCTTTAAGAAGAAATATTGGACACCCTGGGGGTGCCGTTGATTTAGCTATTTTTTCTTTACATTTAGCAGGAGCTTCTTCTATTCTAGGGGCTATTAATTTTATTTCTACAATTATTAATATACGCCCGGCAGGTATAACTATAGACCGTATACCTTTATTTGTTTGATCTGTATTTATTACTGCTATTTTACTATTACTTTCATTACCTGTATTAGCAGGAGCAATTACTATACTTTTAACAGACCGTAATTTAAACACATCATTTTTTGATCCTTTAGGTGGAGGAGATCCTATCTTATACCAACATTTA---
>JASSA256-19|Jassa_marmorata|ST0727.22|North_Sea|||53.6977|6.51217|
ACTTTATATTTTATTTTAGGTATTTGGTCTAGATTGGCCGGTACATCTTTAAGTATAATTATCCGAACTGAATTAATAGCTCCAAGAAATGTTATTGGAGATGACCAAATTTACAATGTTATTGTCACAGCACACGCTTTTATTATAATTTTTTTTATGGTTATACCTGTTATAATTGGAGGTTTTGGTAACTGATTAATTCCTTTAATATTAGGAAGACCAGATATAGCTTTTCCCCGAATAAATAATATAAGATTTTGATTACTACCCCCTTCATTAACATTACTTCTAATTAGAGGAATAGTAGAAAGAGGTGTAGGTACAGGTTGAACTGTCTACCCACCTTTAAGAAGAAATATTGGACACCCTGGGGGTGCCGTTGATTTAGCTATTTTTTCTTTACATTTAGCAGGAGCTTCTTCTATTCTAGGGGCTATTAATTTTATTTCTACAATTATTAATATACGCCCGGCAGGTATAACTATAGACCGTATACCTTTATTTGTTTGATCTGTATTTATTACTGCTATTTTACTATTACTTTCATTACCTGTATTAGCAGGAGCAATTACTATACTTTTAACAGACCGTAATTTAAACACATCATTTTTTGATCCTTTAGGTGGAGGAGATCCTATCTTATACCAACATTTA---
>JASSA255-19|Jassa_marmorata|ST0727.21|North_Sea|||53.6977|6.51217|
ACTTTATATTTTATTTTAGGTATTTGGTCTAGATTGGCCGGTACATCTTTAAGTATAATTATCCGAACTGAATTAATAGCTCCAAGAAATGTTATTGGAGATGACCAAATTTACAATGTTATTGTCACAGCACACGCTTTTATTATAATTTTTTTTATGGTTATACCTGTTATAATTGGAGGTTTTGGTAACTGATTAATTCCTTTAATATTAGGAAGACCAGATATAGCTTTTCCCCGAATAAATAATATAAGATTTTGATTACTACCCCCTTCATTAACATTACTTCTAATTAGAGGAATAGTAGAAAGAGGTGTAGGTACAGGTTGAACTGTCTACCCACCTTTAAGAAGAAATATTGGACACCCTGGGGGTGCCGTTGATTTAGCTATTTTTTCTTTACATTTAGCAGGAGCTTCTTCTATTCTAGGGGCTATTAATTTTATTTCTACAATTATTAATATACGCCCGGCAGGTATAACTATAGACCGTATACCTTTATTTGTTTGATCTGTATTTATTACTGCTATTTTACTATTACTTTCATTACCTGTATTAGCAGGAGCAATTACTATACTTTTAACAGACCGTAATTTAAACACATCATTTTTTGATCCTTTAGGTGGAGGAGATCCTATCTTATACCAACATTTA---
>JASSA254-19|Jassa_marmorata|ST0727.20|North_Sea|||53.6977|6.51217|
ACTTTATATTTTATTTTAGGTATTTGGTCTAGATTGGCCGGTACATCTTTAAGTATAATTATCCGAACTGAATTAATAGCTCCAAGAAATGTTATTGGAGATGACCAAATTTACAATGTTATTGTCACAGCACACGCTTTTATTATAATTTTTTTTATGGTTATACCTGTTATAATTGGAGGTTTTGGTAACTGATTAATTCCTTTAATATTAGGAAGACCAGATATAGCTTTTCCCCGAATAAATAATATAAGATTTTGATTACTACCCCCTTCATTAACATTACTTCTAATTAGAGGAATAGTAGAAAGAGGTGTAGGTACAGGTTGAACTGTCTACCCACCTTTAAGAAGAAATATTGGACACCCTGGGGGTGCCGTTGATTTAGCTATTTTTTCTTTACATTTAGCAGGAGCTTCTTCTATTCTAGGGGCTATTAATTTTATTTCTACAATTATTAATATACGCCCGGCAGGTATAACTATAGACCGTATACCTTTATTTGTTTGATCTGTATTTATTACTGCTATTTTACTATTACTTTCATTACCTGTATTAGCAGGAGCAATTACTATACTTTTAACAGACCGTAATTTAAACACATCATTTTTTGATCCTTTAGGTGGAGGAGATCCTATCTTATACCAACATTTA---
>JASSA253-19|Jassa_marmorata|ST0727.19|North_Sea|||53.6977|6.51217|
ACTTTATATTTTATTTTAGGTATTTGGTCTAGATTGGCCGGTACATCTTTAAGTATAATTATCCGAACTGAATTAATAGCTCCAAGAAATGTTATTGGAGATGACCAAATTTACAATGTTATTGTCACAGCACACGCTTTTATTATAATTTTTTTTATGGTTATACCTGTTATAATTGGAGGTTTTGGTAACTGATTAATTCCTTTAATATTAGGAAGACCAGATATAGCTTTTCCCCGAATAAATAATATAAGATTTTGATTACTACCCCCTTCATTAACATTACTTCTAATTAGAGGAATAGTAGAAAGAGGTGTAGGTACAGGTTGAACTGTCTACCCACCTTTAAGAAGAAATATTGGACACCCTGGGGGTGCCGTTGATTTAGCTATTTTTTCTTTACATTTAGCAGGAGCTTCTTCTATTCTAGGGGCTATTAATTTTATTTCTACAATTATTAATATACGCCCGGCAGGTATAACTATAGACCGTATACCTTTATTTGTTTGATCTGTATTTATTACTGCTATTTTACTATTACTTTCATTACCTGTATTAGCAGGAGCAATTACTATACTTTTAACAGACCGTAATTTAAACACATCATTTTTTGATCCTTTAGGTGGAGGAGATCCTATCTTATACCAACATTTA---
>JASSA252-19|Jassa_marmorata|ST0727.18|North_Sea|||53.6977|6.51217|
ACTTTATATTTTATTTTAGGTATTTGGTCTAGATTGGCCGGTACATCTTTAAGTATAATTATCCGAACTGAATTAATAGCTCCAAGAAATGTTATTGGAGATGACCAAATTTACAATGTTATTGTCACAGCACACGCTTTTATTATAATTTTTTTTATGGTTATACCTGTTATAATTGGAGGTTTTGGTAACTGATTAATTCCTTTAATATTAGGAAGACCAGATATAGCTTTTCCCCGAATAAATAATATAAGATTTTGATTACTACCCCCTTCATTAACATTACTTCTAATTAGAGGAATAGTAGAAAGAGGTGTAGGTACAGGTTGAACTGTCTACCCACCTTTAAGAAGAAATATTGGACACCCTGGGGGTGCCGTTGATTTAGCTATTTTTTCTTTACATTTAGCAGGAGCTTCTTCTATTCTAGGGGCTATTAATTTTATTTCTACAATTATTAATATACGCCCGGCAGGTATAACTATAGACCGTATACCTTTATTTGTTTGATCTGTATTTATTACTGCTATTTTACTATTACTTTCATTACCTGTATTAGCAGGAGCAATTACTATACTTTTAACAGACCGTAATTTAAACACATCATTTTTTGATCCTTTAGGTGGAGGAGATCCTATCTTATACCAACATTTA---
>JASSA251-19|Jassa_marmorata|ST0727.17|North_Sea|||53.6977|6.51217|
ACTTTATATTTTATTTTAGGTATTTGGTCTAGATTGGCCGGTACATCTTTAAGTATAATTATCCGAACTGAATTAATAGCTCCAAGAAATGTTATTGGAGATGACCAAATTTACAATGTTATTGTCACAGCACACGCTTTTATTATAATTTTTTTTATGGTTATACCTGTTATAATTGGAGGTTTTGGTAACTGATTAATTCCTTTAATATTAGGAAGACCAGATATAGCTTTTCCCCGAATAAATAATATAAGATTTTGATTACTACCCCCTTCATTAACATTACTTCTAATTAGAGGAATAGTAGAAAGAGGTGTAGGTACAGGTTGAACTGTCTACCCACCTTTAAGAAGAAATATTGGACACCCTGGGGGTGCCGTTGATTTAGCTATTTTTTCTTTACATTTAGCAGGAGCTTCTTCTATTCTAGGGGCTATTAATTTTATTTCTACAATTATTAATATACGCCCGGCAGGTATAACTATAGACCGTATACCTTTATTTGTTTGATCTGTATTTATTACTGCTATTTTACTATTACTTTCATTACCTGTATTAGCAGGAGCAATTACTATACTTTTAACAGACCGTAATTTAAACACATCATTTTTTGATCCTTTAGGTGGAGGAGATCCTATCTTATACCAACATTTA---
>JASSA250-19|Jassa_marmorata|ST0727.16|North_Sea|||53.6977|6.51217|
ACTTTATATTTTATTTTAGGTATTTGGTCTAGATTGGCCGGTACATCTTTAAGTATAATTATCCGAACTGAATTAATAGCTCCAAGAAATGTTATTGGAGATGACCAAATTTACAATGTTATTGTCACAGCACACGCTTTTATTATAATTTTTTTTATGGTTATACCTGTTATAATTGGAGGTTTTGGTAACTGATTAATTCCTTTAATATTAGGAAGACCAGATATAGCTTTTCCCCGAATAAATAATATAAGATTTTGATTACTACCCCCTTCATTAACATTACTTCTAATTAGAGGAATAGTAGAAAGAGGTGTAGGTACAGGTTGAACTGTCTACCCACCTTTAAGAAGAAATATTGGACACCCTGGGGGTGCCGTTGATTTAGCTATTTTTTCTTTACATTTAGCAGGAGCTTCTTCTATTCTAGGGGCTATTAATTTTATTTCTACAATTATTAATATACGCCCGGCAGGTATAACTATAGACCGTATACCTTTATTTGTTTGATCTGTATTTATTACTGCTATTTTACTATTACTTTCATTACCTGTATTAGCAGGAGCAATTACTATACTTTTAACAGACCGTAATTTAAACACATCATTTTTTGATCCTTTAGGTGGAGGAGATCCTATCTTATACCAACATTTA---
>JASSA249-19|Jassa_marmorata|ST0727.15|North_Sea|||53.6977|6.51217|
ACTTTATATTTTATTTTAGGTATTTGGTCTAGATTGGCCGGTACATCTTTAAGTATAATTATCCGAACTGAATTAATAGCTCCAAGAAATGTTATTGGAGATGACCAAATTTACAATGTTATTGTCACAGCACACGCTTTTATTATAATTTTTTTTATGGTTATACCTGTTATAATTGGAGGTTTTGGTAACTGATTAATTCCTTTAATATTAGGAAGACCAGATATAGCTTTTCCCCGAATAAATAATATAAGATTTTGATTACTACCCCCTTCATTAACATTACTTCTAATTAGAGGAATAGTAGAAAGAGGTGTAGGTACAGGTTGAACTGTCTACCCACCTTTAAGAAGAAATATTGGACACCCTGGGGGTGCCGTTGATTTAGCTATTTTTTCTTTACATTTAGCAGGAGCTTCTTCTATTCTAGGGGCTATTAATTTTATTTCTACAATTATTAATATACGCCCGGCAGGTATAACTATAGACCGTATACCTTTATTTGTTTGATCTGTATTTATTACTGCTATTTTACTATTACTTTCATTACCTGTATTAGCAGGAGCAATTACTATACTTTTAACAGACCGTAATTTAAACACATCATTTTTTGATCCTTTAGGTGGAGGAGATCCTATCTTATACCAACATTTA---
>JASSA248-19|Jassa_marmorata|ST0727.14|North_Sea|||53.6977|6.51217|
ACTTTATATTTTATTTTAGGTATTTGGTCTAGATTGGCCGGTACATCTTTAAGTATAATTATCCGAACTGAATTAATAGCTCCAAGAAATGTTATTGGAGATGACCAAATTTACAATGTTATTGTCACAGCACACGCTTTTATTATAATTTTTTTTATGGTTATACCTGTTATAATTGGAGGTTTTGGTAACTGATTAATTCCTTTAATATTAGGAAGACCAGATATAGCTTTTCCCCGAATAAATAATATAAGATTTTGATTACTACCCCCTTCATTAACATTACTTCTAATTAGAGGAATAGTAGAAAGAGGTGTAGGTACAGGTTGAACTGTCTACCCACCTTTAAGAAGAAATATTGGACACCCTGGGGGTGCCGTTGATTTAGCTATTTTTTCTTTACATTTAGCAGGAGCTTCTTCTATTCTAGGGGCTATTAATTTTATTTCTACAATTATTAATATACGCCCGGCAGGTATAACTATAGACCGTATACCTTTATTTGTTTGATCTGTATTTATTACTGCTATTTTACTATTACTTTCATTACCTGTATTAGCAGGAGCAATTACTATACTTTTAACAGACCGTAATTTAAACACATCATTTTTTGATCCTTTAGGTGGAGGAGATCCTATCTTATACCAACATTTA---
>JASSA247-19|Jassa_marmorata|ST0727.13|North_Sea|||53.6977|6.51217|
ACTTTATATTTTATTTTAGGTATTTGGTCTAGATTGGCCGGTACATCTTTAAGTATAATTATCCGAACTGAATTAATAGCTCCAAGAAATGTTATTGGAGATGACCAAATTTACAATGTTATTGTCACAGCACACGCTTTTATTATAATTTTTTTTATGGTTATACCTGTTATAATTGGAGGTTTTGGTAACTGATTAATTCCTTTAATATTAGGAAGACCAGATATAGCTTTTCCCCGAATAAATAATATAAGATTTTGATTACTACCCCCTTCATTAACATTACTTCTAATTAGAGGAATAGTAGAAAGAGGTGTAGGTACAGGTTGAACTGTCTACCCACCTTTAAGAAGAAATATTGGACACCCTGGGGGTGCCGTTGATTTAGCTATTTTTTCTTTACATTTAGCAGGAGCTTCTTCTATTCTAGGGGCTATTAATTTTATTTCTACAATTATTAATATACGCCCGGCAGGTATAACTATAGACCGTATACCTTTATTTGTTTGATCTGTATTTATTACTGCTATTTTACTATTACTTTCATTACCTGTATTAGCAGGAGCAATTACTATACTTTTAACAGACCGTAATTTAAACACATCATTTTTTGATCCTTTAGGTGGAGGAGATCCTATCTTATACCAACATTTA---
>JASSA246-19|Jassa_marmorata|ST0727.12|North_Sea|||53.6977|6.51217|
ACTTTATATTTTATTTTAGGTATTTGGTCTAGATTGGCCGGTACATCTTTAAGTATAATTATCCGAACTGAATTAATAGCTCCAAGAAATGTTATTGGAGATGACCAAATTTACAATGTTATTGTCACAGCACACGCTTTTATTATAATTTTTTTTATGGTTATACCTGTTATAATTGGAGGTTTTGGTAACTGATTAATTCCTTTAATATTAGGAAGACCAGATATAGCTTTTCCCCGAATAAATAATATAAGATTTTGATTACTACCCCCTTCATTAACATTACTTCTAATTAGAGGAATAGTAGAAAGAGGTGTAGGTACAGGTTGAACTGTCTACCCACCTTTAAGAAGAAATATTGGACACCCTGGGGGTGCCGTTGATTTAGCTATTTTTTCTTTACATTTAGCAGGAGCTTCTTCTATTCTAGGGGCTATTAATTTTATTTCTACAATTATTAATATACGCCCGGCAGGTATAACTATAGACCGTATACCTTTATTTGTTTGATCTGTATTTATTACTGCTATTTTACTATTACTTTCATTACCTGTATTAGCAGGAGCAATTACTATACTTTTAACAGACCGTAATTTAAACACATCATTTTTTGATCCTTTAGGTGGAGGAGATCCTATCTTATACCAACATTTA---
>JASSA245-19|Jassa_marmorata|ST0727.11|North_Sea|||53.6977|6.51217|
ACTTTATATTTTATTTTAGGTATTTGGTCTAGATTGGCCGGTACATCTTTAAGTATAATTATCCGAACTGAATTAATAGCTCCAAGAAATGTTATTGGAGATGACCAAATTTACAATGTTATTGTCACAGCACACGCTTTTATTATAATTTTTTTTATGGTTATACCTGTTATAATTGGAGGTTTTGGTAACTGATTAATTCCTTTAATATTAGGAAGACCAGATATAGCTTTTCCCCGAATAAATAATATAAGATTTTGATTACTACCCCCTTCATTAACATTACTTCTAATTAGAGGAATAGTAGAAAGAGGTGTAGGTACAGGTTGAACTGTCTACCCACCTTTAAGAAGAAATATTGGACACCCTGGGGGTGCCGTTGATTTAGCTATTTTTTCTTTACATTTAGCAGGAGCTTCTTCTATTCTAGGGGCTATTAATTTTATTTCTACAATTATTAATATACGCCCGGCAGGTATAACTATAGACCGTATACCTTTATTTGTTTGATCTGTATTTATTACTGCTATTTTACTATTACTTTCATTACCTGTATTAGCAGGAGCAATTACTATACTTTTAACAGACCGTAATTTAAACACATCATTTTTTGATCCTTTAGGTGGAGGAGATCCTATCTTATACCAACATTTA---
>JASSA244-19|Jassa_marmorata|ST0727.10|North_Sea|||53.6977|6.51217|
ACTTTATATTTTATTTTAGGTATTTGGTCTAGATTGGCCGGTACATCTTTAAGTATAATTATCCGAACTGAATTAATAGCTCCAAGAAATGTTATTGGAGATGACCAAATTTACAATGTTATTGTCACAGCACACGCTTTTATTATAATTTTTTTTATGGTTATACCTGTTATAATTGGAGGTTTTGGTAACTGATTAATTCCTTTAATATTAGGAAGACCAGATATAGCTTTTCCCCGAATAAATAATATAAGATTTTGATTACTACCCCCTTCATTAACATTACTTCTAATTAGAGGAATAGTAGAAAGAGGTGTAGGTACAGGTTGAACTGTCTACCCACCTTTAAGAAGAAATATTGGACACCCTGGGGGTGCCGTTGATTTAGCTATTTTTTCTTTACATTTAGCAGGAGCTTCTTCTATTCTAGGGGCTATTAATTTTATTTCTACAATTATTAATATACGCCCGGCAGGTATAACTATAGACCGTATACCTTTATTTGTTTGATCTGTATTTATTACTGCTATTTTACTATTACTTTCATTACCTGTATTAGCAGGAGCAATTACTATACTTTTAACAGACCGTAATTTAAACACATCATTTTTTGATCCTTTAGGTGGAGGAGATCCTATCTTATACCAACATTTA---
>JASSA243-19|Jassa_marmorata|ST0727.9|North_Sea|||53.6977|6.51217|
ACTTTATATTTTATTTTAGGTATTTGGTCTAGATTGGCCGGTACATCTTTAAGTATAATTATCCGAACTGAATTAATAGCTCCAAGAAATGTTATTGGAGATGACCAAATTTACAATGTTATTGTCACAGCACACGCTTTTATTATAATTTTTTTTATGGTTATACCTGTTATAATTGGAGGTTTTGGTAACTGATTAATTCCTTTAATATTAGGAAGACCAGATATAGCTTTTCCCCGAATAAATAATATAAGATTTTGATTACTACCCCCTTCATTAACATTACTTCTAATTAGAGGAATAGTAGAAAGAGGTGTAGGTACAGGTTGAACTGTCTACCCACCTTTAAGAAGAAATATTGGACACCCTGGGGGTGCCGTTGATTTAGCTATTTTTTCTTTACATTTAGCAGGAGCTTCTTCTATTCTAGGGGCTATTAATTTTATTTCTACAATTATTAATATACGCCCGGCAGGTATAACTATAGACCGTATACCTTTATTTGTTTGATCTGTATTTATTACTGCTATTTTACTATTACTTTCATTACCTGTATTAGCAGGAGCAATTACTATACTTTTAACAGACCGTAATTTAAACACATCATTTTTTGATCCTTTAGGTGGAGGAGATCCTATCTTATACCAACATTTA---
>JASSA242-19|Jassa_marmorata|ST0727.8|North_Sea|||53.6977|6.51217|
ACTTTATATTTTATTTTAGGTATTTGGTCTAGATTGGCCGGTACATCTTTAAGTATAATTATCCGAACTGAATTAATAGCTCCAAGAAATGTTATTGGAGATGACCAAATTTACAATGTTATTGTCACAGCACACGCTTTTATTATAATTTTTTTTATGGTTATACCTGTTATAATTGGAGGTTTTGGTAACTGATTAATTCCTTTAATATTAGGAAGACCAGATATAGCTTTTCCCCGAATAAATAATATAAGATTTTGATTACTACCCCCTTCATTAACATTACTTCTAATTAGAGGAATAGTAGAAAGAGGTGTAGGTACAGGTTGAACTGTCTACCCACCTTTAAGAAGAAATATTGGACACCCTGGGGGTGCCGTTGATTTAGCTATTTTTTCTTTACATTTAGCAGGAGCTTCTTCTATTCTAGGGGCTATTAATTTTATTTCTACAATTATTAATATACGCCCGGCAGGTATAACTATAGACCGTATACCTTTATTTGTTTGATCTGTATTTATTACTGCTATTTTACTATTACTTTCATTACCTGTATTAGCAGGAGCAATTACTATACTTTTAACAGACCGTAATTTAAACACATCATTTTTTGATCCTTTAGGTGGAGGAGATCCTATCTTATACCAACATTTA---
>JASSA241-19|Jassa_marmorata|ST0727.7|North_Sea|||53.6977|6.51217|
ACTTTATATTTTATTTTAGGTATTTGGTCTAGATTGGCCGGTACATCTTTAAGTATAATTATCCGAACTGAATTAATAGCTCCAAGAAATGTTATTGGAGATGACCAAATTTACAATGTTATTGTCACAGCACACGCTTTTATTATAATTTTTTTTATGGTTATACCTGTTATAATTGGAGGTTTTGGTAACTGATTAATTCCTTTAATATTAGGAAGACCAGATATAGCTTTTCCCCGAATAAATAATATAAGATTTTGATTACTACCCCCTTCATTAACATTACTTCTAATTAGAGGAATAGTAGAAAGAGGTGTAGGTACAGGTTGAACTGTCTACCCACCTTTAAGAAGAAATATTGGACACCCTGGGGGTGCCGTTGATTTAGCTATTTTTTCTTTACATTTAGCAGGAGCTTCTTCTATTCTAGGGGCTATTAATTTTATTTCTACAATTATTAATATACGCCCGGCAGGTATAACTATAGACCGTATACCTTTATTTGTTTGATCTGTATTTATTACTGCTATTTTACTATTACTTTCATTACCTGTATTAGCAGGAGCAATTACTATACTTTTAACAGACCGTAATTTAAACACATCATTTTTTGATCCTTTAGGTGGAGGAGATCCTATCTTATACCAACATTTA---
>JASSA240-19|Jassa_marmorata|ST0727.6|North_Sea|||53.6977|6.51217|
ACTTTATATTTTATTTTAGGTATTTGGTCTAGATTGGCCGGTACATCTTTAAGTATAATTATCCGAACTGAATTAATAGCTCCAAGAAATGTTATTGGAGATGACCAAATTTACAATGTTATTGTCACAGCACACGCTTTTATTATAATTTTTTTTATGGTTATACCTGTTATAATTGGAGGTTTTGGTAACTGATTAATTCCTTTAATATTAGGAAGACCAGATATAGCTTTTCCCCGAATAAATAATATAAGATTTTGATTACTACCCCCTTCATTAACATTACTTCTAATTAGAGGAATAGTAGAAAGAGGTGTAGGTACAGGTTGAACTGTCTACCCACCTTTAAGAAGAAATATTGGACACCCTGGGGGTGCCGTTGATTTAGCTATTTTTTCTTTACATTTAGCAGGAGCTTCTTCTATTCTAGGGGCTATTAATTTTATTTCTACAATTATTAATATACGCCCGGCAGGTATAACTATAGACCGTATACCTTTATTTGTTTGATCTGTATTTATTACTGCTATTTTACTATTACTTTCATTACCTGTATTAGCAGGAGCAATTACTATACTTTTAACAGACCGTAATTTAAACACATCATTTTTTGATCCTTTAGGTGGAGGAGATCCTATCTTATACCAACATTTA---
>JASSA239-19|Jassa_marmorata|ST0727.5|North_Sea|||53.6977|6.51217|
ACTTTATATTTTATTTTAGGTATTTGGTCTAGATTGGCCGGTACATCTTTAAGTATAATTATCCGAACTGAATTAATAGCTCCAAGAAATGTTATTGGAGATGACCAAATTTACAATGTTATTGTCACAGCACACGCTTTTATTATAATTTTTTTTATGGTTATACCTGTTATAATTGGAGGTTTTGGTAACTGATTAATTCCTTTAATATTAGGAAGACCAGATATAGCTTTTCCCCGAATAAATAATATAAGATTTTGATTACTACCCCCTTCATTAACATTACTTCTAATTAGAGGAATAGTAGAAAGAGGTGTAGGTACAGGTTGAACTGTCTACCCACCTTTAAGAAGAAATATTGGACACCCTGGGGGTGCCGTTGATTTAGCTATTTTTTCTTTACATTTAGCAGGAGCTTCTTCTATTCTAGGGGCTATTAATTTTATTTCTACAATTATTAATATACGCCCGGCAGGTATAACTATAGACCGTATACCTTTATTTGTTTGATCTGTATTTATTACTGCTATTTTACTATTACTTTCATTACCTGTATTAGCAGGAGCAATTACTATACTTTTAACAGACCGTAATTTAAACACATCATTTTTTGATCCTTTAGGTGGAGGAGATCCTATCTTATACCAACATTTA---
>JASSA238-19|Jassa_marmorata|ST0727.4|North_Sea|||53.6977|6.51217|
ACTTTATATTTTATTTTAGGTATTTGGTCTAGATTGGCCGGTACATCTTTAAGTATAATTATCCGAACTGAATTAATAGCTCCAAGAAATGTTATTGGAGATGACCAAATTTACAATGTTATTGTCACAGCACACGCTTTTATTATAATTTTTTTTATGGTTATACCTGTTATAATTGGAGGTTTTGGTAACTGATTAATTCCTTTAATATTAGGAAGACCAGATATAGCTTTTCCCCGAATAAATAATATAAGATTTTGATTACTACCCCCTTCATTAACATTACTTCTAATTAGAGGAATAGTAGAAAGAGGTGTAGGTACAGGTTGAACTGTCTACCCACCTTTAAGAAGAAATATTGGACACCCTGGGGGTGCCGTTGATTTAGCTATTTTTTCTTTACATTTAGCAGGAGCTTCTTCTATTCTAGGGGCTATTAATTTTATTTCTACAATTATTAATATACGCCCGGCAGGTATAACTATAGACCGTATACCTTTATTTGTTTGATCTGTATTTATTACTGCTATTTTACTATTACTTTCATTACCTGTATTAGCAGGAGCAATTACTATACTTTTAACAGACCGTAATTTAAACACATCATTTTTTGATCCTTTAGGTGGAGGAGATCCTATCTTATACCAACATTTA---
>JASSA237-19|Jassa_marmorata|ST0727.3|North_Sea|||53.6977|6.51217|
ACTTTATATTTTATTTTAGGTATTTGGTCTAGATTGGCCGGTACATCTTTAAGTATAATTATCCGAACTGAATTAATAGCTCCAAGAAATGTTATTGGAGATGACCAAATTTACAATGTTATTGTCACAGCACACGCTTTTATTATAATTTTTTTTATGGTTATACCTGTTATAATTGGAGGTTTTGGTAACTGATTAATTCCTTTAATATTAGGAAGACCAGATATAGCTTTTCCCCGAATAAATAATATAAGATTTTGATTACTACCCCCTTCATTAACATTACTTCTAATTAGAGGAATAGTAGAAAGAGGTGTAGGTACAGGTTGAACTGTCTACCCACCTTTAAGAAGAAATATTGGACACCCTGGGGGTGCCGTTGATTTAGCTATTTTTTCTTTACATTTAGCAGGAGCTTCTTCTATTCTAGGGGCTATTAATTTTATTTCTACAATTATTAATATACGCCCGGCAGGTATAACTATAGACCGTATACCTTTATTTGTTTGATCTGTATTTATTACTGCTATTTTACTATTACTTTCATTACCTGTATTAGCAGGAGCAATTACTATACTTTTAACAGACCGTAATTTAAACACATCATTTTTTGATCCTTTAGGTGGAGGAGATCCTATCTTATACCAACATTTA---
>JASSA236-19|Jassa_marmorata|ST0727.2|North_Sea|||53.6977|6.51217|
ACTTTATATTTTATTTTAGGTATTTGGTCTAGATTGGCCGGTACATCTTTAAGTATAATTATCCGAACTGAATTAATAGCTCCAAGAAATGTTATTGGAGATGACCAAATTTACAATGTTATTGTCACAGCACACGCTTTTATTATAATTTTTTTTATGGTTATACCTGTTATAATTGGAGGTTTTGGTAACTGATTAATTCCTTTAATATTAGGAAGACCAGATATAGCTTTTCCCCGAATAAATAATATAAGATTTTGATTACTACCCCCTTCATTAACATTACTTCTAATTAGAGGAATAGTAGAAAGAGGTGTAGGTACAGGTTGAACTGTCTACCCACCTTTAAGAAGAAATATTGGACACCCTGGGGGTGCCGTTGATTTAGCTATTTTTTCTTTACATTTAGCAGGAGCTTCTTCTATTCTAGGGGCTATTAATTTTATTTCTACAATTATTAATATACGCCCGGCAGGTATAACTATAGACCGTATACCTTTATTTGTTTGATCTGTATTTATTACTGCTATTTTACTATTACTTTCATTACCTGTATTAGCAGGAGCAATTACTATACTTTTAACAGACCGTAATTTAAACACATCATTTTTTGATCCTTTAGGTGGAGGAGATCCTATCTTATACCAACATTTA---
>JASSA235-19|Jassa_marmorata|ST0727.1|North_Sea|||53.6977|6.51217|
ACTTTATATTTTATTTTAGGTATTTGGTCTAGATTGGCCGGTACATCTTTAAGTATAATTATCCGAACTGAATTAATAGCTCCAAGAAATGTTATTGGAGATGACCAAATTTACAATGTTATTGTCACAGCACACGCTTTTATTATAATTTTTTTTATGGTTATACCTGTTATAATTGGAGGTTTTGGTAACTGATTAATTCCTTTAATATTAGGAAGACCAGATATAGCTTTTCCCCGAATAAATAATATAAGATTTTGATTACTACCCCCTTCATTAACATTACTTCTAATTAGAGGAATAGTAGAAAGAGGTGTAGGTACAGGTTGAACTGTCTACCCACCTTTAAGAAGAAATATTGGACACCCTGGGGGTGCCGTTGATTTAGCTATTTTTTCTTTACATTTAGCAGGAGCTTCTTCTATTCTAGGGGCTATTAATTTTATTTCTACAATTATTAATATACGCCCGGCAGGTATAACTATAGACCGTATACCTTTATTTGTTTGATCTGTATTTATTACTGCTATTTTACTATTACTTTCATTACCTGTATTAGCAGGAGCAATTACTATACTTTTAACAGACCGTAATTTAAACACATCATTTTTTGATCCTTTAGGTGGAGGAGATCCTATCTTATACCAACATTTA---
>JASSA234-19|Jassa_marmorata|ST0725.2|North_Sea|||55.195|7.15833|
ACTTTATATTTTATTTTAGGTATTTGGTCTAGATTGGCCGGTACATCTTTAAGTATAATTATCCGAACTGAATTAATAGCTCCAAGAAATGTTATTGGAGATGACCAAATTTACAATGTTATTGTCACAGCACACGCTTTTATTATAATTTTTTTTATGGTTATACCTGTTATAATTGGAGGTTTTGGTAACTGATTAATTCCTTTAATATTAGGAAGACCAGATATAGCTTTTCCCCGAATAAATAATATAAGATTTTGATTACTACCCCCTTCATTAACATTACTTCTAATTAGAGGAATAGTAGAAAGAGGTGTAGGTACAGGTTGAACTGTCTACCCACCTTTAAGAAGAAATATTGGACACCCTGGGGGTGCCGTTGATTTAGCTATTTTTTCTTTACATTTAGCAGGAGCTTCTTCTATTCTAGGGGCTATTAATTTTATTTCTACAATTATTAATATACGCCCGGCAGGTATAACTATAGACCGTATACCTTTATTTGTTTGATCTGTATTTATTACTGCTATTTTACTATTACTTTCATTACCTGTATTAGCAGGAGCAATTACTATACTTTTAACAGACCGTAATTTAAACACATCATTTTTTGATCCTTTAGGTGGAGGAGATCCTATCTTATACCAACATTTA---
>JASSA233-19|Jassa_marmorata|ST0725.1|North_Sea|||55.195|7.15833|
ACTTTATATTTTATTTTAGGTATTTGGTCTAGATTGGCCGGTACATCTTTAAGTATAATTATCCGAACTGAATTAATAGCTCCAAGAAATGTTATTGGAGATGACCAAATTTACAATGTTATTGTCACAGCACACGCTTTTATTATAATTTTTTTTATGGTTATACCTGTTATAATTGGAGGTTTTGGTAACTGATTAATTCCTTTAATATTAGGAAGACCAGATATAGCTTTTCCCCGAATAAATAATATAAGATTTTGATTACTACCCCCTTCATTAACATTACTTCTAATTAGAGGAATAGTAGAAAGAGGTGTAGGTACAGGTTGAACTGTCTACCCACCTTTAAGAAGAAATATTGGACACCCTGGGGGTGCCGTTGATTTAGCTATTTTTTCTTTACATTTAGCAGGAGCTTCTTCTATTCTAGGGGCTATTAATTTTATTTCTACAATTATTAATATACGCCCGGCAGGTATAACTATAGACCGTATACCTTTATTTGTTTGATCTGTATTTATTACTGCTATTTTACTATTACTTTCATTACCTGTATTAGCAGGAGCAATTACTATACTTTTAACAGACCGTAATTTAAACACATCATTTTTTGATCCTTTAGGTGGAGGAGATCCTATCTTATACCAACATTTA---
>JASSA232-19|Jassa_marmorata|BARD1|North_Sea|||54.3105|5.93942|
ACTTTATATTTTATTTTAGGTATTTGGTCTAGATTGGCCGGTACATCTTTAAGTATAATTATCCGAACTGAATTAATAGCTCCAAGAAATGTTATTGGAGATGACCAAATTTACAATGTTATTGTCACAGCACACGCTTTTATTATAATTTTTTTTATGGTTATACCTGTTATAATTGGAGGTTTTGGTAACTGATTAATTCCTTTAATATTAGGAAGACCAGATATAGCTTTTCCCCGAATAAATAATATAAGATTTTGATTACTACCCCCTTCATTAACATTACTTCTAATTAGAGGAATAGTAGAAAGAGGTGTAGGTACAGGTTGAACTGTCTACCCACCTTTAAGAAGAAATATTGGACACCCTGGGGGTGCCGTTGATTTAGCTATTTTTTCTTTACATTTAGCAGGAGCTTCTTCTATTCTAGGGGCTATTAATTTTATTTCTACAATTATTAATATACGCCCGGCAGGTATAACTATAGACCGTATACCTTTATTTGTTTGATCTGTATTTATTACTGCTATTTTACTATTACTTTCATTACCTGTATTAGCAGGAGCAATTACTATACTTTTAACAGACCGTAATTTAAACACATCATTTTTTGATCCTTTAGGTGGAGGAGATCCTATCTTATACCAACATTTA---
>JASSA231-19|Jassa_marmorata|Godewind.28|North_Sea|||53.9883|7.06333|
ACTTTATATTTTATTTTAGGTATTTGGTCTAGATTGGCCGGTACATCTTTAAGTATAATTATCCGAACTGAATTAATAGCTCCAAGAAATGTTATTGGAGATGACCAAATTTACAATGTTATTGTCACAGCACACGCTTTTATTATAATTTTTTTTATGGTTATACCTGTTATAATTGGAGGTTTTGGTAACTGATTAATTCCTTTAATATTAGGAAGACCAGATATAGCTTTTCCCCGAATAAATAATATAAGATTTTGATTACTACCCCCTTCATTAACATTACTTCTAATTAGAGGAATAGTAGAAAGAGGTGTAGGTACAGGTTGAACTGTCTACCCACCTTTAAGAAGAAATATTGGACACCCTGGGGGTGCCGTTGATTTAGCTATTTTTTCTTTACATTTAGCAGGAGCTTCTTCTATTCTAGGGGCTATTAATTTTATTTCTACAATTATTAATATACGCCCGGCAGGTATAACTATAGACCGTATACCTTTATTTGTTTGATCTGTATTTATTACTGCTATTTTACTATTACTTTCATTACCTGTATTAGCAGGAGCAATTACTATACTTTTAACAGACCGTAATTTAAACACATCATTTTTTGATCCTTTAGGTGGAGGAGATCCTATCTTATACCAACATTTA---
>JASSA230-19|Jassa_marmorata|Godewind.27|North_Sea|||53.9883|7.06333|
ACTTTATATTTTATTTTAGGTATTTGGTCTAGATTGGCCGGTACATCTTTAAGTATAATTATCCGAACTGAATTAATAGCTCCAAGAAATGTTATTGGAGATGACCAAATTTACAATGTTATTGTCACAGCACACGCTTTTATTATAATTTTTTTTATGGTTATACCTGTTATAATTGGAGGTTTTGGTAACTGATTAATTCCTTTAATATTAGGAAGACCAGATATAGCTTTTCCCCGAATAAATAATATAAGATTTTGATTACTACCCCCTTCATTAACATTACTTCTAATTAGAGGAATAGTAGAAAGAGGTGTAGGTACAGGTTGAACTGTCTACCCACCTTTAAGAAGAAATATTGGACACCCTGGGGGTGCCGTTGATTTAGCTATTTTTTCTTTACATTTAGCAGGAGCTTCTTCTATTCTAGGGGCTATTAATTTTATTTCTACAATTATTAATATACGCCCGGCAGGTATAACTATAGACCGTATACCTTTATTTGTTTGATCTGTATTTATTACTGCTATTTTACTATTACTTTCATTACCTGTATTAGCAGGAGCAATTACTATACTTTTAACAGACCGTAATTTAAACACATCATTTTTTGATCCTTTAGGTGGAGGAGATCCTATCTTATACCAACATTTA---
>JASSA229-19|Jassa_marmorata|Godewind.26|North_Sea|||53.9883|7.06333|
ACTTTATATTTTATTTTAGGTATTTGGTCTAGATTGGCCGGTACATCTTTAAGTATAATTATCCGAACTGAATTAATAGCTCCAAGAAATGTTATTGGAGATGACCAAATTTACAATGTTATTGTCACAGCACACGCTTTTATTATAATTTTTTTTATGGTTATACCTGTTATAATTGGAGGTTTTGGTAACTGATTAATTCCTTTAATATTAGGAAGACCAGATATAGCTTTTCCCCGAATAAATAATATAAGATTTTGATTACTACCCCCTTCATTAACATTACTTCTAATTAGAGGAATAGTAGAAAGAGGTGTAGGTACAGGTTGAACTGTCTACCCACCTTTAAGAAGAAATATTGGACACCCTGGGGGTGCCGTTGATTTAGCTATTTTTTCTTTACATTTAGCAGGAGCTTCTTCTATTCTAGGGGCTATTAATTTTATTTCTACAATTATTAATATACGCCCGGCAGGTATAACTATAGACCGTATACCTTTATTTGTTTGATCTGTATTTATTACTGCTATTTTACTATTACTTTCATTACCTGTATTAGCAGGAGCAATTACTATACTTTTAACAGACCGTAATTTAAACACATCATTTTTTGATCCTTTAGGTGGAGGAGATCCTATCTTATACCAACATTTA---
>JASSA228-19|Jassa_marmorata|Godewind.25|North_Sea|||53.9883|7.06333|
ACTTTATATTTTATTTTAGGTATTTGGTCTAGATTGGCCGGTACATCTTTAAGTATAATTATCCGAACTGAATTAATAGCTCCAAGAAATGTTATTGGAGATGACCAAATTTACAATGTTATTGTCACAGCACACGCTTTTATTATAATTTTTTTTATGGTTATACCTGTTATAATTGGAGGTTTTGGTAACTGATTAATTCCTTTAATATTAGGAAGACCAGATATAGCTTTTCCCCGAATAAATAATATAAGATTTTGATTACTACCCCCTTCATTAACATTACTTCTAATTAGAGGAATAGTAGAAAGAGGTGTAGGTACAGGTTGAACTGTCTACCCACCTTTAAGAAGAAATATTGGACACCCTGGGGGTGCCGTTGATTTAGCTATTTTTTCTTTACATTTAGCAGGAGCTTCTTCTATTCTAGGGGCTATTAATTTTATTTCTACAATTATTAATATACGCCCGGCAGGTATAACTATAGACCGTATACCTTTATTTGTTTGATCTGTATTTATTACTGCTATTTTACTATTACTTTCATTACCTGTATTAGCAGGAGCAATTACTATACTTTTAACAGACCGTAATTTAAACACATCATTTTTTGATCCTTTAGGTGGAGGAGATCCTATCTTATACCAACATTTA---
>JASSA227-19|Jassa_marmorata|Godewind.24|North_Sea|||53.9883|7.06333|
ACTTTATATTTTATTTTAGGTATTTGGTCTAGATTGGCCGGTACATCTTTAAGTATAATTATCCGAACTGAATTAATAGCTCCAAGAAATGTTATTGGAGATGACCAAATTTACAATGTTATTGTCACAGCACACGCTTTTATTATAATTTTTTTTATGGTTATACCTGTTATAATTGGAGGTTTTGGTAACTGATTAATTCCTTTAATATTAGGAAGACCAGATATAGCTTTTCCCCGAATAAATAATATAAGATTTTGATTACTACCCCCTTCATTAACATTACTTCTAATTAGAGGAATAGTAGAAAGAGGTGTAGGTACAGGTTGAACTGTCTACCCACCTTTAAGAAGAAATATTGGACACCCTGGGGGTGCCGTTGATTTAGCTATTTTTTCTTTACATTTAGCAGGAGCTTCTTCTATTCTAGGGGCTATTAATTTTATTTCTACAATTATTAATATACGCCCGGCAGGTATAACTATAGACCGTATACCTTTATTTGTTTGATCTGTATTTATTACTGCTATTTTACTATTACTTTCATTACCTGTATTAGCAGGAGCAATTACTATACTTTTAACAGACCGTAATTTAAACACATCATTTTTTGATCCTTTAGGTGGAGGAGATCCTATCTTATACCAACATTTA---
>JASSA226-19|Jassa_marmorata|Godewind.23|North_Sea|||53.9883|7.06333|
ACTTTATATTTTATTTTAGGTATTTGGTCTAGATTGGCCGGTACATCTTTAAGTATAATTATCCGAACTGAATTAATAGCTCCAAGAAATGTTATTGGAGATGACCAAATTTACAATGTTATTGTCACAGCACACGCTTTTATTATAATTTTTTTTATGGTTATACCTGTTATAATTGGAGGTTTTGGTAACTGATTAATTCCTTTAATATTAGGAAGACCAGATATAGCTTTTCCCCGAATAAATAATATAAGATTTTGATTACTACCCCCTTCATTAACATTACTTCTAATTAGAGGAATAGTAGAAAGAGGTGTAGGTACAGGTTGAACTGTCTACCCACCTTTAAGAAGAAATATTGGACACCCTGGGGGTGCCGTTGATTTAGCTATTTTTTCTTTACATTTAGCAGGAGCTTCTTCTATTCTAGGGGCTATTAATTTTATTTCTACAATTATTAATATACGCCCGGCAGGTATAACTATAGACCGTATACCTTTATTTGTTTGATCTGTATTTATTACTGCTATTTTACTATTACTTTCATTACCTGTATTAGCAGGAGCAATTACTATACTTTTAACAGACCGTAATTTAAACACATCATTTTTTGATCCTTTAGGTGGAGGAGATCCTATCTTATACCAACATTTA---
>JASSA225-19|Jassa_marmorata|Godewind.22|North_Sea|||53.9883|7.06333|
ACTTTATATTTTATTTTAGGTATTTGGTCTAGATTGGCCGGTACATCTTTAAGTATAATTATCCGAACTGAATTAATAGCTCCAAGAAATGTTATTGGAGATGACCAAATTTACAATGTTATTGTCACAGCACACGCTTTTATTATAATTTTTTTTATGGTTATACCTGTTATAATTGGAGGTTTTGGTAACTGATTAATTCCTTTAATATTAGGAAGACCAGATATAGCTTTTCCCCGAATAAATAATATAAGATTTTGATTACTACCCCCTTCATTAACATTACTTCTAATTAGAGGAATAGTAGAAAGAGGTGTAGGTACAGGTTGAACTGTCTACCCACCTTTAAGAAGAAATATTGGACACCCTGGGGGTGCCGTTGATTTAGCTATTTTTTCTTTACATTTAGCAGGAGCTTCTTCTATTCTAGGGGCTATTAATTTTATTTCTACAATTATTAATATACGCCCGGCAGGTATAACTATAGACCGTATACCTTTATTTGTTTGATCTGTATTTATTACTGCTATTTTACTATTACTTTCATTACCTGTATTAGCAGGAGCAATTACTATACTTTTAACAGACCGTAATTTAAACACATCATTTTTTGATCCTTTAGGTGGAGGAGATCCTATCTTATACCAACATTTA---
>JASSA224-19|Jassa_marmorata|Godewind.21|North_Sea|||53.9883|7.06333|
ACTTTATATTTTATTTTAGGTATTTGGTCTAGATTGGCCGGTACATCTTTAAGTATAATTATCCGAACTGAATTAATAGCTCCAAGAAATGTTATTGGAGATGACCAAATTTACAATGTTATTGTCACAGCACACGCTTTTATTATAATTTTTTTTATGGTTATACCTGTTATAATTGGAGGTTTTGGTAACTGATTAATTCCTTTAATATTAGGAAGACCAGATATAGCTTTTCCCCGAATAAATAATATAAGATTTTGATTACTACCCCCTTCATTAACATTACTTCTAATTAGAGGAATAGTAGAAAGAGGTGTAGGTACAGGTTGAACTGTCTACCCACCTTTAAGAAGAAATATTGGACACCCTGGGGGTGCCGTTGATTTAGCTATTTTTTCTTTACATTTAGCAGGAGCTTCTTCTATTCTAGGGGCTATTAATTTTATTTCTACAATTATTAATATACGCCCGGCAGGTATAACTATAGACCGTATACCTTTATTTGTTTGATCTGTATTTATTACTGCTATTTTACTATTACTTTCATTACCTGTATTAGCAGGAGCAATTACTATACTTTTAACAGACCGTAATTTAAACACATCATTTTTTGATCCTTTAGGTGGAGGAGATCCTATCTTATACCAACATTTA---
>JASSA223-19|Jassa_marmorata|Godewind.20|North_Sea|||53.9883|7.06333|
ACTTTATATTTTATTTTAGGTATTTGGTCTAGATTGGCCGGTACATCTTTAAGTATAATTATCCGAACTGAATTAATAGCTCCAAGAAATGTTATTGGAGATGACCAAATTTACAATGTTATTGTCACAGCACACGCTTTTATTATAATTTTTTTTATGGTTATACCTGTTATAATTGGAGGTTTTGGTAACTGATTAATTCCTTTAATATTAGGAAGACCAGATATAGCTTTTCCCCGAATAAATAATATAAGATTTTGATTACTACCCCCTTCATTAACATTACTTCTAATTAGAGGAATAGTAGAAAGAGGTGTAGGTACAGGTTGAACTGTCTACCCACCTTTAAGAAGAAATATTGGACACCCTGGGGGTGCCGTTGATTTAGCTATTTTTTCTTTACATTTAGCAGGAGCTTCTTCTATTCTAGGGGCTATTAATTTTATTTCTACAATTATTAATATACGCCCGGCAGGTATAACTATAGACCGTATACCTTTATTTGTTTGATCTGTATTTATTACTGCTATTTTACTATTACTTTCATTACCTGTATTAGCAGGAGCAATTACTATACTTTTAACAGACCGTAATTTAAACACATCATTTTTTGATCCTTTAGGTGGAGGAGATCCTATCTTATACCAACATTTA---
>JASSA222-19|Jassa_marmorata|Godewind.19|North_Sea|||53.9883|7.06333|
ACTTTATATTTTATTTTAGGTATTTGGTCTAGATTGGCCGGTACATCTTTAAGTATAATTATCCGAACTGAATTAATAGCTCCAAGAAATGTTATTGGAGATGACCAAATTTACAATGTTATTGTCACAGCACACGCTTTTATTATAATTTTTTTTATGGTTATACCTGTTATAATTGGAGGTTTTGGTAACTGATTAATTCCTTTAATATTAGGAAGACCAGATATAGCTTTTCCCCGAATAAATAATATAAGATTTTGATTACTACCCCCTTCATTAACATTACTTCTAATTAGAGGAATAGTAGAAAGAGGTGTAGGTACAGGTTGAACTGTCTACCCACCTTTAAGAAGAAATATTGGACACCCTGGGGGTGCCGTTGATTTAGCTATTTTTTCTTTACATTTAGCAGGAGCTTCTTCTATTCTAGGGGCTATTAATTTTATTTCTACAATTATTAATATACGCCCGGCAGGTATAACTATAGACCGTATACCTTTATTTGTTTGATCTGTATTTATTACTGCTATTTTACTATTACTTTCATTACCTGTATTAGCAGGAGCAATTACTATACTTTTAACAGACCGTAATTTAAACACATCATTTTTTGATCCTTTAGGTGGAGGAGATCCTATCTTATACCAACATTTA---
>JASSA221-19|Jassa_marmorata|Godewind.18|North_Sea|||53.9883|7.06333|
ACTTTATATTTTATTTTAGGTATTTGGTCTAGATTGGCCGGTACATCTTTAAGTATAATTATCCGAACTGAATTAATAGCTCCAAGAAATGTTATTGGAGATGACCAAATTTACAATGTTATTGTCACAGCACACGCTTTTATTATAATTTTTTTTATGGTTATACCTGTTATAATTGGAGGTTTTGGTAACTGATTAATTCCTTTAATATTAGGAAGACCAGATATAGCTTTTCCCCGAATAAATAATATAAGATTTTGATTACTACCCCCTTCATTAACATTACTTCTAATTAGAGGAATAGTAGAAAGAGGTGTAGGTACAGGTTGAACTGTCTACCCACCTTTAAGAAGAAATATTGGACACCCTGGGGGTGCCGTTGATTTAGCTATTTTTTCTTTACATTTAGCAGGAGCTTCTTCTATTCTAGGGGCTATTAATTTTATTTCTACAATTATTAATATACGCCCGGCAGGTATAACTATAGACCGTATACCTTTATTTGTTTGATCTGTATTTATTACTGCTATTTTACTATTACTTTCATTACCTGTATTAGCAGGAGCAATTACTATACTTTTAACAGACCGTAATTTAAACACATCATTTTTTGATCCTTTAGGTGGAGGAGATCCTATCTTATACCAACATTTA---
>JASSA220-19|Jassa_marmorata|Godewind.17|North_Sea|||53.9883|7.06333|
ACTTTATATTTTATTTTAGGTATTTGGTCTAGATTGGCCGGTACATCTTTAAGTATAATTATCCGAACTGAATTAATAGCTCCAAGAAATGTTATTGGAGATGACCAAATTTACAATGTTATTGTCACAGCACACGCTTTTATTATAATTTTTTTTATGGTTATACCTGTTATAATTGGAGGTTTTGGTAACTGATTAATTCCTTTAATATTAGGAAGACCAGATATAGCTTTTCCCCGAATAAATAATATAAGATTTTGATTACTACCCCCTTCATTAACATTACTTCTAATTAGAGGAATAGTAGAAAGAGGTGTAGGTACAGGTTGAACTGTCTACCCACCTTTAAGAAGAAATATTGGACACCCTGGGGGTGCCGTTGATTTAGCTATTTTTTCTTTACATTTAGCAGGAGCTTCTTCTATTCTAGGGGCTATTAATTTTATTTCTACAATTATTAATATACGCCCGGCAGGTATAACTATAGACCGTATACCTTTATTTGTTTGATCTGTATTTATTACTGCTATTTTACTATTACTTTCATTACCTGTATTAGCAGGAGCAATTACTATACTTTTAACAGACCGTAATTTAAACACATCATTTTTTGATCCTTTAGGTGGAGGAGATCCTATCTTATACCAACATTTA---
>JASSA219-19|Jassa_marmorata|Godewind.16|North_Sea|||53.9883|7.06333|
ACTTTATATTTTATTTTAGGTATTTGGTCTAGATTGGCCGGTACATCTTTAAGTATAATTATCCGAACTGAATTAATAGCTCCAAGAAATGTTATTGGAGATGACCAAATTTACAATGTTATTGTCACAGCACACGCTTTTATTATAATTTTTTTTATGGTTATACCTGTTATAATTGGAGGTTTTGGTAACTGATTAATTCCTTTAATATTAGGAAGACCAGATATAGCTTTTCCCCGAATAAATAATATAAGATTTTGATTACTACCCCCTTCATTAACATTACTTCTAATTAGAGGAATAGTAGAAAGAGGTGTAGGTACAGGTTGAACTGTCTACCCACCTTTAAGAAGAAATATTGGACACCCTGGGGGTGCCGTTGATTTAGCTATTTTTTCTTTACATTTAGCAGGAGCTTCTTCTATTCTAGGGGCTATTAATTTTATTTCTACAATTATTAATATACGCCCGGCAGGTATAACTATAGACCGTATACCTTTATTTGTTTGATCTGTATTTATTACTGCTATTTTACTATTACTTTCATTACCTGTATTAGCAGGAGCAATTACTATACTTTTAACAGACCGTAATTTAAACACATCATTTTTTGATCCTTTAGGTGGAGGAGATCCTATCTTATACCAACATTTA---
>JASSA218-19|Jassa_marmorata|Godewind.15|North_Sea|||53.9883|7.06333|
ACTTTATATTTTATTTTAGGTATTTGGTCTAGATTGGCCGGTACATCTTTAAGTATAATTATCCGAACTGAATTAATAGCTCCAAGAAATGTTATTGGAGATGACCAAATTTACAATGTTATTGTCACAGCACACGCTTTTATTATAATTTTTTTTATGGTTATACCTGTTATAATTGGAGGTTTTGGTAACTGATTAATTCCTTTAATATTAGGAAGACCAGATATAGCTTTTCCCCGAATAAATAATATAAGATTTTGATTACTACCCCCTTCATTAACATTACTTCTAATTAGAGGAATAGTAGAAAGAGGTGTAGGTACAGGTTGAACTGTCTACCCACCTTTAAGAAGAAATATTGGACACCCTGGGGGTGCCGTTGATTTAGCTATTTTTTCTTTACATTTAGCAGGAGCTTCTTCTATTCTAGGGGCTATTAATTTTATTTCTACAATTATTAATATACGCCCGGCAGGTATAACTATAGACCGTATACCTTTATTTGTTTGATCTGTATTTATTACTGCTATTTTACTATTACTTTCATTACCTGTATTAGCAGGAGCAATTACTATACTTTTAACAGACCGTAATTTAAACACATCATTTTTTGATCCTTTAGGTGGAGGAGATCCTATCTTATACCAACATTTA---
>JASSA217-19|Jassa_marmorata|Godewind.14|North_Sea|||53.9883|7.06333|
ACTTTATATTTTATTTTAGGTATTTGGTCTAGATTGGCCGGTACATCTTTAAGTATAATTATCCGAACTGAATTAATAGCTCCAAGAAATGTTATTGGAGATGACCAAATTTACAATGTTATTGTCACAGCACACGCTTTTATTATAATTTTTTTTATGGTTATACCTGTTATAATTGGAGGTTTTGGTAACTGATTAATTCCTTTAATATTAGGAAGACCAGATATAGCTTTTCCCCGAATAAATAATATAAGATTTTGATTACTACCCCCTTCATTAACATTACTTCTAATTAGAGGAATAGTAGAAAGAGGTGTAGGTACAGGTTGAACTGTCTACCCACCTTTAAGAAGAAATATTGGACACCCTGGGGGTGCCGTTGATTTAGCTATTTTTTCTTTACATTTAGCAGGAGCTTCTTCTATTCTAGGGGCTATTAATTTTATTTCTACAATTATTAATATACGCCCGGCAGGTATAACTATAGACCGTATACCTTTATTTGTTTGATCTGTATTTATTACTGCTATTTTACTATTACTTTCATTACCTGTATTAGCAGGAGCAATTACTATACTTTTAACAGACCGTAATTTAAACACATCATTTTTTGATCCTTTAGGTGGAGGAGATCCTATCTTATACCAACATTTA---
>JASSA216-19|Jassa_marmorata|Godewind.13|North_Sea|||53.9883|7.06333|
ACTTTATATTTTATTTTAGGTATTTGGTCTAGATTGGCCGGTACATCTTTAAGTATAATTATCCGAACTGAATTAATAGCTCCAAGAAATGTTATTGGAGATGACCAAATTTACAATGTTATTGTCACAGCACACGCTTTTATTATAATTTTTTTTATGGTTATACCTGTTATAATTGGAGGTTTTGGTAACTGATTAATTCCTTTAATATTAGGAAGACCAGATATAGCTTTTCCCCGAATAAATAATATAAGATTTTGATTACTACCCCCTTCATTAACATTACTTCTAATTAGAGGAATAGTAGAAAGAGGTGTAGGTACAGGTTGAACTGTCTACCCACCTTTAAGAAGAAATATTGGACACCCTGGGGGTGCCGTTGATTTAGCTATTTTTTCTTTACATTTAGCAGGAGCTTCTTCTATTCTAGGGGCTATTAATTTTATTTCTACAATTATTAATATACGCCCGGCAGGTATAACTATAGACCGTATACCTTTATTTGTTTGATCTGTATTTATTACTGCTATTTTACTATTACTTTCATTACCTGTATTAGCAGGAGCAATTACTATACTTTTAACAGACCGTAATTTAAACACATCATTTTTTGATCCTTTAGGTGGAGGAGATCCTATCTTATACCAACATTTA---
>JASSA215-19|Jassa_marmorata|Godewind.12|North_Sea|||53.9883|7.06333|
ACTTTATATTTTATTTTAGGTATTTGGTCTAGATTGGCCGGTACATCTTTAAGTATAATTATCCGAACTGAATTAATAGCTCCAAGAAATGTTATTGGAGATGACCAAATTTACAATGTTATTGTCACAGCACACGCTTTTATTATAATTTTTTTTATGGTTATACCTGTTATAATTGGAGGTTTTGGTAACTGATTAATTCCTTTAATATTAGGAAGACCAGATATAGCTTTTCCCCGAATAAATAATATAAGATTTTGATTACTACCCCCTTCATTAACATTACTTCTAATTAGAGGAATAGTAGAAAGAGGTGTAGGTACAGGTTGAACTGTCTACCCACCTTTAAGAAGAAATATTGGACACCCTGGGGGTGCCGTTGATTTAGCTATTTTTTCTTTACATTTAGCAGGAGCTTCTTCTATTCTAGGGGCTATTAATTTTATTTCTACAATTATTAATATACGCCCGGCAGGTATAACTATAGACCGTATACCTTTATTTGTTTGATCTGTATTTATTACTGCTATTTTACTATTACTTTCATTACCTGTATTAGCAGGAGCAATTACTATACTTTTAACAGACCGTAATTTAAACACATCATTTTTTGATCCTTTAGGTGGAGGAGATCCTATCTTATACCAACATTTA---
>JASSA214-19|Jassa_marmorata|Godewind.11|North_Sea|||53.9883|7.06333|
ACTTTATATTTTATTTTAGGTATTTGGTCTAGATTGGCCGGTACATCTTTAAGTATAATTATCCGAACTGAATTAATAGCTCCAAGAAATGTTATTGGAGATGACCAAATTTACAATGTTATTGTCACAGCACACGCTTTTATTATAATTTTTTTTATGGTTATACCTGTTATAATTGGAGGTTTTGGTAACTGATTAATTCCTTTAATATTAGGAAGACCAGATATAGCTTTTCCCCGAATAAATAATATAAGATTTTGATTACTACCCCCTTCATTAACATTACTTCTAATTAGAGGAATAGTAGAAAGAGGTGTAGGTACAGGTTGAACTGTCTACCCACCTTTAAGAAGAAATATTGGACACCCTGGGGGTGCCGTTGATTTAGCTATTTTTTCTTTACATTTAGCAGGAGCTTCTTCTATTCTAGGGGCTATTAATTTTATTTCTACAATTATTAATATACGCCCGGCAGGTATAACTATAGACCGTATACCTTTATTTGTTTGATCTGTATTTATTACTGCTATTTTACTATTACTTTCATTACCTGTATTAGCAGGAGCAATTACTATACTTTTAACAGACCGTAATTTAAACACATCATTTTTTGATCCTTTAGGTGGAGGAGATCCTATCTTATACCAACATTTA---
>JASSA213-19|Jassa_marmorata|Godewind.10|North_Sea|||53.9883|7.06333|
ACTTTATATTTTATTTTAGGTATTTGGTCTAGATTGGCCGGTACATCTTTAAGTATAATTATCCGAACTGAATTAATAGCTCCAAGAAATGTTATTGGAGATGACCAAATTTACAATGTTATTGTCACAGCACACGCTTTTATTATAATTTTTTTTATGGTTATACCTGTTATAATTGGAGGTTTTGGTAACTGATTAATTCCTTTAATATTAGGAAGACCAGATATAGCTTTTCCCCGAATAAATAATATAAGATTTTGATTACTACCCCCTTCATTAACATTACTTCTAATTAGAGGAATAGTAGAAAGAGGTGTAGGTACAGGTTGAACTGTCTACCCACCTTTAAGAAGAAATATTGGACACCCTGGGGGTGCCGTTGATTTAGCTATTTTTTCTTTACATTTAGCAGGAGCTTCTTCTATTCTAGGGGCTATTAATTTTATTTCTACAATTATTAATATACGCCCGGCAGGTATAACTATAGACCGTATACCTTTATTTGTTTGATCTGTATTTATTACTGCTATTTTACTATTACTTTCATTACCTGTATTAGCAGGAGCAATTACTATACTTTTAACAGACCGTAATTTAAACACATCATTTTTTGATCCTTTAGGTGGAGGAGATCCTATCTTATACCAACATTTA---
>JASSA212-19|Jassa_marmorata|Godewind.9|North_Sea|||53.9883|7.06333|
ACTTTATATTTTATTTTAGGTATTTGGTCTAGATTGGCCGGTACATCTTTAAGTATAATTATCCGAACTGAATTAATAGCTCCAAGAAATGTTATTGGAGATGACCAAATTTACAATGTTATTGTCACAGCACACGCTTTTATTATAATTTTTTTTATGGTTATACCTGTTATAATTGGAGGTTTTGGTAACTGATTAATTCCTTTAATATTAGGAAGACCAGATATAGCTTTTCCCCGAATAAATAATATAAGATTTTGATTACTACCCCCTTCATTAACATTACTTCTAATTAGAGGAATAGTAGAAAGAGGTGTAGGTACAGGTTGAACTGTCTACCCACCTTTAAGAAGAAATATTGGACACCCTGGGGGTGCCGTTGATTTAGCTATTTTTTCTTTACATTTAGCAGGAGCTTCTTCTATTCTAGGGGCTATTAATTTTATTTCTACAATTATTAATATACGCCCGGCAGGTATAACTATAGACCGTATACCTTTATTTGTTTGATCTGTATTTATTACTGCTATTTTACTATTACTTTCATTACCTGTATTAGCAGGAGCAATTACTATACTTTTAACAGACCGTAATTTAAACACATCATTTTTTGATCCTTTAGGTGGAGGAGATCCTATCTTATACCAACATTTA---
>JASSA211-19|Jassa_marmorata|Godewind.8|North_Sea|||53.9883|7.06333|
ACTTTATATTTTATTTTAGGTATTTGGTCTAGATTGGCCGGTACATCTTTAAGTATAATTATCCGAACTGAATTAATAGCTCCAAGAAATGTTATTGGAGATGACCAAATTTACAATGTTATTGTCACAGCACACGCTTTTATTATAATTTTTTTTATGGTTATACCTGTTATAATTGGAGGTTTTGGTAACTGATTAATTCCTTTAATATTAGGAAGACCAGATATAGCTTTTCCCCGAATAAATAATATAAGATTTTGATTACTACCCCCTTCATTAACATTACTTCTAATTAGAGGAATAGTAGAAAGAGGTGTAGGTACAGGTTGAACTGTCTACCCACCTTTAAGAAGAAATATTGGACACCCTGGGGGTGCCGTTGATTTAGCTATTTTTTCTTTACATTTAGCAGGAGCTTCTTCTATTCTAGGGGCTATTAATTTTATTTCTACAATTATTAATATACGCCCGGCAGGTATAACTATAGACCGTATACCTTTATTTGTTTGATCTGTATTTATTACTGCTATTTTACTATTACTTTCATTACCTGTATTAGCAGGAGCAATTACTATACTTTTAACAGACCGTAATTTAAACACATCATTTTTTGATCCTTTAGGTGGAGGAGATCCTATCTTATACCAACATTTA---
>JASSA210-19|Jassa_marmorata|Godewind.7|North_Sea|||53.9883|7.06333|
ACTTTATATTTTATTTTAGGTATTTGGTCTAGATTGGCCGGTACATCTTTAAGTATAATTATCCGAACTGAATTAATAGCTCCAAGAAATGTTATTGGAGATGACCAAATTTACAATGTTATTGTCACAGCACACGCTTTTATTATAATTTTTTTTATGGTTATACCTGTTATAATTGGAGGTTTTGGTAACTGATTAATTCCTTTAATATTAGGAAGACCAGATATAGCTTTTCCCCGAATAAATAATATAAGATTTTGATTACTACCCCCTTCATTAACATTACTTCTAATTAGAGGAATAGTAGAAAGAGGTGTAGGTACAGGTTGAACTGTCTACCCACCTTTAAGAAGAAATATTGGACACCCTGGGGGTGCCGTTGATTTAGCTATTTTTTCTTTACATTTAGCAGGAGCTTCTTCTATTCTAGGGGCTATTAATTTTATTTCTACAATTATTAATATACGCCCGGCAGGTATAACTATAGACCGTATACCTTTATTTGTTTGATCTGTATTTATTACTGCTATTTTACTATTACTTTCATTACCTGTATTAGCAGGAGCAATTACTATACTTTTAACAGACCGTAATTTAAACACATCATTTTTTGATCCTTTAGGTGGAGGAGATCCTATCTTATACCAACATTTA---
>JASSA209-19|Jassa_marmorata|Godewind.6|North_Sea|||53.9883|7.06333|
ACTTTATATTTTATTTTAGGTATTTGGTCTAGATTGGCCGGTACATCTTTAAGTATAATTATCCGAACTGAATTAATAGCTCCAAGAAATGTTATTGGAGATGACCAAATTTACAATGTTATTGTCACAGCACACGCTTTTATTATAATTTTTTTTATGGTTATACCTGTTATAATTGGAGGTTTTGGTAACTGATTAATTCCTTTAATATTAGGAAGACCAGATATAGCTTTTCCCCGAATAAATAATATAAGATTTTGATTACTACCCCCTTCATTAACATTACTTCTAATTAGAGGAATAGTAGAAAGAGGTGTAGGTACAGGTTGAACTGTCTACCCACCTTTAAGAAGAAATATTGGACACCCTGGGGGTGCCGTTGATTTAGCTATTTTTTCTTTACATTTAGCAGGAGCTTCTTCTATTCTAGGGGCTATTAATTTTATTTCTACAATTATTAATATACGCCCGGCAGGTATAACTATAGACCGTATACCTTTATTTGTTTGATCTGTATTTATTACTGCTATTTTACTATTACTTTCATTACCTGTATTAGCAGGAGCAATTACTATACTTTTAACAGACCGTAATTTAAACACATCATTTTTTGATCCTTTAGGTGGAGGAGATCCTATCTTATACCAACATTTA---
>JASSA208-19|Jassa_marmorata|Godewind.5|North_Sea|||53.9883|7.06333|
ACTTTATATTTTATTTTAGGTATTTGGTCTAGATTGGCCGGTACATCTTTAAGTATAATTATCCGAACTGAATTAATAGCTCCAAGAAATGTTATTGGAGATGACCAAATTTACAATGTTATTGTCACAGCACACGCTTTTATTATAATTTTTTTTATGGTTATACCTGTTATAATTGGAGGTTTTGGTAACTGATTAATTCCTTTAATATTAGGAAGACCAGATATAGCTTTTCCCCGAATAAATAATATAAGATTTTGATTACTACCCCCTTCATTAACATTACTTCTAATTAGAGGAATAGTAGAAAGAGGTGTAGGTACAGGTTGAACTGTCTACCCACCTTTAAGAAGAAATATTGGACACCCTGGGGGTGCCGTTGATTTAGCTATTTTTTCTTTACATTTAGCAGGAGCTTCTTCTATTCTAGGGGCTATTAATTTTATTTCTACAATTATTAATATACGCCCGGCAGGTATAACTATAGACCGTATACCTTTATTTGTTTGATCTGTATTTATTACTGCTATTTTACTATTACTTTCATTACCTGTATTAGCAGGAGCAATTACTATACTTTTAACAGACCGTAATTTAAACACATCATTTTTTGATCCTTTAGGTGGAGGAGATCCTATCTTATACCAACATTTA---
>JASSA207-19|Jassa_marmorata|Godewind.4|North_Sea|||53.9883|7.06333|
ACTTTATATTTTATTTTAGGTATTTGGTCTAGATTGGCCGGTACATCTTTAAGTATAATTATCCGAACTGAATTAATAGCTCCAAGAAATGTTATTGGAGATGACCAAATTTACAATGTTATTGTCACAGCACACGCTTTTATTATAATTTTTTTTATGGTTATACCTGTTATAATTGGAGGTTTTGGTAACTGATTAATTCCTTTAATATTAGGAAGACCAGATATAGCTTTTCCCCGAATAAATAATATAAGATTTTGATTACTACCCCCTTCATTAACATTACTTCTAATTAGAGGAATAGTAGAAAGAGGTGTAGGTACAGGTTGAACTGTCTACCCACCTTTAAGAAGAAATATTGGACACCCTGGGGGTGCCGTTGATTTAGCTATTTTTTCTTTACATTTAGCAGGAGCTTCTTCTATTCTAGGGGCTATTAATTTTATTTCTACAATTATTAATATACGCCCGGCAGGTATAACTATAGACCGTATACCTTTATTTGTTTGATCTGTATTTATTACTGCTATTTTACTATTACTTTCATTACCTGTATTAGCAGGAGCAATTACTATACTTTTAACAGACCGTAATTTAAACACATCATTTTTTGATCCTTTAGGTGGAGGAGATCCTATCTTATACCAACATTTA---
>JASSA206-19|Jassa_marmorata|Godewind.3|North_Sea|||53.9883|7.06333|
ACTTTATATTTTATTTTAGGTATTTGGTCTAGATTGGCCGGTACATCTTTAAGTATAATTATCCGAACTGAATTAATAGCTCCAAGAAATGTTATTGGAGATGACCAAATTTACAATGTTATTGTCACAGCACACGCTTTTATTATAATTTTTTTTATGGTTATACCTGTTATAATTGGAGGTTTTGGTAACTGATTAATTCCTTTAATATTAGGAAGACCAGATATAGCTTTTCCCCGAATAAATAATATAAGATTTTGATTACTACCCCCTTCATTAACATTACTTCTAATTAGAGGAATAGTAGAAAGAGGTGTAGGTACAGGTTGAACTGTCTACCCACCTTTAAGAAGAAATATTGGACACCCTGGGGGTGCCGTTGATTTAGCTATTTTTTCTTTACATTTAGCAGGAGCTTCTTCTATTCTAGGGGCTATTAATTTTATTTCTACAATTATTAATATACGCCCGGCAGGTATAACTATAGACCGTATACCTTTATTTGTTTGATCTGTATTTATTACTGCTATTTTACTATTACTTTCATTACCTGTATTAGCAGGAGCAATTACTATACTTTTAACAGACCGTAATTTAAACACATCATTTTTTGATCCTTTAGGTGGAGGAGATCCTATCTTATACCAACATTTA---
>JASSA205-19|Jassa_marmorata|Godewind.2|North_Sea|||53.9883|7.06333|
ACTTTATATTTTATTTTAGGTATTTGGTCTAGATTGGCCGGTACATCTTTAAGTATAATTATCCGAACTGAATTAATAGCTCCAAGAAATGTTATTGGAGATGACCAAATTTACAATGTTATTGTCACAGCACACGCTTTTATTATAATTTTTTTTATGGTTATACCTGTTATAATTGGAGGTTTTGGTAACTGATTAATTCCTTTAATATTAGGAAGACCAGATATAGCTTTTCCCCGAATAAATAATATAAGATTTTGATTACTACCCCCTTCATTAACATTACTTCTAATTAGAGGAATAGTAGAAAGAGGTGTAGGTACAGGTTGAACTGTCTACCCACCTTTAAGAAGAAATATTGGACACCCTGGGGGTGCCGTTGATTTAGCTATTTTTTCTTTACATTTAGCAGGAGCTTCTTCTATTCTAGGGGCTATTAATTTTATTTCTACAATTATTAATATACGCCCGGCAGGTATAACTATAGACCGTATACCTTTATTTGTTTGATCTGTATTTATTACTGCTATTTTACTATTACTTTCATTACCTGTATTAGCAGGAGCAATTACTATACTTTTAACAGACCGTAATTTAAACACATCATTTTTTGATCCTTTAGGTGGAGGAGATCCTATCTTATACCAACATTTA---
>JASSA204-19|Jassa_marmorata|Godewind.1|North_Sea|||53.9883|7.06333|
ACTTTATATTTTATTTTAGGTATTTGGTCTAGATTGGCCGGTACATCTTTAAGTATAATTATCCGAACTGAATTAATAGCTCCAAGAAATGTTATTGGAGATGACCAAATTTACAATGTTATTGTCACAGCACACGCTTTTATTATAATTTTTTTTATGGTTATACCTGTTATAATTGGAGGTTTTGGTAACTGATTAATTCCTTTAATATTAGGAAGACCAGATATAGCTTTTCCCCGAATAAATAATATAAGATTTTGATTACTACCCCCTTCATTAACATTACTTCTAATTAGAGGAATAGTAGAAAGAGGTGTAGGTACAGGTTGAACTGTCTACCCACCTTTAAGAAGAAATATTGGACACCCTGGGGGTGCCGTTGATTTAGCTATTTTTTCTTTACATTTAGCAGGAGCTTCTTCTATTCTAGGGGCTATTAATTTTATTTCTACAATTATTAATATACGCCCGGCAGGTATAACTATAGACCGTATACCTTTATTTGTTTGATCTGTATTTATTACTGCTATTTTACTATTACTTTCATTACCTGTATTAGCAGGAGCAATTACTATACTTTTAACAGACCGTAATTTAAACACATCATTTTTTGATCCTTTAGGTGGAGGAGATCCTATCTTATACCAACATTTA---
>JASSA203-19|Jassa_slatteryi|Js293|Spain||Atlantic|42.25|-8.73|
ACATTATATTTTATTTTAGGAATCTGATCCAGATTGGCCGGCACATCCTTAAGAATAATTATCCGAACAGAATTAATAGCCCCTAGAAATGTAATCGGAGATGATCAAATTTATAATGTTATTGTCACAGCCCATGCATTTATTATAATTTTTTTTATAGTTATACCTGTTATGATTGGAGGTTTTGGTAACTGATTAATTCCTTTAATATTAGGTAGACCTGATATAGCGTTTCCGCGAATAAACAATATAAGATTTTGACTTCTACCTCCCTCTTTAACTCTTCTATTAGTAAGAGGGATAGTAGAAAGAGGGGTAGGTACAGGTTGAACTGTTTACCCTCCTTTAAGAAGTAATGTTGGACACCCTGGAGGTGCAGTTGACCTAGCTATCTTTTCTTTACATCTAGCAGGAGCTTCTTCAATTTTAGGGGCAATCAACTTTATTTCTACAATTATTAATATACGACCCTCGGGGATAACAATAGACCGAATACCTTTGTTTGTGTGGTCTGTGTTTATCACAGCTATTTTATTATTACTTTCTCTTCCCGTTCTAGCAGGAGCTATTACAATACTTTTAACAGATCGAAATCTTAACACATCCTTTTTTGATCCATTAGGAGGAGGGGATCCTATTCTCTACCAACATTTA---
>JASSA202-19|Jassa_slatteryi|Js292|Spain||Atlantic|42.25|-8.73|
ACATTATATTTTATTTTAGGAATCTGATCCAGATTGGCCGGCACATCCTTAAGAATAATTATCCGAACAGAATTAATAGCCCCTAGAAATGTAATCGGAGATGATCAAATTTATAATGTTATTGTCACAGCCCATGCATTTATTATAATTTTTTTTATAGTTATACCTGTTATGATTGGAGGTTTTGGTAACTGATTAATTCCTTTAATATTAGGTAGACCTGATATAGCGTTTCCGCGAATAAACAATATAAGATTTTGACTTCTACCTCCCTCTTTAACTCTTCTATTAGTAAGAGGGATAGTAGAAAGAGGGGTAGGTACAGGTTGAACTGTTTACCCTCCTTTAAGAAGTAATGTTGGACACCCTGGAGGTGCAGTTGACCTAGCTATCTTTTCTTTACATCTAGCAGGAGCTTCTTCAATTTTAGGGGCAATCAACTTTATTTCTACAATTATTAATATACGACCCTCGGGGATAACAATAGACCGAATACCTTTGTTTGTGTGGTCTGTGTTTATCACAGCTATTTTATTATTACTTTCTCTTCCCGTTCTAGCAGGAGCTATTACAATACTTTTAACAGATCGAAATCTTAACACATCCTTTTTTGATCCATTAGGAGGAGGGGATCCTATTCTCTACCAACATTTA---
>JASSA201-19|Jassa_slatteryi|Js291|Spain||Atlantic|42.25|-8.73|
ACATTATATTTTATTTTAGGAATCTGATCCAGATTAGCCGGCACATCCTTAAGAATAATTATCCGAACAGAATTAATAGCCCCTAGAAATGTAATCGGAGATGATCAAATTTATAATGTTATTGTTACAGCCCATGCATTTATTATAATTTTTTTTATAGTTATACCTGTTATGATTGGAGGTTTTGGTAACTGATTAATTCCTTTAATATTAGGTAGACCTGATATAGCGTTTCCGCGAATAAACAATATAAGATTTTGACTTCTACCTCCCTCTTTAACTCTTCTATTAGTAAGAGGGATGGTAGAAAGAGGGGTAGGTACAGGTTGAACTGTTTACCCTCCTTTAAGAAGTAATGTTGGACACCCTGGAGGTGCAGTTGACCTAGCTATCTTTTCTTTACATCTAGCAGGAGCTTCTTCAATTTTAGGGGCAATCAACTTTATTTCTACAATTATCAATATACGACCCTCGGGGATAACAATAGACCGAATACCTTTGTTTGTATGGTCTGTGTTTATCACAGCTATTTTATTGTTACTTTCTCTTCCCGTTCTAGCAGGAGCTATTACAATACTTTTAACAGATCGAAATCTTAACACATCCTTTTTTGATCCCTTAGGAGGAGGAGATCCTATTCTCTACCAACACTTA---
>JASSA300-19|Jassa_marmorata|G7.7|North_Sea|||55.6008|7.5825|
ACTTTATATTTTATTTTAGGTATTTGGTCTAGATTGGCCGGTACATCTTTAAGTATAATTATCCGAACTGAATTAATAGCTCCAAGAAATGTTATTGGAGATGACCAAATTTACAATGTTATTGTCACAGCACACGCTTTTATTATAATTTTTTTTATGGTTATACCTGTTATAATTGGAGGTTTTGGTAACTGATTAATTCCTTTAATATTAGGAAGACCAGATATAGCTTTTCCCCGAATAAATAATATAAGATTTTGATTACTACCCCCTTCATTAACATTACTTCTAATTAGAGGAATAGTAGAAAGAGGTGTAGGTACAGGTTGAACTGTCTACCCACCTTTAAGAAGAAATATTGGACACCCTGGGGGTGCCGTTGATTTAGCTATTTTTTCTTTACATTTAGCAGGAGCTTCTTCTATTCTAGGGGCTATTAATTTTATTTCTACAATTATTAATATACGCCCGGCAGGTATAACTATAGACCGTATACCTTTATTTGTTTGATCTGTATTTATTACTGCTATTTTACTATTACTTTCATTACCTGTATTAGCAGGAGCAATTACTATACTTTTAACAGACCGTAATTTAAACACATCATTTTTTGATCCTTTAGGTGGAGGAGATCCTATCTTATACCAACATTTA---
>JASSA299-19|Jassa_marmorata|G7.6|North_Sea|||55.6008|7.5825|
ACTTTATATTTTATTTTAGGTATTTGGTCTAGATTGGCCGGTACATCTTTAAGTATAATTATCCGAACTGAATTAATAGCTCCAAGAAATGTTATTGGAGATGACCAAATTTACAATGTTATTGTCACAGCACACGCTTTTATTATAATTTTTTTTATGGTTATACCTGTTATAATTGGAGGTTTTGGTAACTGATTAATTCCTTTAATATTAGGAAGACCAGATATAGCTTTTCCCCGAATAAATAATATAAGATTTTGATTACTACCCCCTTCATTAACATTACTTCTAATTAGAGGAATAGTAGAAAGAGGTGTAGGTACAGGTTGAACTGTCTACCCACCTTTAAGAAGAAATATTGGACACCCTGGGGGTGCCGTTGATTTAGCTATTTTTTCTTTACATTTAGCAGGAGCTTCTTCTATTCTAGGGGCTATTAATTTTATTTCTACAATTATTAATATACGCCCGGCAGGTATAACTATAGACCGTATACCTTTATTTGTTTGATCTGTATTTATTACTGCTATTTTACTATTACTTTCATTACCTGTATTAGCAGGAGCAATTACTATACTTTTAACAGACCGTAATTTAAACACATCATTTTTTGATCCTTTAGGTGGAGGAGATCCTATCTTATACCAACATTTA---
>JASSA298-19|Jassa_marmorata|G7.5|North_Sea|||55.6008|7.5825|
ACTTTATATTTTATTTTAGGTATTTGGTCTAGATTGGCCGGTACATCTTTAAGTATAATTATCCGAACTGAATTAATAGCTCCAAGAAATGTTATTGGAGATGACCAAATTTACAATGTTATTGTCACAGCACACGCTTTTATTATAATTTTTTTTATGGTTATACCTGTTATAATTGGAGGTTTTGGTAACTGATTAATTCCTTTAATATTAGGAAGACCAGATATAGCTTTTCCCCGAATAAATAATATAAGATTTTGATTACTACCCCCTTCATTAACATTACTTCTAATTAGAGGAATAGTAGAAAGAGGTGTAGGTACAGGTTGAACTGTCTACCCACCTTTAAGAAGAAATATTGGACACCCTGGGGGTGCCGTTGATTTAGCTATTTTTTCTTTACATTTAGCAGGAGCTTCTTCTATTCTAGGGGCTATTAATTTTATTTCTACAATTATTAATATACGCCCGGCAGGTATAACTATAGACCGTATACCTTTATTTGTTTGATCTGTATTTATTACTGCTATTTTACTATTACTTTCATTACCTGTATTAGCAGGAGCAATTACTATACTTTTAACAGACCGTAATTTAAACACATCATTTTTTGATCCTTTAGGTGGAGGAGATCCTATCTTATACCAACATTTA---
>JASSA297-19|Jassa_marmorata|G7.4|North_Sea|||55.6008|7.5825|
ACTTTATATTTTATTTTAGGTATTTGGTCTAGATTGGCCGGTACATCTTTAAGTATAATTATCCGAACTGAATTAATAGCTCCAAGAAATGTTATTGGAGATGACCAAATTTACAATGTTATTGTCACAGCACACGCTTTTATTATAATTTTTTTTATGGTTATACCTGTTATAATTGGAGGTTTTGGTAACTGATTAATTCCTTTAATATTAGGAAGACCAGATATAGCTTTTCCCCGAATAAATAATATAAGATTTTGATTACTACCCCCTTCATTAACATTACTTCTAATTAGAGGAATAGTAGAAAGAGGTGTAGGTACAGGTTGAACTGTCTACCCACCTTTAAGAAGAAATATTGGACACCCTGGGGGTGCCGTTGATTTAGCTATTTTTTCTTTACATTTAGCAGGAGCTTCTTCTATTCTAGGGGCTATTAATTTTATTTCTACAATTATTAATATACGCCCGGCAGGTATAACTATAGACCGTATACCTTTATTTGTTTGATCTGTATTTATTACTGCTATTTTACTATTACTTTCATTACCTGTATTAGCAGGAGCAATTACTATACTTTTAACAGACCGTAATTTAAACACATCATTTTTTGATCCTTTAGGTGGAGGAGATCCTATCTTATACCAACATTTA---
>JASSA296-19|Jassa_marmorata|G7.3|North_Sea|||55.6008|7.5825|
ACTTTATATTTTATTTTAGGTATTTGGTCTAGATTGGCCGGTACATCTTTAAGTATAATTATCCGAACTGAATTAATAGCTCCAAGAAATGTTATTGGAGATGACCAAATTTACAATGTTATTGTCACAGCACACGCTTTTATTATAATTTTTTTTATGGTTATACCTGTTATAATTGGAGGTTTTGGTAACTGATTAATTCCTTTAATATTAGGAAGACCAGATATAGCTTTTCCCCGAATAAATAATATAAGATTTTGATTACTACCCCCTTCATTAACATTACTTCTAATTAGAGGAATAGTAGAAAGAGGTGTAGGTACAGGTTGAACTGTCTACCCACCTTTAAGAAGAAATATTGGACACCCTGGGGGTGCCGTTGATTTAGCTATTTTTTCTTTACATTTAGCAGGAGCTTCTTCTATTCTAGGGGCTATTAATTTTATTTCTACAATTATTAATATACGCCCGGCAGGTATAACTATAGACCGTATACCTTTATTTGTTTGATCTGTATTTATTACTGCTATTTTACTATTACTTTCATTACCTGTATTAGCAGGAGCAATTACTATACTTTTAACAGACCGTAATTTAAACACATCATTTTTTGATCCTTTAGGTGGAGGAGATCCTATCTTATACCAACATTTA---
>JASSA295-19|Jassa_marmorata|G7.2|North_Sea|||55.6008|7.5825|
ACTTTATATTTTATTTTAGGTATTTGGTCTAGATTGGCCGGTACATCTTTAAGTATAATTATCCGAACTGAATTAATAGCTCCAAGAAATGTTATTGGAGATGACCAAATTTACAATGTTATTGTCACAGCACACGCTTTTATTATAATTTTTTTTATGGTTATACCTGTTATAATTGGAGGTTTTGGTAACTGATTAATTCCTTTAATATTAGGAAGACCAGATATAGCTTTTCCCCGAATAAATAATATAAGATTTTGATTACTACCCCCTTCATTAACATTACTTCTAATTAGAGGAATAGTAGAAAGAGGTGTAGGTACAGGTTGAACTGTCTACCCACCTTTAAGAAGAAATATTGGACACCCTGGGGGTGCCGTTGATTTAGCTATTTTTTCTTTACATTTAGCAGGAGCTTCTTCTATTCTAGGGGCTATTAATTTTATTTCTACAATTATTAATATACGCCCGGCAGGTATAACTATAGACCGTATACCTTTATTTGTTTGATCTGTATTTATTACTGCTATTTTACTATTACTTTCATTACCTGTATTAGCAGGAGCAATTACTATACTTTTAACAGACCGTAATTTAAACACATCATTTTTTGATCCTTTAGGTGGAGGAGATCCTATCTTATACCAACATTTA---
>JASSA294-19|Jassa_marmorata|G7.1|North_Sea|||55.6008|7.5825|
ACTTTATATTTTATTTTAGGTATTTGGTCTAGATTGGCCGGTACATCTTTAAGTATAATTATCCGAACTGAATTAATAGCTCCAAGAAATGTTATTGGAGATGACCAAATTTACAATGTTATTGTCACAGCACACGCTTTTATTATAATTTTTTTTATGGTTATACCTGTTATAATTGGAGGTTTTGGTAACTGATTAATTCCTTTAATATTAGGAAGACCAGATATAGCTTTTCCCCGAATAAATAATATAAGATTTTGATTACTACCCCCTTCATTAACATTACTTCTAATTAGAGGAATAGTAGAAAGAGGTGTAGGTACAGGTTGAACTGTCTACCCACCTTTAAGAAGAAATATTGGACACCCTGGGGGTGCCGTTGATTTAGCTATTTTTTCTTTACATTTAGCAGGAGCTTCTTCTATTCTAGGGGCTATTAATTTTATTTCTACAATTATTAATATACGCCCGGCAGGTATAACTATAGACCGTATACCTTTATTTGTTTGATCTGTATTTATTACTGCTATTTTACTATTACTTTCATTACCTGTATTAGCAGGAGCAATTACTATACTTTTAACAGACCGTAATTTAAACACATCATTTTTTGATCCTTTAGGTGGAGGAGATCCTATCTTATACCAACATTTA---
>JASSA293-19|Jassa_marmorata|ST0729.5|North_Sea|||53.69|6.498|
ACTTTATATTTTATTTTAGGTATTTGGTCTAGATTGGCCGGTACATCTTTAAGTATAATTATCCGAACTGAATTAATAGCTCCAAGAAATGTTATTGGAGATGACCAAATTTACAATGTTATTGTCACAGCACACGCTTTTATTATAATTTTTTTTATGGTTATACCTGTTATAATTGGAGGTTTTGGTAACTGATTAATTCCTTTAATATTAGGAAGACCAGATATAGCTTTTCCCCGAATAAATAATATAAGATTTTGATTACTACCCCCTTCATTAACATTACTTCTAATTAGAGGAATAGTAGAAAGAGGTGTAGGTACAGGTTGAACTGTCTACCCACCTTTAAGAAGAAATATTGGACACCCTGGGGGTGCCGTTGATTTAGCTATTTTTTCTTTACATTTAGCAGGAGCTTCTTCTATTCTAGGGGCTATTAATTTTATTTCTACAATTATTAATATACGCCCGGCAGGTATAACTATAGACCGTATACCTTTATTTGTTTGATCTGTATTTATTACTGCTATTTTACTATTACTTTCATTACCTGTATTAGCAGGAGCAATTACTATACTTTTAACAGACCGTAATTTAAACACATCATTTTTTGATCCTTTAGGTGGAGGAGATCCTATCTTATACCAACATTTA---
>JASSA292-19|Jassa_marmorata|ST0729.4|North_Sea|||53.69|6.498|
ACTTTATATTTTATTTTAGGTATTTGGTCTAGATTGGCCGGTACATCTTTAAGTATAATTATCCGAACTGAATTAATAGCTCCAAGAAATGTTATTGGAGATGACCAAATTTACAATGTTATTGTCACAGCACACGCTTTTATTATAATTTTTTTTATGGTTATACCTGTTATAATTGGAGGTTTTGGTAACTGATTAATTCCTTTAATATTAGGAAGACCAGATATAGCTTTTCCCCGAATAAATAATATAAGATTTTGATTACTACCCCCTTCATTAACATTACTTCTAATTAGAGGAATAGTAGAAAGAGGTGTAGGTACAGGTTGAACTGTCTACCCACCTTTAAGAAGAAATATTGGACACCCTGGGGGTGCCGTTGATTTAGCTATTTTTTCTTTACATTTAGCAGGAGCTTCTTCTATTCTAGGGGCTATTAATTTTATTTCTACAATTATTAATATACGCCCGGCAGGTATAACTATAGACCGTATACCTTTATTTGTTTGATCTGTATTTATTACTGCTATTTTACTATTACTTTCATTACCTGTATTAGCAGGAGCAATTACTATACTTTTAACAGACCGTAATTTAAACACATCATTTTTTGATCCTTTAGGTGGAGGAGATCCTATCTTATACCAACATTTA---
>JASSA291-19|Jassa_marmorata|ST0729.3|North_Sea|||53.69|6.498|
ACTTTATATTTTATTTTAGGTATTTGGTCTAGATTGGCCGGTACATCTTTAAGTATAATTATCCGAACTGAATTAATAGCTCCAAGAAATGTTATTGGAGATGACCAAATTTACAATGTTATTGTCACAGCACACGCTTTTATTATAATTTTTTTTATGGTTATACCTGTTATAATTGGAGGTTTTGGTAACTGATTAATTCCTTTAATATTAGGAAGACCAGATATAGCTTTTCCCCGAATAAATAATATAAGATTTTGATTACTACCCCCTTCATTAACATTACTTCTAATTAGAGGAATAGTAGAAAGAGGTGTAGGTACAGGTTGAACTGTCTACCCACCTTTAAGAAGAAATATTGGACACCCTGGGGGTGCCGTTGATTTAGCTATTTTTTCTTTACATTTAGCAGGAGCTTCTTCTATTCTAGGGGCTATTAATTTTATTTCTACAATTATTAATATACGCCCGGCAGGTATAACTATAGACCGTATACCTTTATTTGTTTGATCTGTATTTATTACTGCTATTTTACTATTACTTTCATTACCTGTATTAGCAGGAGCAATTACTATACTTTTAACAGACCGTAATTTAAACACATCATTTTTTGATCCTTTAGGTGGAGGAGATCCTATCTTATACCAACATTTA---
>JASSA290-19|Jassa_marmorata|ST0729.2|North_Sea|||53.69|6.498|
ACTTTATATTTTATTTTAGGTATTTGGTCTAGATTGGCCGGTACATCTTTAAGTATAATTATCCGAACTGAATTAATAGCTCCAAGAAATGTTATTGGAGATGACCAAATTTACAATGTTATTGTCACAGCACACGCTTTTATTATAATTTTTTTTATGGTTATACCTGTTATAATTGGAGGTTTTGGTAACTGATTAATTCCTTTAATATTAGGAAGACCAGATATAGCTTTTCCCCGAATAAATAATATAAGATTTTGATTACTACCCCCTTCATTAACATTACTTCTAATTAGAGGAATAGTAGAAAGAGGTGTAGGTACAGGTTGAACTGTCTACCCACCTTTAAGAAGAAATATTGGACACCCTGGGGGTGCCGTTGATTTAGCTATTTTTTCTTTACATTTAGCAGGAGCTTCTTCTATTCTAGGGGCTATTAATTTTATTTCTACAATTATTAATATACGCCCGGCAGGTATAACTATAGACCGTATACCTTTATTTGTTTGATCTGTATTTATTACTGCTATTTTACTATTACTTTCATTACCTGTATTAGCAGGAGCAATTACTATACTTTTAACAGACCGTAATTTAAACACATCATTTTTTGATCCTTTAGGTGGAGGAGATCCTATCTTATACCAACATTTA---
>JASSA289-19|Jassa_marmorata|ST0729.1|North_Sea|||53.69|6.498|
ACTTTATATTTTATTTTAGGTATTTGGTCTAGATTGGCCGGTACATCTTTAAGTATAATTATCCGAACTGAATTAATAGCTCCAAGAAATGTTATTGGAGATGACCAAATTTACAATGTTATTGTCACAGCACACGCTTTTATTATAATTTTTTTTATGGTTATACCTGTTATAATTGGAGGTTTTGGTAACTGATTAATTCCTTTAATATTAGGAAGACCAGATATAGCTTTTCCCCGAATAAATAATATAAGATTTTGATTACTACCCCCTTCATTAACATTACTTCTAATTAGAGGAATAGTAGAAAGAGGTGTAGGTACAGGTTGAACTGTCTACCCACCTTTAAGAAGAAATATTGGACACCCTGGGGGTGCCGTTGATTTAGCTATTTTTTCTTTACATTTAGCAGGAGCTTCTTCTATTCTAGGGGCTATTAATTTTATTTCTACAATTATTAATATACGCCCGGCAGGTATAACTATAGACCGTATACCTTTATTTGTTTGATCTGTATTTATTACTGCTATTTTACTATTACTTTCATTACCTGTATTAGCAGGAGCAATTACTATACTTTTAACAGACCGTAATTTAAACACATCATTTTTTGATCCTTTAGGTGGAGGAGATCCTATCTTATACCAACATTTA---
>JASSA288-19|Jassa_marmorata|ST0727.54|North_Sea|||53.6977|6.51217|
ACTTTATATTTTATTTTAGGTATTTGGTCTAGATTGGCCGGTACATCTTTAAGTATAATTATCCGAACTGAATTAATAGCTCCAAGAAATGTTATTGGAGATGACCAAATTTACAATGTTATTGTCACAGCACACGCTTTTATTATAATTTTTTTTATGGTTATACCTGTTATAATTGGAGGTTTTGGTAACTGATTAATTCCTTTAATATTAGGAAGACCAGATATAGCTTTTCCCCGAATAAATAATATAAGATTTTGATTACTACCCCCTTCATTAACATTACTTCTAATTAGAGGAATAGTAGAAAGAGGTGTAGGTACAGGTTGAACTGTCTACCCACCTTTAAGAAGAAATATTGGACACCCTGGGGGTGCCGTTGATTTAGCTATTTTTTCTTTACATTTAGCAGGAGCTTCTTCTATTCTAGGGGCTATTAATTTTATTTCTACAATTATTAATATACGCCCGGCAGGTATAACTATAGACCGTATACCTTTATTTGTTTGATCTGTATTTATTACTGCTATTTTACTATTACTTTCATTACCTGTATTAGCAGGAGCAATTACTATACTTTTAACAGACCGTAATTTAAACACATCATTTTTTGATCCTTTAGGTGGAGGAGATCCTATCTTATACCAACATTTA---
>JASSA287-19|Jassa_marmorata|ST0727.53|North_Sea|||53.6977|6.51217|
ACTTTATATTTTATTTTAGGTATTTGGTCTAGATTGGCCGGTACATCTTTAAGTATAATTATCCGAACTGAATTAATAGCTCCAAGAAATGTTATTGGAGATGACCAAATTTACAATGTTATTGTCACAGCACACGCTTTTATTATAATTTTTTTTATGGTTATACCTGTTATAATTGGAGGTTTTGGTAACTGATTAATTCCTTTAATATTAGGAAGACCAGATATAGCTTTTCCCCGAATAAATAATATAAGATTTTGATTACTACCCCCTTCATTAACATTACTTCTAATTAGAGGAATAGTAGAAAGAGGTGTAGGTACAGGTTGAACTGTCTACCCACCTTTAAGAAGAAATATTGGACACCCTGGGGGTGCCGTTGATTTAGCTATTTTTTCTTTACATTTAGCAGGAGCTTCTTCTATTCTAGGGGCTATTAATTTTATTTCTACAATTATTAATATACGCCCGGCAGGTATAACTATAGACCGTATACCTTTATTTGTTTGATCTGTATTTATTACTGCTATTTTACTATTACTTTCATTACCTGTATTAGCAGGAGCAATTACTATACTTTTAACAGACCGTAATTTAAACACATCATTTTTTGATCCTTTAGGTGGAGGAGATCCTATCTTATACCAACATTTA---
>JASSA286-19|Jassa_marmorata|ST0727.52|North_Sea|||53.6977|6.51217|
ACTTTATATTTTATTTTAGGTATTTGGTCTAGATTGGCCGGTACATCTTTAAGTATAATTATCCGAACTGAATTAATAGCTCCAAGAAATGTTATTGGAGATGACCAAATTTACAATGTTATTGTCACAGCACACGCTTTTATTATAATTTTTTTTATGGTTATACCTGTTATAATTGGAGGTTTTGGTAACTGATTAATTCCTTTAATATTAGGAAGACCAGATATAGCTTTTCCCCGAATAAATAATATAAGATTTTGATTACTACCCCCTTCATTAACATTACTTCTAATTAGAGGAATAGTAGAAAGAGGTGTAGGTACAGGTTGAACTGTCTACCCACCTTTAAGAAGAAATATTGGACACCCTGGGGGTGCCGTTGATTTAGCTATTTTTTCTTTACATTTAGCAGGAGCTTCTTCTATTCTAGGGGCTATTAATTTTATTTCTACAATTATTAATATACGCCCGGCAGGTATAACTATAGACCGTATACCTTTATTTGTTTGATCTGTATTTATTACTGCTATTTTACTATTACTTTCATTACCTGTATTAGCAGGAGCAATTACTATACTTTTAACAGACCGTAATTTAAACACATCATTTTTTGATCCTTTAGGTGGAGGAGATCCTATCTTATACCAACATTTA---
>JASSA285-19|Jassa_marmorata|ST0727.51|North_Sea|||53.6977|6.51217|
ACTTTATATTTTATTTTAGGTATTTGGTCTAGATTGGCCGGTACATCTTTAAGTATAATTATCCGAACTGAATTAATAGCTCCAAGAAATGTTATTGGAGATGACCAAATTTACAATGTTATTGTCACAGCACACGCTTTTATTATAATTTTTTTTATGGTTATACCTGTTATAATTGGAGGTTTTGGTAACTGATTAATTCCTTTAATATTAGGAAGACCAGATATAGCTTTTCCCCGAATAAATAATATAAGATTTTGATTACTACCCCCTTCATTAACATTACTTCTAATTAGAGGAATAGTAGAAAGAGGTGTAGGTACAGGTTGAACTGTCTACCCACCTTTAAGAAGAAATATTGGACACCCTGGGGGTGCCGTTGATTTAGCTATTTTTTCTTTACATTTAGCAGGAGCTTCTTCTATTCTAGGGGCTATTAATTTTATTTCTACAATTATTAATATACGCCCGGCAGGTATAACTATAGACCGTATACCTTTATTTGTTTGATCTGTATTTATTACTGCTATTTTACTATTACTTTCATTACCTGTATTAGCAGGAGCAATTACTATACTTTTAACAGACCGTAATTTAAACACATCATTTTTTGATCCTTTAGGTGGAGGAGATCCTATCTTATACCAACATTTA---
>JASSA284-19|Jassa_marmorata|ST0727.50|North_Sea|||53.6977|6.51217|
ACTTTATATTTTATTTTAGGTATTTGGTCTAGATTGGCCGGTACATCTTTAAGTATAATTATCCGAACTGAATTAATAGCTCCAAGAAATGTTATTGGAGATGACCAAATTTACAATGTTATTGTCACAGCACACGCTTTTATTATAATTTTTTTTATGGTTATACCTGTTATAATTGGAGGTTTTGGTAACTGATTAATTCCTTTAATATTAGGAAGACCAGATATAGCTTTTCCCCGAATAAATAATATAAGATTTTGATTACTACCCCCTTCATTAACATTACTTCTAATTAGAGGAATAGTAGAAAGAGGTGTAGGTACAGGTTGAACTGTCTACCCACCTTTAAGAAGAAATATTGGACACCCTGGGGGTGCCGTTGATTTAGCTATTTTTTCTTTACATTTAGCAGGAGCTTCTTCTATTCTAGGGGCTATTAATTTTATTTCTACAATTATTAATATACGCCCGGCAGGTATAACTATAGACCGTATACCTTTATTTGTTTGATCTGTATTTATTACTGCTATTTTACTATTACTTTCATTACCTGTATTAGCAGGAGCAATTACTATACTTTTAACAGACCGTAATTTAAACACATCATTTTTTGATCCTTTAGGTGGAGGAGATCCTATCTTATACCAACATTTA---
>JASSA283-19|Jassa_marmorata|ST0727.49|North_Sea|||53.6977|6.51217|
ACTTTATATTTTATTTTAGGTATTTGGTCTAGATTGGCCGGTACATCTTTAAGTATAATTATCCGAACTGAATTAATAGCTCCAAGAAATGTTATTGGAGATGACCAAATTTACAATGTTATTGTCACAGCACACGCTTTTATTATAATTTTTTTTATGGTTATACCTGTTATAATTGGAGGTTTTGGTAACTGATTAATTCCTTTAATATTAGGAAGACCAGATATAGCTTTTCCCCGAATAAATAATATAAGATTTTGATTACTACCCCCTTCATTAACATTACTTCTAATTAGAGGAATAGTAGAAAGAGGTGTAGGTACAGGTTGAACTGTCTACCCACCTTTAAGAAGAAATATTGGACACCCTGGGGGTGCCGTTGATTTAGCTATTTTTTCTTTACATTTAGCAGGAGCTTCTTCTATTCTAGGGGCTATTAATTTTATTTCTACAATTATTAATATACGCCCGGCAGGTATAACTATAGACCGTATACCTTTATTTGTTTGATCTGTATTTATTACTGCTATTTTACTATTACTTTCATTACCTGTATTAGCAGGAGCAATTACTATACTTTTAACAGACCGTAATTTAAACACATCATTTTTTGATCCTTTAGGTGGAGGAGATCCTATCTTATACCAACATTTA---
>JASSA282-19|Jassa_marmorata|ST0727.48|North_Sea|||53.6977|6.51217|
ACTTTATATTTTATTTTAGGTATTTGGTCTAGATTGGCCGGTACATCTTTAAGTATAATTATCCGAACTGAATTAATAGCTCCAAGAAATGTTATTGGAGATGACCAAATTTACAATGTTATTGTCACAGCACACGCTTTTATTATAATTTTTTTTATGGTTATACCTGTTATAATTGGAGGTTTTGGTAACTGATTAATTCCTTTAATATTAGGAAGACCAGATATAGCTTTTCCCCGAATAAATAATATAAGATTTTGATTACTACCCCCTTCATTAACATTACTTCTAATTAGAGGAATAGTAGAAAGAGGTGTAGGTACAGGTTGAACTGTCTACCCACCTTTAAGAAGAAATATTGGACACCCTGGGGGTGCCGTTGATTTAGCTATTTTTTCTTTACATTTAGCAGGAGCTTCTTCTATTCTAGGGGCTATTAATTTTATTTCTACAATTATTAATATACGCCCGGCAGGTATAACTATAGACCGTATACCTTTATTTGTTTGATCTGTATTTATTACTGCTATTTTACTATTACTTTCATTACCTGTATTAGCAGGAGCAATTACTATACTTTTAACAGACCGTAATTTAAACACATCATTTTTTGATCCTTTAGGTGGAGGAGATCCTATCTTATACCAACATTTA---
>JASSA281-19|Jassa_marmorata|ST0727.47|North_Sea|||53.6977|6.51217|
ACTTTATATTTTATTTTAGGTATTTGGTCTAGATTGGCCGGTACATCTTTAAGTATAATTATCCGAACTGAATTAATAGCTCCAAGAAATGTTATTGGAGATGACCAAATTTACAATGTTATTGTCACAGCACACGCTTTTATTATAATTTTTTTTATGGTTATACCTGTTATAATTGGAGGTTTTGGTAACTGATTAATTCCTTTAATATTAGGAAGACCAGATATAGCTTTTCCCCGAATAAATAATATAAGATTTTGATTACTACCCCCTTCATTAACATTACTTCTAATTAGAGGAATAGTAGAAAGAGGTGTAGGTACAGGTTGAACTGTCTACCCACCTTTAAGAAGAAATATTGGACACCCTGGGGGTGCCGTTGATTTAGCTATTTTTTCTTTACATTTAGCAGGAGCTTCTTCTATTCTAGGGGCTATTAATTTTATTTCTACAATTATTAATATACGCCCGGCAGGTATAACTATAGACCGTATACCTTTATTTGTTTGATCTGTATTTATTACTGCTATTTTACTATTACTTTCATTACCTGTATTAGCAGGAGCAATTACTATACTTTTAACAGACCGTAATTTAAACACATCATTTTTTGATCCTTTAGGTGGAGGAGATCCTATCTTATACCAACATTTA---
>JASSA280-19|Jassa_marmorata|ST0727.46|North_Sea|||53.6977|6.51217|
ACTTTATATTTTATTTTAGGTATTTGGTCTAGATTGGCCGGTACATCTTTAAGTATAATTATCCGAACTGAATTAATAGCTCCAAGAAATGTTATTGGAGATGACCAAATTTACAATGTTATTGTCACAGCACACGCTTTTATTATAATTTTTTTTATGGTTATACCTGTTATAATTGGAGGTTTTGGTAACTGATTAATTCCTTTAATATTAGGAAGACCAGATATAGCTTTTCCCCGAATAAATAATATAAGATTTTGATTACTACCCCCTTCATTAACATTACTTCTAATTAGAGGAATAGTAGAAAGAGGTGTAGGTACAGGTTGAACTGTCTACCCACCTTTAAGAAGAAATATTGGACACCCTGGGGGTGCCGTTGATTTAGCTATTTTTTCTTTACATTTAGCAGGAGCTTCTTCTATTCTAGGGGCTATTAATTTTATTTCTACAATTATTAATATACGCCCGGCAGGTATAACTATAGACCGTATACCTTTATTTGTTTGATCTGTATTTATTACTGCTATTTTACTATTACTTTCATTACCTGTATTAGCAGGAGCAATTACTATACTTTTAACAGACCGTAATTTAAACACATCATTTTTTGATCCTTTAGGTGGAGGAGATCCTATCTTATACCAACATTTA---
>JASSA279-19|Jassa_marmorata|ST0727.45|North_Sea|||53.6977|6.51217|
ACTTTATATTTTATTTTAGGTATTTGGTCTAGATTGGCCGGTACATCTTTAAGTATAATTATCCGAACTGAATTAATAGCTCCAAGAAATGTTATTGGAGATGACCAAATTTACAATGTTATTGTCACAGCACACGCTTTTATTATAATTTTTTTTATGGTTATACCTGTTATAATTGGAGGTTTTGGTAACTGATTAATTCCTTTAATATTAGGAAGACCAGATATAGCTTTTCCCCGAATAAATAATATAAGATTTTGATTACTACCCCCTTCATTAACATTACTTCTAATTAGAGGAATAGTAGAAAGAGGTGTAGGTACAGGTTGAACTGTCTACCCACCTTTAAGAAGAAATATTGGACACCCTGGGGGTGCCGTTGATTTAGCTATTTTTTCTTTACATTTAGCAGGAGCTTCTTCTATTCTAGGGGCTATTAATTTTATTTCTACAATTATTAATATACGCCCGGCAGGTATAACTATAGACCGTATACCTTTATTTGTTTGATCTGTATTTATTACTGCTATTTTACTATTACTTTCATTACCTGTATTAGCAGGAGCAATTACTATACTTTTAACAGACCGTAATTTAAACACATCATTTTTTGATCCTTTAGGTGGAGGAGATCCTATCTTATACCAACATTTA---
>JASSA278-19|Jassa_marmorata|ST0727.44|North_Sea|||53.6977|6.51217|
ACTTTATATTTTATTTTAGGTATTTGGTCTAGATTGGCCGGTACATCTTTAAGTATAATTATCCGAACTGAATTAATAGCTCCAAGAAATGTTATTGGAGATGACCAAATTTACAATGTTATTGTCACAGCACACGCTTTTATTATAATTTTTTTTATGGTTATACCTGTTATAATTGGAGGTTTTGGTAACTGATTAATTCCTTTAATATTAGGAAGACCAGATATAGCTTTTCCCCGAATAAATAATATAAGATTTTGATTACTACCCCCTTCATTAACATTACTTCTAATTAGAGGAATAGTAGAAAGAGGTGTAGGTACAGGTTGAACTGTCTACCCACCTTTAAGAAGAAATATTGGACACCCTGGGGGTGCCGTTGATTTAGCTATTTTTTCTTTACATTTAGCAGGAGCTTCTTCTATTCTAGGGGCTATTAATTTTATTTCTACAATTATTAATATACGCCCGGCAGGTATAACTATAGACCGTATACCTTTATTTGTTTGATCTGTATTTATTACTGCTATTTTACTATTACTTTCATTACCTGTATTAGCAGGAGCAATTACTATACTTTTAACAGACCGTAATTTAAACACATCATTTTTTGATCCTTTAGGTGGAGGAGATCCTATCTTATACCAACATTTA---
>JASSA277-19|Jassa_marmorata|ST0727.43|North_Sea|||53.6977|6.51217|
ACTTTATATTTTATTTTAGGTATTTGGTCTAGATTGGCCGGTACATCTTTAAGTATAATTATCCGAACTGAATTAATAGCTCCAAGAAATGTTATTGGAGATGACCAAATTTACAATGTTATTGTCACAGCACACGCTTTTATTATAATTTTTTTTATGGTTATACCTGTTATAATTGGAGGTTTTGGTAACTGATTAATTCCTTTAATATTAGGAAGACCAGATATAGCTTTTCCCCGAATAAATAATATAAGATTTTGATTACTACCCCCTTCATTAACATTACTTCTAATTAGAGGAATAGTAGAAAGAGGTGTAGGTACAGGTTGAACTGTCTACCCACCTTTAAGAAGAAATATTGGACACCCTGGGGGTGCCGTTGATTTAGCTATTTTTTCTTTACATTTAGCAGGAGCTTCTTCTATTCTAGGGGCTATTAATTTTATTTCTACAATTATTAATATACGCCCGGCAGGTATAACTATAGACCGTATACCTTTATTTGTTTGATCTGTATTTATTACTGCTATTTTACTATTACTTTCATTACCTGTATTAGCAGGAGCAATTACTATACTTTTAACAGACCGTAATTTAAACACATCATTTTTTGATCCTTTAGGTGGAGGAGATCCTATCTTATACCAACATTTA---
>JASSA276-19|Jassa_marmorata|ST0727.42|North_Sea|||53.6977|6.51217|
ACTTTATATTTTATTTTAGGTATTTGGTCTAGATTGGCCGGTACATCTTTAAGTATAATTATCCGAACTGAATTAATAGCTCCAAGAAATGTTATTGGAGATGACCAAATTTACAATGTTATTGTCACAGCACACGCTTTTATTATAATTTTTTTTATGGTTATACCTGTTATAATTGGAGGTTTTGGTAACTGATTAATTCCTTTAATATTAGGAAGACCAGATATAGCTTTTCCCCGAATAAATAATATAAGATTTTGATTACTACCCCCTTCATTAACATTACTTCTAATTAGAGGAATAGTAGAAAGAGGTGTAGGTACAGGTTGAACTGTCTACCCACCTTTAAGAAGAAATATTGGACACCCTGGGGGTGCCGTTGATTTAGCTATTTTTTCTTTACATTTAGCAGGAGCTTCTTCTATTCTAGGGGCTATTAATTTTATTTCTACAATTATTAATATACGCCCGGCAGGTATAACTATAGACCGTATACCTTTATTTGTTTGATCTGTATTTATTACTGCTATTTTACTATTACTTTCATTACCTGTATTAGCAGGAGCAATTACTATACTTTTAACAGACCGTAATTTAAACACATCATTTTTTGATCCTTTAGGTGGAGGAGATCCTATCTTATACCAACATTTA---
>JASSA275-19|Jassa_marmorata|ST0727.41|North_Sea|||53.6977|6.51217|
ACTTTATATTTTATTTTAGGTATTTGGTCTAGATTGGCCGGTACATCTTTAAGTATAATTATCCGAACTGAATTAATAGCTCCAAGAAATGTTATTGGAGATGACCAAATTTACAATGTTATTGTCACAGCACACGCTTTTATTATAATTTTTTTTATGGTTATACCTGTTATAATTGGAGGTTTTGGTAACTGATTAATTCCTTTAATATTAGGAAGACCAGATATAGCTTTTCCCCGAATAAATAATATAAGATTTTGATTACTACCCCCTTCATTAACATTACTTCTAATTAGAGGAATAGTAGAAAGAGGTGTAGGTACAGGTTGAACTGTCTACCCACCTTTAAGAAGAAATATTGGACACCCTGGGGGTGCCGTTGATTTAGCTATTTTTTCTTTACATTTAGCAGGAGCTTCTTCTATTCTAGGGGCTATTAATTTTATTTCTACAATTATTAATATACGCCCGGCAGGTATAACTATAGACCGTATACCTTTATTTGTTTGATCTGTATTTATTACTGCTATTTTACTATTACTTTCATTACCTGTATTAGCAGGAGCAATTACTATACTTTTAACAGACCGTAATTTAAACACATCATTTTTTGATCCTTTAGGTGGAGGAGATCCTATCTTATACCAACATTTA---
>JASSA274-19|Jassa_marmorata|ST0727.40|North_Sea|||53.6977|6.51217|
ACTTTATATTTTATTTTAGGTATTTGGTCTAGATTGGCCGGTACATCTTTAAGTATAATTATCCGAACTGAATTAATAGCTCCAAGAAATGTTATTGGAGATGACCAAATTTACAATGTTATTGTCACAGCACACGCTTTTATTATAATTTTTTTTATGGTTATACCTGTTATAATTGGAGGTTTTGGTAACTGATTAATTCCTTTAATATTAGGAAGACCAGATATAGCTTTTCCCCGAATAAATAATATAAGATTTTGATTACTACCCCCTTCATTAACATTACTTCTAATTAGAGGAATAGTAGAAAGAGGTGTAGGTACAGGTTGAACTGTCTACCCACCTTTAAGAAGAAATATTGGACACCCTGGGGGTGCCGTTGATTTAGCTATTTTTTCTTTACATTTAGCAGGAGCTTCTTCTATTCTAGGGGCTATTAATTTTATTTCTACAATTATTAATATACGCCCGGCAGGTATAACTATAGACCGTATACCTTTATTTGTTTGATCTGTATTTATTACTGCTATTTTACTATTACTTTCATTACCTGTATTAGCAGGAGCAATTACTATACTTTTAACAGACCGTAATTTAAACACATCATTTTTTGATCCTTTAGGTGGAGGAGATCCTATCTTATACCAACATTTA---
>JASSA273-19|Jassa_marmorata|ST0727.39|North_Sea|||53.6977|6.51217|
ACTTTATATTTTATTTTAGGTATTTGGTCTAGATTGGCCGGTACATCTTTAAGTATAATTATCCGAACTGAATTAATAGCTCCAAGAAATGTTATTGGAGATGACCAAATTTACAATGTTATTGTCACAGCACACGCTTTTATTATAATTTTTTTTATGGTTATACCTGTTATAATTGGAGGTTTTGGTAACTGATTAATTCCTTTAATATTAGGAAGACCAGATATAGCTTTTCCCCGAATAAATAATATAAGATTTTGATTACTACCCCCTTCATTAACATTACTTCTAATTAGAGGAATAGTAGAAAGAGGTGTAGGTACAGGTTGAACTGTCTACCCACCTTTAAGAAGAAATATTGGACACCCTGGGGGTGCCGTTGATTTAGCTATTTTTTCTTTACATTTAGCAGGAGCTTCTTCTATTCTAGGGGCTATTAATTTTATTTCTACAATTATTAATATACGCCCGGCAGGTATAACTATAGACCGTATACCTTTATTTGTTTGATCTGTATTTATTACTGCTATTTTACTATTACTTTCATTACCTGTATTAGCAGGAGCAATTACTATACTTTTAACAGACCGTAATTTAAACACATCATTTTTTGATCCTTTAGGTGGAGGAGATCCTATCTTATACCAACATTTA---
>JASSA272-19|Jassa_marmorata|ST0727.38|North_Sea|||53.6977|6.51217|
ACTTTATATTTTATTTTAGGTATTTGGTCTAGATTGGCCGGTACATCTTTAAGTATAATTATCCGAACTGAATTAATAGCTCCAAGAAATGTTATTGGAGATGACCAAATTTACAATGTTATTGTCACAGCACACGCTTTTATTATAATTTTTTTTATGGTTATACCTGTTATAATTGGAGGTTTTGGTAACTGATTAATTCCTTTAATATTAGGAAGACCAGATATAGCTTTTCCCCGAATAAATAATATAAGATTTTGATTACTACCCCCTTCATTAACATTACTTCTAATTAGAGGAATAGTAGAAAGAGGTGTAGGTACAGGTTGAACTGTCTACCCACCTTTAAGAAGAAATATTGGACACCCTGGGGGTGCCGTTGATTTAGCTATTTTTTCTTTACATTTAGCAGGAGCTTCTTCTATTCTAGGGGCTATTAATTTTATTTCTACAATTATTAATATACGCCCGGCAGGTATAACTATAGACCGTATACCTTTATTTGTTTGATCTGTATTTATTACTGCTATTTTACTATTACTTTCATTACCTGTATTAGCAGGAGCAATTACTATACTTTTAACAGACCGTAATTTAAACACATCATTTTTTGATCCTTTAGGTGGAGGAGATCCTATCTTATACCAACATTTA---
>JASSA271-19|Jassa_marmorata|ST0727.37|North_Sea|||53.6977|6.51217|
ACTTTATATTTTATTTTAGGTATTTGGTCTAGATTGGCCGGTACATCTTTAAGTATAATTATCCGAACTGAATTAATAGCTCCAAGAAATGTTATTGGAGATGACCAAATTTACAATGTTATTGTCACAGCACACGCTTTTATTATAATTTTTTTTATGGTTATACCTGTTATAATTGGAGGTTTTGGTAACTGATTAATTCCTTTAATATTAGGAAGACCAGATATAGCTTTTCCCCGAATAAATAATATAAGATTTTGATTACTACCCCCTTCATTAACATTACTTCTAATTAGAGGAATAGTAGAAAGAGGTGTAGGTACAGGTTGAACTGTCTACCCACCTTTAAGAAGAAATATTGGACACCCTGGGGGTGCCGTTGATTTAGCTATTTTTTCTTTACATTTAGCAGGAGCTTCTTCTATTCTAGGGGCTATTAATTTTATTTCTACAATTATTAATATACGCCCGGCAGGTATAACTATAGACCGTATACCTTTATTTGTTTGATCTGTATTTATTACTGCTATTTTACTATTACTTTCATTACCTGTATTAGCAGGAGCAATTACTATACTTTTAACAGACCGTAATTTAAACACATCATTTTTTGATCCTTTAGGTGGAGGAGATCCTATCTTATACCAACATTTA---
>JASSA270-19|Jassa_marmorata|ST0727.36|North_Sea|||53.6977|6.51217|
ACTTTATATTTTATTTTAGGTATTTGGTCTAGATTGGCCGGTACATCTTTAAGTATAATTATCCGAACTGAATTAATAGCTCCAAGAAATGTTATTGGAGATGACCAAATTTACAATGTTATTGTCACAGCACACGCTTTTATTATAATTTTTTTTATGGTTATACCTGTTATAATTGGAGGTTTTGGTAACTGATTAATTCCTTTAATATTAGGAAGACCAGATATAGCTTTTCCCCGAATAAATAATATAAGATTTTGATTACTACCCCCTTCATTAACATTACTTCTAATTAGAGGAATAGTAGAAAGAGGTGTAGGTACAGGTTGAACTGTCTACCCACCTTTAAGAAGAAATATTGGACACCCTGGGGGTGCCGTTGATTTAGCTATTTTTTCTTTACATTTAGCAGGAGCTTCTTCTATTCTAGGGGCTATTAATTTTATTTCTACAATTATTAATATACGCCCGGCAGGTATAACTATAGACCGTATACCTTTATTTGTTTGATCTGTATTTATTACTGCTATTTTACTATTACTTTCATTACCTGTATTAGCAGGAGCAATTACTATACTTTTAACAGACCGTAATTTAAACACATCATTTTTTGATCCTTTAGGTGGAGGAGATCCTATCTTATACCAACATTTA---
>JASSA269-19|Jassa_marmorata|ST0727.35|North_Sea|||53.6977|6.51217|
ACTTTATATTTTATTTTAGGTATTTGGTCTAGATTGGCCGGTACATCTTTAAGTATAATTATCCGAACTGAATTAATAGCTCCAAGAAATGTTATTGGAGATGACCAAATTTACAATGTTATTGTCACAGCACACGCTTTTATTATAATTTTTTTTATGGTTATACCTGTTATAATTGGAGGTTTTGGTAACTGATTAATTCCTTTAATATTAGGAAGACCAGATATAGCTTTTCCCCGAATAAATAATATAAGATTTTGATTACTACCCCCTTCATTAACATTACTTCTAATTAGAGGAATAGTAGAAAGAGGTGTAGGTACAGGTTGAACTGTCTACCCACCTTTAAGAAGAAATATTGGACACCCTGGGGGTGCCGTTGATTTAGCTATTTTTTCTTTACATTTAGCAGGAGCTTCTTCTATTCTAGGGGCTATTAATTTTATTTCTACAATTATTAATATACGCCCGGCAGGTATAACTATAGACCGTATACCTTTATTTGTTTGATCTGTATTTATTACTGCTATTTTACTATTACTTTCATTACCTGTATTAGCAGGAGCAATTACTATACTTTTAACAGACCGTAATTTAAACACATCATTTTTTGATCCTTTAGGTGGAGGAGATCCTATCTTATACCAACATTTA---
>JASSA268-19|Jassa_marmorata|ST0727.34|North_Sea|||53.6977|6.51217|
ACTTTATATTTTATTTTAGGTATTTGGTCTAGATTGGCCGGTACATCTTTAAGTATAATTATCCGAACTGAATTAATAGCTCCAAGAAATGTTATTGGAGATGACCAAATTTACAATGTTATTGTCACAGCACACGCTTTTATTATAATTTTTTTTATGGTTATACCTGTTATAATTGGAGGTTTTGGTAACTGATTAATTCCTTTAATATTAGGAAGACCAGATATAGCTTTTCCCCGAATAAATAATATAAGATTTTGATTACTACCCCCTTCATTAACATTACTTCTAATTAGAGGAATAGTAGAAAGAGGTGTAGGTACAGGTTGAACTGTCTACCCACCTTTAAGAAGAAATATTGGACACCCTGGGGGTGCCGTTGATTTAGCTATTTTTTCTTTACATTTAGCAGGAGCTTCTTCTATTCTAGGGGCTATTAATTTTATTTCTACAATTATTAATATACGCCCGGCAGGTATAACTATAGACCGTATACCTTTATTTGTTTGATCTGTATTTATTACTGCTATTTTACTATTACTTTCATTACCTGTATTAGCAGGAGCAATTACTATACTTTTAACAGACCGTAATTTAAACACATCATTTTTTGATCCTTTAGGTGGAGGAGATCCTATCTTATACCAACATTTA---
>JASSA267-19|Jassa_marmorata|ST0727.33|North_Sea|||53.6977|6.51217|
ACTTTATATTTTATTTTAGGTATTTGGTCTAGATTGGCCGGTACATCTTTAAGTATAATTATCCGAACTGAATTAATAGCTCCAAGAAATGTTATTGGAGATGACCAAATTTACAATGTTATTGTCACAGCACACGCTTTTATTATAATTTTTTTTATGGTTATACCTGTTATAATTGGAGGTTTTGGTAACTGATTAATTCCTTTAATATTAGGAAGACCAGATATAGCTTTTCCCCGAATAAATAATATAAGATTTTGATTACTACCCCCTTCATTAACATTACTTCTAATTAGAGGAATAGTAGAAAGAGGTGTAGGTACAGGTTGAACTGTCTACCCACCTTTAAGAAGAAATATTGGACACCCTGGGGGTGCCGTTGATTTAGCTATTTTTTCTTTACATTTAGCAGGAGCTTCTTCTATTCTAGGGGCTATTAATTTTATTTCTACAATTATTAATATACGCCCGGCAGGTATAACTATAGACCGTATACCTTTATTTGTTTGATCTGTATTTATTACTGCTATTTTACTATTACTTTCATTACCTGTATTAGCAGGAGCAATTACTATACTTTTAACAGACCGTAATTTAAACACATCATTTTTTGATCCTTTAGGTGGAGGAGATCCTATCTTATACCAACATTTA---
>JASSA266-19|Jassa_marmorata|ST0727.32|North_Sea|||53.6977|6.51217|
ACTTTATATTTTATTTTAGGTATTTGGTCTAGATTGGCCGGTACATCTTTAAGTATAATTATCCGAACTGAATTAATAGCTCCAAGAAATGTTATTGGAGATGACCAAATTTACAATGTTATTGTCACAGCACACGCTTTTATTATAATTTTTTTTATGGTTATACCTGTTATAATTGGAGGTTTTGGTAACTGATTAATTCCTTTAATATTAGGAAGACCAGATATAGCTTTTCCCCGAATAAATAATATAAGATTTTGATTACTACCCCCTTCATTAACATTACTTCTAATTAGAGGAATAGTAGAAAGAGGTGTAGGTACAGGTTGAACTGTCTACCCACCTTTAAGAAGAAATATTGGACACCCTGGGGGTGCCGTTGATTTAGCTATTTTTTCTTTACATTTAGCAGGAGCTTCTTCTATTCTAGGGGCTATTAATTTTATTTCTACAATTATTAATATACGCCCGGCAGGTATAACTATAGACCGTATACCTTTATTTGTTTGATCTGTATTTATTACTGCTATTTTACTATTACTTTCATTACCTGTATTAGCAGGAGCAATTACTATACTTTTAACAGACCGTAATTTAAACACATCATTTTTTGATCCTTTAGGTGGAGGAGATCCTATCTTATACCAACATTTA---
>JASSA265-19|Jassa_marmorata|ST0727.31|North_Sea|||53.6977|6.51217|
ACTTTATATTTTATTTTAGGTATTTGGTCTAGATTGGCCGGTACATCTTTAAGTATAATTATCCGAACTGAATTAATAGCTCCAAGAAATGTTATTGGAGATGACCAAATTTACAATGTTATTGTCACAGCACACGCTTTTATTATAATTTTTTTTATGGTTATACCTGTTATAATTGGAGGTTTTGGTAACTGATTAATTCCTTTAATATTAGGAAGACCAGATATAGCTTTTCCCCGAATAAATAATATAAGATTTTGATTACTACCCCCTTCATTAACATTACTTCTAATTAGAGGAATAGTAGAAAGAGGTGTAGGTACAGGTTGAACTGTCTACCCACCTTTAAGAAGAAATATTGGACACCCTGGGGGTGCCGTTGATTTAGCTATTTTTTCTTTACATTTAGCAGGAGCTTCTTCTATTCTAGGGGCTATTAATTTTATTTCTACAATTATTAATATACGCCCGGCAGGTATAACTATAGACCGTATACCTTTATTTGTTTGATCTGTATTTATTACTGCTATTTTACTATTACTTTCATTACCTGTATTAGCAGGAGCAATTACTATACTTTTAACAGACCGTAATTTAAACACATCATTTTTTGATCCTTTAGGTGGAGGAGATCCTATCTTATACCAACATTTA---
>JASSA264-19|Jassa_marmorata|ST0727.30|North_Sea|||53.6977|6.51217|
ACTTTATATTTTATTTTAGGTATTTGGTCTAGATTGGCCGGTACATCTTTAAGTATAATTATCCGAACTGAATTAATAGCTCCAAGAAATGTTATTGGAGATGACCAAATTTACAATGTTATTGTCACAGCACACGCTTTTATTATAATTTTTTTTATGGTTATACCTGTTATAATTGGAGGTTTTGGTAACTGATTAATTCCTTTAATATTAGGAAGACCAGATATAGCTTTTCCCCGAATAAATAATATAAGATTTTGATTACTACCCCCTTCATTAACATTACTTCTAATTAGAGGAATAGTAGAAAGAGGTGTAGGTACAGGTTGAACTGTCTACCCACCTTTAAGAAGAAATATTGGACACCCTGGGGGTGCCGTTGATTTAGCTATTTTTTCTTTACATTTAGCAGGAGCTTCTTCTATTCTAGGGGCTATTAATTTTATTTCTACAATTATTAATATACGCCCGGCAGGTATAACTATAGACCGTATACCTTTATTTGTTTGATCTGTATTTATTACTGCTATTTTACTATTACTTTCATTACCTGTATTAGCAGGAGCAATTACTATACTTTTAACAGACCGTAATTTAAACACATCATTTTTTGATCCTTTAGGTGGAGGAGATCCTATCTTATACCAACATTTA---
>JASSA263-19|Jassa_marmorata|ST0727.29|North_Sea|||53.6977|6.51217|
ACTTTATATTTTATTTTAGGTATTTGGTCTAGATTGGCCGGTACATCTTTAAGTATAATTATCCGAACTGAATTAATAGCTCCAAGAAATGTTATTGGAGATGACCAAATTTACAATGTTATTGTCACAGCACACGCTTTTATTATAATTTTTTTTATGGTTATACCTGTTATAATTGGAGGTTTTGGTAACTGATTAATTCCTTTAATATTAGGAAGACCAGATATAGCTTTTCCCCGAATAAATAATATAAGATTTTGATTACTACCCCCTTCATTAACATTACTTCTAATTAGAGGAATAGTAGAAAGAGGTGTAGGTACAGGTTGAACTGTCTACCCACCTTTAAGAAGAAATATTGGACACCCTGGGGGTGCCGTTGATTTAGCTATTTTTTCTTTACATTTAGCAGGAGCTTCTTCTATTCTAGGGGCTATTAATTTTATTTCTACAATTATTAATATACGCCCGGCAGGTATAACTATAGACCGTATACCTTTATTTGTTTGATCTGTATTTATTACTGCTATTTTACTATTACTTTCATTACCTGTATTAGCAGGAGCAATTACTATACTTTTAACAGACCGTAATTTAAACACATCATTTTTTGATCCTTTAGGTGGAGGAGATCCTATCTTATACCAACATTTA---
>JASSA119-19|Jassa_marmorata|Jm256|Spain||Atlantic|42.25|-8.73|
ACTTTATATTTTATTTTAGGTATTTGGTCTAGATTGGCCGGTACATCTTTAAGTATAATTATCCGAACTGAATTAATAGCTCCAAGAAATGTTATTGGAGATGACCAAATTTACAATGTTATTGTCACAGCACACGCTTTTATTATAATTTTTTTTATGGTTATACCTGTTATAATTGGAGGTTTTGGTAACTGATTAATTCCTTTAATATTAGGAAGACCAGATATAGCTTTTCCCCGAATAAATAATATAAGATTTTGATTACTACCCCCTTCATTAACATTACTTCTAATTAGAGGAATAGTAGAAAGAGGTGTAGGTACAGGTTGAACTGTCTACCCACCTTTAAGAAGAAATATTGGACACCCTGGGGGTGCCGTTGATTTAGCTATTTTTTCTTTACATTTAGCAGGAGCTTCTTCTATTCTAGGGGCTATTAATTTTATTTCTACAATTATTAATATACGCCCGGCAGGTATAACTATAGACCGTATACCTTTATTTGTTTGATCTGTATTTATTACTGCTATTTTACTATTACTTTCATTACCTGTATTAGCAGGAGCAATTACTATACTTTTAACAGACCGTAATTTAAACACATCATTTTTTGATCCTTTAGGTGGAGGAGATCCTATCTTATACCAACATTTA---
>JASSA118-19|Jassa_marmorata|Jm253|Iceland||Atlantic|63.84|-22.43|
ACTTTATATTTTATTTTAGGTATTTGGTCTAGATTGGCCGGTACATCTTTAAGTATAATTATCCGAACTGAATTAATAGCTCCAAGAAATGTTATTGGAGATGACCAAATTTACAATGTTATTGTCACAGCACACGCTTTTATTATAATTTTTTTTATGGTTATACCTGTTATAATTGGAGGTTTTGGTAACTGATTAATTCCTTTAATATTAGGAAGACCAGATATAGCTTTTCCCCGAATAAATAATATAAGATTTTGATTACTACCCCCTTCATTAACATTACTTCTAATTAGAGGAATAGTAGAAAGAGGTGTAGGTACAGGTTGAACTGTCTACCCACCTTTAAGAAGAAATATTGGACACCCTGGGGGTGCCGTTGATTTAGCTATTTTTTCTTTACATTTAGCAGGAGCTTCTTCTATTCTAGGGGCTATTAATTTTATTTCTACAATTATTAATATACGCCCGGCAGGTATAACTATAGACCGTATACCTTTATTTGTTTGATCTGTATTTATTACTGCTATTTTACTATTACTTTCATTACCTGTATTAGCAGGAGCAATTACTATACTTTTAACAGACCGTAATTTAAACACATCATTTTTTGATCCTTTAGGTGGAGGAGATCCTATCTTATACCAACATTTA---
>JASSA117-19|Jassa_marmorata|Jm252|Iceland||Atlantic|63.84|-22.43|
ACTTTATATTTTATTTTAGGTATTTGGTCTAGATTGGCCGGTACATCTTTAAGTATAATTATCCGAACTGAACTAATAGCTCCAAGAAATGTTATTGGAGATGACCAAATTTACAATGTTATTGTCACAGCACACGCTTTTATTATAATTTTTTTTATGGTTATACCTGTTATAATTGGAGGTTTTGGTAACTGATTAATTCCTTTAATATTAGGAAGACCAGATATAGCTTTTCCCCGAATAAATAATATAAGATTTTGATTACTACCCCCTTCATTAACATTACTTCTAATTAGAGGAATAGTAGAAAGAGGTGTAGGTACAGGTTGAACTGTCTACCCACCTTTAAGAAGAAATATTGGACACCCTGGGGGTGCCGTTGATTTAGCTATTTTTTCTTTACATTTAGCAGGAGCTTCTTCTATTCTAGGGGCTATTAATTTTATTTCTACAATTATTAATATACGCCCGGCAGGTATAACTATAGACCGTATACCTTTATTTGTTTGATCTGTATTTATTACTGCTATTTTACTATTACTTTCATTACCTGTATTAGCAGGAGCAATTACTATACTTTTAACAGACCGTAATTTAAACACATCATTTTTTGATCCTTTAGGTGGAGGAGATCCTATCTTATACCAACATTTA---
>JASSA116-19|Jassa_marmorata|Jm251|Iceland||Atlantic|63.84|-22.43|
ACTTTATATTTTATTTTAGGTATTTGGTCTAGATTGGCCGGTACATCTTTAAGTATAATTATCCGAACTGAACTAATAGCTCCAAGAAATGTTATTGGAGATGACCAAATTTACAATGTTATTGTCACAGCACACGCTTTTATTATAATTTTTTTTATGGTTATACCTGTTATAATTGGAGGTTTTGGTAACTGATTAATTCCTTTAATATTAGGAAGACCAGATATAGCTTTTCCCCGAATAAATAATATAAGATTTTGATTACTACCCCCTTCATTAACATTACTTCTAATTAGAGGAATAGTAGAAAGAGGTGTAGGTACAGGTTGAACTGTCTACCCACCTTTAAGAAGAAATATTGGACACCCTGGGGGTGCCGTTGATTTAGCTATTTTTTCTTTACATTTAGCAGGAGCTTCTTCTATTCTAGGGGCTATTAATTTTATTTCTACAATTATTAATATACGCCCGGCAGGTATAACTATAGACCGTATACCTTTATTTGTTTGATCTGTATTTATTACTGCTATTTTACTATTACTTTCATTACCTGTATTAGCAGGAGCAATTACTATACTTTTAACAGACCGTAATTTAAACACATCATTTTTTGATCCTTTAGGTGGAGGAGATCCTATCTTATACCAACATTTA---
>JASSA115-19|Jassa_marmorata|Jm250|Iceland||Atlantic|63.84|-22.43|
ACTTTATATTTTATTTTAGGTATTTGGTCTAGATTGGCCGGTACATCTTTAAGTATAATTATCCGAACTGAATTAATAGCTCCAAGAAATGTTATTGGAGATGACCAAATTTACAATGTTATTGTCACAGCACACGCTTTTATTATAATTTTTTTTATGGTTATACCTGTTATAATTGGAGGTTTTGGTAACTGATTAATTCCTTTAATATTAGGAAGACCAGATATAGCTTTTCCCCGAATAAATAATATAAGATTTTGATTACTACCCCCTTCATTAACATTACTTCTAATTAGAGGAATAGTAGAAAGAGGTGTAGGTACAGGTTGAACTGTCTACCCACCTTTAAGAAGAAATATTGGACACCCTGGGGGTGCCGTTGATTTAGCTATTTTTTCTTTACATTTAGCAGGAGCTTCTTCTATTCTAGGGGCTATTAATTTTATTTCTACAATTATTAATATACGCCCGGCAGGTATAACTATAGACCGTATACCTTTATTTGTTTGATCTGTATTTATTACTGCTATTTTACTATTACTTTCATTACCTGTATTAGCAGGAGCAATTACTATACTTTTAACAGACCGTAATTTAAACACATCATTTTTTGATCCTTTAGGTGGAGGAGATCCTATCTTATACCAACATTTA---
>JASSA114-19|Jassa_marmorata|Jm249|Iceland||Atlantic|63.84|-22.43|
ACTTTATATTTTATTTTAGGTATTTGGTCTAGATTGGCCGGTACATCTTTAAGTATAATTATCCGAACTGAATTAATAGCTCCAAGAAATGTTATTGGAGATGACCAAATTTACAATGTTATTGTCACAGCACACGCTTTTATTATAATTTTTTTTATGGTTATACCTGTTATAATTGGAGGTTTTGGTAACTGATTAATTCCTTTAATATTAGGAAGACCAGATATAGCTTTTCCCCGAATAAATAATATAAGATTTTGATTACTACCCCCTTCATTAACATTACTTCTAATTAGAGGAATAGTAGAAAGAGGTGTAGGTACAGGTTGAACTGTCTACCCACCTTTAAGAAGAAATATTGGACACCCTGGGGGTGCCGTTGATTTAGCTATTTTTTCTTTACATTTAGCAGGAGCTTCTTCTATTCTAGGGGCTATTAATTTTATTTCTACAATTATTAATATACGCCCGGCAGGTATAACTATAGACCGTATACCTTTATTTGTTTGATCTGTATTTATTACTGCTATTTTACTATTACTTTCATTACCTGTATTAGCAGGAGCAATTACTATACTTTTAACAGACCGTAATTTAAACACATCATTTTTTGATCCTTTAGGTGGAGGAGATCCTATCTTATACCAACATTTA---
>JASSA113-19|Jassa_marmorata|Jm248|Iceland||Atlantic|63.84|-22.43|
ACTTTATATTTTATTTTAGGTATTTGGTCTAGATTGGCCGGTACATCTTTAAGTATAATTATCCGAACTGAATTAATAGCTCCAAGAAATGTTATTGGAGATGACCAAATTTACAATGTTATTGTCACAGCACACGCTTTTATTATAATTTTTTTTATGGTTATACCTGTTATAATTGGAGGTTTTGGTAACTGATTAATTCCTTTAATATTAGGAAGACCAGATATAGCTTTTCCCCGAATAAATAATATAAGATTTTGATTACTACCCCCTTCATTAACATTACTTCTAATTAGAGGAATAGTAGAAAGAGGTGTAGGTACAGGTTGAACTGTCTACCCACCTTTAAGAAGAAATATTGGACACCCTGGGGGTGCCGTTGATTTAGCTATTTTTTCTTTACATTTAGCAGGAGCTTCTTCTATTCTAGGGGCTATTAATTTTATTTCTACAATTATTAATATACGCCCGGCAGGTATAACTATAGACCGTATACCTTTATTTGTTTGATCTGTATTTATTACTGCTATTTTACTATTACTTTCATTACCTGTATTAGCAGGAGCAATTACTATACTTTTAACAGACCGTAATTTAAACACATCATTTTTTGATCCTTTAGGTGGAGGAGATCCTATCTTATACCAACATTTA---
>JASSA112-19|Jassa_marmorata|Jm247|Iceland||Atlantic|63.84|-22.43|
ACTTTATATTTTATTTTAGGTATTTGGTCTAGATTGGCCGGTACATCTTTAAGTATAATTATCCGAACTGAATTAATAGCTCCAAGAAATGTTATTGGAGATGACCAAATTTACAATGTTATTGTCACAGCACACGCTTTTATTATAATTTTTTTTATGGTTATACCTGTTATAATTGGAGGTTTTGGTAACTGATTAATTCCTTTAATATTAGGAAGACCAGATATAGCTTTTCCCCGAATAAATAATATAAGATTTTGATTACTACCCCCTTCATTAACATTACTTCTAATTAGAGGAATAGTAGAAAGAGGTGTAGGTACAGGTTGAACTGTCTACCCACCTTTAAGAAGAAATATTGGACACCCTGGGGGTGCCGTTGATTTAGCTATTTTTTCTTTACATTTAGCAGGAGCTTCTTCTATTCTAGGGGCTATTAATTTTATTTCTACAATTATTAATATACGCCCGGCAGGTATAACTATAGACCGTATACCTTTATTTGTTTGATCTGTATTTATTACTGCTATTTTACTATTACTTTCATTACCTGTATTAGCAGGAGCAATTACTATACTTTTAACAGACCGTAATTTAAACACATCATTTTTTGATCCTTTAGGTGGAGGAGATCCTATCTTATACCAACATTTA---
>JASSA111-19|Jassa_marmorata|Jm246|Iceland||Atlantic|63.84|-22.43|
ACTTTATATTTTATTTTAGGTATTTGGTCTAGATTGGCCGGTACATCTTTAAGTATAATTATCCGAACTGAATTAATAGCTCCAAGAAATGTTATTGGAGATGACCAAATTTACAATGTTATTGTCACAGCACACGCTTTTATTATAATTTTTTTTATGGTTATACCTGTTATAATTGGAGGTTTTGGTAACTGATTAATTCCTTTAATATTAGGAAGACCAGATATAGCTTTTCCCCGAATAAATAATATAAGATTTTGATTACTACCCCCTTCATTAACATTACTTCTAATTAGAGGAATAGTAGAAAGAGGTGTAGGTACAGGTTGAACTGTCTACCCACCTTTAAGAAGAAATATTGGACACCCTGGGGGTGCCGTTGATTTAGCTATTTTTTCTTTACATTTAGCAGGAGCTTCTTCTATTCTAGGGGCTATTAATTTTATTTCTACAATTATTAATATACGCCCGGCAGGTATAACTATAGACCGTATACCTTTATTTGTTTGATCTGTATTTATTACTGCTATTTTACTATTACTTTCATTACCTGTATTAGCAGGAGCAATTACTATACTTTTAACAGACCGTAATTTAAACACATCATTTTTTGATCCTTTAGGTGGAGGAGATCCTATCTTATACCAACATTTA---
>JASSA110-19|Jassa_marmorata|Jm245|Iceland||Atlantic|63.84|-22.43|
ACTTTATATTTTATTTTAGGTATTTGGTCTAGATTGGCCGGTACATCTTTAAGTATAATTATCCGAACTGAATTAATAGCTCCAAGAAATGTTATTGGAGATGACCAAATTTACAATGTTATTGTCACAGCACACGCTTTTATTATAATTTTTTTTATGGTTATACCTGTTATAATTGGAGGTTTTGGTAACTGATTAATTCCTTTAATATTAGGAAGACCAGATATAGCTTTTCCCCGAATAAATAATATAAGATTTTGATTACTACCCCCCTCATTAACATTACTTCTAATTAGAGGAATAGTAGAAAGAGGTGTAGGTACAGGTTGAACTGTCTACCCACCTTTAAGAAGAAATATTGGACACCCTGGGGGTGCCGTTGATTTAGCTATTTTTTCTTTACATTTAGCAGGAGCTTCTTCTATTCTAGGGGCTATTAATTTTATTTCTACAATTATTAATATACGCCCGGCAGGTATAACTATAGACCGTATACCTTTATTTGTTTGATCTGTATTTATTACTGCTATTTTACTATTACTTTCATTACCTGTATTAGCAGGAGCAATTACTATACTTTTAACAGACCGTAATTTAAACACATCATTTTTTGATCCTTTAGGTGGAGGAGATCCTATCTTATACCAACATTTA---
>JASSA109-19|Jassa_marmorata|Jm244|Iceland||Atlantic|63.84|-22.43|
ACTTTATATTTTATTTTAGGTATTTGGTCTAGATTGGCCGGTACATCTTTAAGTATAATTATCCGAACTGAATTAATAGCTCCAAGAAATGTTATTGGAGATGACCAAATTTACAATGTTATTGTCACAGCACACGCTTTTATTATAATTTTTTTTATGGTTATACCTGTTATAATTGGAGGTTTTGGTAACTGATTAATTCCTTTAATATTAGGAAGACCAGATATAGCTTTTCCCCGAATAAATAATATAAGATTTTGATTACTACCCCCTTCATTAACATTACTTCTAATTAGAGGAATAGTAGAAAGAGGTGTAGGTACAGGTTGAACTGTCTACCCACCTTTAAGAAGAAATATTGGACACCCTGGGGGTGCCGTTGATTTAGCTATTTTTTCTTTACATTTAGCAGGAGCTTCTTCTATTCTAGGGGCTATTAATTTTATTTCTACAATTATTAATATACGCCCGGCAGGTATAACTATAGACCGTATACCTTTATTTGTTTGATCTGTATTTATTACTGCTATTTTACTATTACTTTCATTACCTGTATTAGCAGGAGCAATTACTATACTTTTAACAGACCGTAATTTAAACACATCATTTTTTGATCCTTTAGGTGGAGGAGATCCTATCTTATACCAACATTTA---
>JASSA108-19|Jassa_marmorata|Jm243|Iceland||Atlantic|63.84|-22.43|
ACTTTATATTTTATTTTAGGTATTTGGTCTAGATTGGCCGGTACATCTTTAAGTATAATTATCCGAACTGAATTAATAGCTCCAAGAAATGTTATTGGAGATGACCAAATTTACAATGTTATTGTCACAGCACACGCTTTTATTATAATTTTTTTTATGGTTATACCTGTTATAATTGGAGGTTTTGGTAACTGATTAATTCCTTTAATATTAGGAAGACCAGATATAGCTTTTCCCCGAATAAATAATATAAGATTTTGATTACTACCCCCTTCATTAACATTACTTCTAATTAGAGGAATAGTAGAAAGAGGTGTAGGTACAGGTTGAACTGTCTACCCACCTTTAAGAAGAAATATTGGACACCCTGGGGGTGCCGTTGATTTAGCTATTTTTTCTTTACATTTAGCAGGAGCTTCTTCTATTCTAGGGGCTATTAATTTTATTTCTACAATTATTAATATACGCCCGGCAGGTATAACTATAGACCGTATACCTTTATTTGTTTGATCTGTATTTATTACTGCTATTTTACTATTACTTTCATTACCTGTATTAGCAGGAGCAATTACTATACTTTTAACAGACCGTAATTTAAACACATCATTTTTTGATCCTTTAGGTGGAGGAGATCCTATCTTATACCAACATTTA---
>JASSA107-19|Jassa_marmorata|Jm242|Iceland||Atlantic|63.84|-22.43|
ACTTTATATTTTATTTTAGGTATTTGGTCTAGATTGGCCGGTACATCTTTAAGTATAATTATCCGAACTGAATTAATAGCTCCAAGAAATGTTATTGGAGATGACCAAATTTACAATGTTATTGTCACAGCACACGCTTTTATTATAATTTTTTTTATGGTTATACCTGTTATAATTGGAGGTTTTGGTAACTGATTAATTCCTTTAATATTAGGAAGACCAGATATAGCTTTTCCCCGAATAAATAATATAAGATTTTGATTACTACCCCCTTCATTAACATTACTTCTAATTAGAGGAATAGTAGAAAGAGGTGTAGGTACAGGTTGAACTGTCTACCCACCTTTAAGAAGAAATATTGGACACCCTGGGGGTGCCGTTGATTTAGCTATTTTTTCTTTACATTTAGCAGGAGCTTCTTCTATTCTAGGGGCTATTAATTTTATTTCTACAATTATTAATATACGCCCGGCAGGTATAACTATAGACCGTATACCTTTATTTGTTTGATCTGTATTTATTACTGCTATTTTACTATTACTTTCATTACCTGTATTAGCAGGAGCAATTACTATACTTTTAACAGACCGTAATTTAAACACATCATTTTTTGATCCTTTAGGTGGAGGAGATCCTATCTTATACCAACATTTA---
>JASSA106-19|Jassa_marmorata|Jm241|Iceland||Atlantic|63.84|-22.43|
ACTTTATATTTTATTTTAGGTATTTGGTCTAGATTGGCCGGTACATCTTTAAGTATAATTATCCGAACTGAATTAATAGCTCCAAGAAATGTTATTGGAGATGACCAAATTTACAATGTTATTGTCACAGCACACGCTTTTATTATAATTTTTTTTATGGTTATACCTGTTATAATTGGAGGTTTTGGTAACTGATTAATTCCTTTAATATTAGGAAGACCAGATATAGCTTTTCCCCGAATAAATAATATAAGATTTTGATTACTACCCCCCTCATTAACATTACTTCTAATTAGAGGAATAGTAGAAAGAGGTGTAGGTACAGGTTGAACTGTCTACCCACCTTTAAGAAGAAATATTGGACACCCTGGGGGTGCCGTTGATTTAGCTATTTTTTCTTTACATTTAGCAGGAGCTTCTTCTATTCTAGGGGCTATTAATTTTATTTCTACAATTATTAATATACGCCCGGCAGGTATAACTATAGACCGTATACCTTTATTTGTTTGATCTGTATTTATTACTGCTATTTTACTATTACTTTCATTACCTGTATTAGCAGGAGCAATTACTATACTTTTAACAGACCGTAATTTAAACACATCATTTTTTGATCCTTTAGGTGGAGGAGATCCTATCTTATACCAACATTTA---
>JASSA105-19|Jassa_marmorata|Jm240|Iceland||Atlantic|63.84|-22.43|
ACTTTATATTTTATTTTAGGTATTTGGTCTAGATTGGCCGGTACATCTTTAAGTATAATTATCCGAACTGAATTAATAGCTCCAAGAAATGTTATTGGAGATGACCAAATTTACAATGTTATTGTCACAGCACACGCTTTTATTATAATTTTTTTTATGGTTATACCTGTTATAATTGGAGGTTTTGGTAACTGATTAATTCCTTTAATATTAGGAAGACCAGATATAGCTTTTCCCCGAATAAATAATATAAGATTTTGATTACTACCCCCTTCATTAACATTACTTCTAATTAGAGGAATAGTAGAAAGAGGTGTAGGTACAGGTTGAACTGTCTACCCACCTTTAAGAAGAAATATTGGACACCCTGGGGGTGCCGTTGATTTAGCTATTTTTTCTTTACATTTAGCAGGAGCTTCTTCTATTCTAGGGGCTATTAATTTTATTTCTACAATTATTAATATACGCCCGGCAGGTATAACTATAGACCGTATACCTTTATTTGTTTGATCTGTATTTATTACTGCTATTTTACTATTACTTTCATTACCTGTATTAGCAGGAGCAATTACTATACTTTTAACAGACCGTAATTTAAACACATCATTTTTTGATCCTTTAGGTGGAGGAGATCCTATCTTATACCAACATTTA---
>JASSA104-19|Jassa_marmorata|Jm239|Iceland||Atlantic|63.84|-22.43|
ACTTTATATTTTATTTTAGGTATTTGGTCTAGATTGGCCGGTACATCTTTAAGTATAATTATCCGAACTGAATTAATAGCTCCAAGAAATGTTATTGGAGATGACCAAATTTACAATGTTATTGTCACAGCACACGCTTTTATTATAATTTTTTTTATGGTTATACCTGTTATAATTGGAGGTTTTGGTAACTGATTAATTCCTTTAATATTAGGAAGACCAGATATAGCTTTTCCCCGAATAAATAATATAAGATTTTGATTACTACCCCCTTCATTAACATTACTTCTAATTAGAGGAATAGTAGAAAGAGGTGTAGGTACAGGTTGAACTGTCTACCCACCTTTAAGAAGAAATATTGGACACCCTGGGGGTGCCGTTGATTTAGCTATTTTTTCTTTACATTTAGCAGGAGCTTCTTCTATTCTAGGGGCTATTAATTTTATTTCTACAATTATTAATATACGCCCGGCAGGTATAACTATAGACCGTATACCTTTATTTGTTTGATCTGTATTTATTACTGCTATTTTACTATTACTTTCATTACCTGTATTAGCAGGAGCAATTACTATACTTTTAACAGACCGTAATTTAAACACATCATTTTTTGATCCTTTAGGTGGAGGAGATCCTATCTTATACCAACATTTA---
>JASSA103-19|Jassa_marmorata|Jm238|Iceland||Atlantic|63.84|-22.43|
ACTTTATATTTTATTTTAGGTATTTGGTCTAGATTGGCCGGTACATCTTTAAGTATAATTATCCGAACTGAATTAATAGCTCCAAGAAATGTTATTGGAGATGACCAAATTTACAATGTTATTGTCACAGCACACGCTTTTATTATAATTTTTTTTATGGTTATACCTGTTATAATTGGAGGTTTTGGTAACTGATTAATTCCTTTAATATTAGGAAGACCAGATATAGCTTTTCCCCGAATAAATAATATAAGATTTTGATTACTACCCCCTTCATTAACATTACTTCTAATTAGAGGAATAGTAGAAAGAGGTGTAGGTACAGGTTGAACTGTCTACCCACCTTTAAGAAGAAATATTGGACACCCTGGGGGTGCCGTTGATTTAGCTATTTTTTCTTTACATTTAGCAGGAGCTTCTTCTATTCTAGGGGCTATTAATTTTATTTCTACAATTATTAATATACGCCCGGCAGGTATAACTATAGACCGTATACCTTTATTTGTTTGATCTGTATTTATTACTGCTATTTTACTATTACTTTCATTACCTGTATTAGCAGGAGCAATTACTATACTTTTAACAGACCGTAATTTAAACACATCATTTTTTGATCCTTTAGGTGGAGGAGATCCTATCTTATACCAACATTTA---
>JASSA102-19|Jassa_marmorata|Jm237|Iceland||Atlantic|63.84|-22.43|
ACTTTATATTTTATTTTAGGTATTTGGTCTAGATTGGCCGGTACATCTTTAAGTATAATTATCCGAACTGAATTAATAGCTCCAAGAAATGTTATTGGAGATGACCAAATTTACAATGTTATTGTCACAGCACACGCTTTTATTATAATTTTTTTTATGGTTATACCTGTTATAATTGGAGGTTTTGGTAACTGATTAATTCCTTTAATATTAGGAAGACCAGATATAGCTTTTCCCCGAATAAATAATATAAGATTTTGATTACTACCCCCTTCATTAACATTACTTCTAATTAGAGGAATAGTAGAAAGAGGTGTAGGTACAGGTTGAACTGTCTACCCACCTTTAAGAAGAAATATTGGACACCCTGGGGGTGCCGTTGATTTAGCTATTTTTTCTTTACATTTAGCAGGAGCTTCTTCTATTCTAGGGGCTATTAATTTTATTTCTACAATTATTAATATACGCCCGGCAGGTATAACTATAGACCGTATACCTTTATTTGTTTGATCTGTATTTATTACTGCTATTTTACTATTACTTTCATTACCTGTATTAGCAGGAGCAATTACTATACTTTTAACAGACCGTAATTTAAACACATCATTTTTTGATCCTTTAGGTGGAGGAGATCCTATCTTATACCAACATTTA---
>JASSA101-19|Jassa_marmorata|Jm236|Iceland||Atlantic|63.84|-22.43|
ACTTTATATTTTATTTTAGGTATTTGGTCTAGATTGGCCGGTACATCTTTAAGTATAATTATCCGAACTGAATTAATAGCTCCAAGAAATGTTATTGGAGATGACCAAATTTACAATGTTATTGTCACAGCACACGCTTTTATTATAATTTTTTTTATGGTTATACCTGTTATAATTGGAGGTTTTGGTAACTGATTAATTCCTTTAATATTAGGAAGACCAGATATAGCTTTTCCCCGAATAAATAATATAAGATTTTGATTACTACCCCCTTCATTAACATTACTTCTAATTAGAGGAATAGTAGAAAGAGGTGTAGGTACAGGTTGAACTGTCTACCCACCTTTAAGAAGAAATATTGGACACCCTGGGGGTGCCGTTGATTTAGCTATTTTTTCTTTACATTTAGCAGGAGCTTCTTCTATTCTAGGGGCTATTAATTTTATTTCTACAATTATTAATATACGCCCGGCAGGTATAACTATAGACCGTATACCTTTATTTGTTTGATCTGTATTTATTACTGCTATTTTACTATTACTTTCATTACCTGTATTAGCAGGAGCAATTACTATACTTTTAACAGACCGTAATTTAAACACATCATTTTTTGATCCTTTAGGTGGAGGAGATCCTATCTTATACCAACATTTA---
>JASSA200-19|Jassa_slatteryi|Js290|Spain||Atlantic|42.25|-8.73|
ACATTATATTTTATTTTAGGAATCTGATCCAGATTAGCCGGCACATCCTTAAGAATAATTATCCGAACAGAATTAATAGCCCCTAGAAATGTAATCGGAGATGATCAAATTTATAATGTTATTGTTACAGCCCATGCATTTATTATAATTTTTTTTATAGTTATACCTGTTATGATTGGAGGTTTTGGTAACTGATTAATTCCTTTAATATTAGGTAGACCTGATATAGCGTTTCCGCGAATAAACAATATAAGATTTTGACTTCTACCTCCCTCTTTAACTCTTCTATTAGTAAGAGGGATGGTAGAAAGAGGGGTAGGTACAGGTTGAACTGTTTACCCTCCTTTAAGAAGTAATGTTGGACACCCTGGAGGTGCAGTTGACCTAGCTATCTTTTCTTTACATCTAGCAGGAGCTTCTTCAATTTTAGGGGCAATCAACTTTATTTCTACAATTATCAATATACGACCCTCGGGGATAACAATAGACCGAATACCTTTGTTTGTATGGTCTGTGTTTATCACAGCTATTTTATTGTTACTTTCTCTTCCCGTTCTAGCAGGAGCTATTACAATACTTTTAACAGATCGAAATCTTAACACATCCTTTTTTGATCCCTTAGGAGGAGGAGATCCTATTCTCTACCAACACTTA---
>JASSA199-19|Jassa_slatteryi|Js289|Spain||Atlantic|42.25|-8.73|
ACATTATATTTTATTTTAGGAATCTGATCCAGATTAGCCGGCACATCCTTAAGAATAATTATCCGAACAGAATTAATAGCCCCTAGAAATGTAATCGGAGATGATCAAATTTATAATGTTATTGTTACAGCCCATGCATTTATTATAATTTTTTTTATAGTTATACCTGTTATGATTGGAGGTTTTGGTAACTGATTAATTCCTTTAATATTAGGTAGACCTGATATAGCGTTTCCGCGAATAAACAATATAAGATTTTGACTTCTACCTCCCTCTTTAACTCTTCTATTAGTAAGAGGGATGGTAGAAAGAGGGGTAGGTACAGGTTGAACTGTTTACCCTCCTTTAAGAAGTAATGTTGGACACCCTGGAGGTGCAGTTGACCTAGCTATCTTTTCTTTACATCTAGCAGGAGCTTCTTCAATTTTAGGGGCAATCAACTTTATTTCTACAATTATCAATATACGACCCTCGGGGATAACAATAGACCGAATACCTTTGTTTGTATGGTCTGTGTTTATCACAGCTATTTTATTGTTACTTTCTCTTCCCGTTCTAGCAGGAGCTATTACAATACTTTTAACAGATCGAAATCTTAACACATCCTTTTTTGATCCCTTAGGAGGAGGAGATCCTATTCTCTACCAACACTTA---
>JASSA198-19|Jassa_slatteryi|Js279|Spain||Atlantic|42.25|-8.73|
ACATTATATTTTATTTTAGGAATCTGATCCAGATTGGCCGGCACATCCTTAAGAATAATTATCCGAACAGAATTAATAGCCCCTAGAAATGTAATCGGAGATGATCAAATTTATAATGTTATTGTCACAGCCCATGCATTTATTATAATTTTTTTTATAGTTATACCTGTTATGATTGGAGGTTTTGGTAACTGATTAATTCCTTTAATATTAGGTAGACCTGATATAGCGTTTCCGCGAATAAACAATATAAGATTTTGACTTCTACCTCCCTCTTTAACTCTTCTATTAGTAAGAGGGATAGTAGAAAGAGGGGTAGGTACAGGTTGAACTGTTTACCCTCCTTTAAGAAGTAATGTTGGACACCCTGGAGGTGCAGTTGACCTAGCTATCTTTTCTTTACATCTAGCAGGAGCTTCTTCAATTTTAGGGGCAATCAACTTTATTTCTACAATTATTAATATACGACCCTCGGGGATAACAATAGACCGAATACCTTTGTTTGTATGGTCTGTGTTTATCACAGCTATTTTATTATTACTTTCTCTTCCCGTTCTAGCAGGAGCTATTACAATACTTTTAACAGATCGAAATCTTAACACATCCTTTTTTGATCCATTAGGAGGAGGGGATCCTATTCTCTACCAACATTTA---
>JASSA197-19|Jassa_slatteryi|Js278|Spain||Atlantic|42.25|-8.73|
ACATTATATTTTATTTTAGGAATCTGATCCAGATTAGCCGGCACATCCTTAAGAATAATTATCCGAACAGAATTAATAGCCCCTAGAAATGTAATCGGAGATGATCAAATTTATAATGTTATTGTTACAGCCCATGCATTTATTATAATTTTTTTTATAGTTATACCTGTTATGATTGGAGGTTTTGGTAACTGATTAATTCCTTTAATATTAGGTAGACCTGATATAGCGTTTCCGCGAATAAACAATATAAGATTTTGACTTCTACCTCCCTCTTTAACTCTTCTATTAGTAAGAGGGATGGTAGAAAGAGGGGTAGGTACAGGTTGAACTGTTTACCCTCCTTTAAGAAGTAATGTTGGACACCCTGGAGGTGCAGTTGACCTAGCTATCTTTTCTTTACATCTAGCAGGAGCTTCTTCAATTTTAGGGGCAATCAACTTTATTTCTACAATTATCAATATACGACCCTCGGGGATAACAATAGACCGAATACCTTTGTTTGTATGGTCTGTGTTTATCACAGCTATTTTATTGTTACTTTCTCTTCCCGTTCTAGCAGGAGCTATTACAATACTTTTAACAGATCGAAATCTTAACACATCCTTTTTTGATCCCTTAGGAGGAGGAGATCCTATTCTCTACCAACACTTA---
>JASSA196-19|Jassa_slatteryi|Js277|Spain||Atlantic|42.25|-8.73|
ACATTATATTTTATTTTAGGAATCTGATCCAGATTGGCCGGCACATCCTTAAGAATAATTATCCGAACAGAATTAATAGCCCCTAGAAATGTAATCGGAGATGATCAAATTTATAATGTTATTGTCACAGCCCATGCATTTATTATAATTTTTTTTATAGTTATACCTGTTATGATTGGAGGTTTTGGTAACTGATTAATTCCTTTAATATTAGGTAGACCTGATATAGCGTTTCCGCGAATAAACAATATAAGATTTTGACTTCTACCTCCCTCTTTAACTCTTCTATTAGTAAGAGGGATAGTAGAAAGAGGGGTAGGTACAGGTTGAACTGTTTACCCTCCTTTAAGAAGTAATGTTGGACACCCTGGAGGTGCAGTTGACCTAGCTATCTTTTCTTTACATCTAGCAGGAGCTTCTTCAATTTTAGGGGCAATCAACTTTATTTCTACAATTATTAATATACGACCCTCGGGGATAACAATAGACCGAATACCTTTGTTTGTATGGTCTGTGTTTATCACAGCTATTTTATTATTACTTTCTCTTCCCGTTCTAGCAGGAGCTATTACAATACTTTTAACAGATCGAAATCTTAACACATCCTTTTTTGATCCATTAGGAGGAGGGGATCCTATTCTCTACCAACATTTA---
>JASSA195-19|Jassa_slatteryi|Js276|Spain||Atlantic|42.25|-8.73|
ACATTATATTTTATTTTAGGAATCTGATCCAGATTAGCCGGCACATCCTTAAGAATAATTATCCGAACAGAATTAATAGCCCCTAGAAATGTAATCGGAGATGATCAAATTTATAATGTTATTGTTACAGCCCATGCATTTATTATAATTTTTTTTATAGTTATACCTGTTATGATTGGAGGTTTTGGTAACTGATTAATTCCTTTAATATTAGGTAGACCTGATATAGCGTTTCCGCGAATAAACAATATAAGATTTTGACTTCTACCTCCCTCTTTAACTCTTCTATTAGTAAGAGGGATGGTAGAAAGAGGGGTAGGTACAGGTTGAACTGTTTACCCTCCTTTAAGAAGTAATGTTGGACACCCTGGAGGTGCAGTTGACCTAGCTATCTTTTCTTTACATCTAGCAGGAGCTTCTTCAATTTTAGGGGCAATCAACTTTATTTCTACAATTATCAATATACGACCCTCGGGGATAACAATAGACCGAATACCTTTGTTTGTATGGTCTGTGTTTATCACAGCTATTTTATTGTTACTTTCTCTTCCCGTTCTAGCAGGAGCTATTACAATACTTTTAACAGATCGAAATCTTAACACATCCTTTTTTGATCCCTTAGGAGGAGGAGATCCTATTCTCTACCAACACTTA---
>JASSA194-19|Jassa_slatteryi|Js275|Spain||Atlantic|42.25|-8.73|
ACATTATATTTTATTTTAGGAATCTGATCCAGATTAGCCGGCACATCCTTAAGAATAATTATCCGAACAGAATTAATAGCCCCTAGAAATGTAATCGGAGATGATCAAATTTATAATGTTATTGTTACAGCCCATGCATTTATTATAATTTTTTTTATAGTTATACCTGTTATGATTGGAGGTTTTGGTAACTGATTAATTCCTTTAATATTAGGTAGACCTGATATAGCGTTTCCGCGAATAAACAATATAAGATTTTGACTTCTACCTCCCTCTTTAACTCTTCTATTAGTAAGAGGGATGGTAGAAAGAGGGGTAGGTACAGGTTGAACTGTTTACCCTCCTTTAAGAAGTAATGTTGGACACCCTGGAGGTGCAGTTGACCTAGCTATCTTTTCTTTACATCTAGCAGGAGCTTCTTCAATTTTAGGGGCAATCAACTTTATTTCTACAATTATCAATATACGACCCTCGGGGATAACAATAGACCGAATACCTTTGTTTGTATGGTCTGTGTTTATCACAGCTATTTTATTGTTACTTTCTCTTCCCGTTCTAGCAGGAGCTATTACAATACTTTTAACAGATCGAAATCTTAACACATCCTTTTTTGATCCCTTAGGAGGAGGAGATCCTATTCTCTACCAACACTTA---
>JASSA193-19|Jassa_slatteryi|Js255|Spain||Atlantic|42.25|-8.73|
ACATTATATTTTATTTTAGGAATCTGATCCAGATTGGCCGGCACATCCTTAAGAATAATTATCCGAACAGAATTAATAGCCCCTAGAAATGTAATCGGAGATGATCAAATTTATAATGTTATTGTCACAGCCCATGCATTTATTATAATTTTTTTTATAGTTATACCTGTTATGATTGGAGGTTTTGGTAACTGATTAATTCCTTTAATATTAGGTAGACCTGATATAGCGTTTCCGCGAATAAACAATATAAGATTTTGACTTCTACCTCCCTCTTTAACTCTTCTATTAGTAAGAGGGATAGTAGAAAGAGGGGTAGGTACAGGTTGAACTGTTTACCCTCCTTTAAGAAGTAATGTTGGACACCCTGGAGGTGCAGTTGACCTAGCTATCTTTTCTTTACATCTAGCAGGAGCTTCTTCAATTTTAGGGGCAATCAACTTTATTTCTACAATTATTAATATACGACCCTCGGGGATAACAATAGACCGAATACCTTTGTTTGTGTGGTCTGTGTTTATCACAGCTATTTTATTATTACTTTCTCTTCCCGTTCTAGCAGGAGCTATTACAATACTTTTAACAGATCGAAATCTTAACACATCCTTTTTTGATCCATTAGGAGGAGGGGATCCTATTCTCTACCAACATTTA---
>JASSA192-19|Jassa_slatteryi|Js254|Spain||Atlantic|42.25|-8.73|
ACATTATATTTTATTTTAGGAATCTGATCCAGATTAGCCGGCACATCCTTAAGAATAATTATCCGAACAGAATTAATAGCCCCTAGAAATGTAATCGGAGATGATCAAATTTATAATGTTATTGTTACAGCCCATGCATTTATTATAATTTTTTTTATAGTTATACCTGTTATGATTGGAGGTTTTGGTAACTGATTAATTCCTTTAATATTAGGTAGACCTGATATAGCGTTTCCGCGAATAAACAATATAAGATTTTGACTTCTACCTCCCTCTTTAACTCTTCTATTAGTAAGAGGGATGGTAGAAAGAGGGGTAGGTACAGGTTGAACTGTTTACCCTCCTTTAAGAAGTAATGTTGGACACCCTGGAGGTGCAGTTGACCTAGCTATCTTTTCTTTACATCTAGCAGGAGCTTCTTCAATTTTAGGGGCAATCAACTTTATTTCTACAATTATCAATATACGACCCTCGGGGATAACAATAGACCGAATACCTTTGTTTGTATGGTCTGTGTTTATCACAGCTATTTTATTGTTACTTTCTCTTCCCGTTCTAGCAGGAGCTATTACAATACTTTTAACAGATCGAAATCTTAACACATCCTTTTTTGATCCCTTAGGAGGAGGAGATCCTATTCTCTACCAACACTTA---
>JASSA191-19|Jassa_slatteryi|Js232|Chile||Pacific|-29.94|-71.36|
ACATTATATTTTATTTTAGGAATCTGATCCAGATTAGCCGGCACATCCTTAAGAATAATTATCCGAACAGAATTAATAGCCCCTAGAAATGTAATCGGAGATGATCAAATTTATAATGTTATTGTTACAGCCCATGCATTTATTATAATTTTTTTTATAGTTATACCTGTTATGATTGGAGGTTTTGGTAACTGATTAATTCCTTTAATATTAGGTAGACCTGATATAGCGTTTCCGCGAATAAACAATATAAGATTTTGACTTCTACCTCCCTCTTTAACTCTTCTATTAGTAAGAGGGATGGTAGAAAGAGGGGTAGGTACAGGTTGAACTGTTTACCCTCCTTTAAGAAGTAATGTTGGACACCCTGGAGGTGCAGTTGACCTAGCTATCTTTTCTTTACATCTAGCAGGAGCTTCTTCAATTTTAGGGGCAATCAACTTTATTTCTACAATTATCAATATACGACCCTCGGGGATAACAATAGACCGAATACCTTTGTTTGTATGGTCTGTGTTTATCACAGCTATTTTATTGTTACTTTCTCTTCCCGTTCTAGCAGGAGCTATTACAATACTTTTAACAGATCGAAATCTTAACACATCCTTTTTTGATCCCTTAGGAGGAGGAGATCCTATTCTCTACCAACACTTA---
>JASSA190-19|Jassa_slatteryi|Js230|Chile||Pacific|-29.94|-71.36|
ACATTATATTTTATTTTAGGAATCTGATCCAGATTAGCCGGCACATCCTTAAGAATAATTATCCGAACAGAATTAATAGCCCCTAGAAATGTAATCGGAGATGATCAAATTTATAATGTTATTGTTACAGCCCATGCATTTATTATAATTTTTTTTATAGTTATACCTGTTATGATTGGAGGTTTTGGTAACTGATTAATTCCTTTAATATTAGGTAGACCTGATATAGCGTTTCCGCGAATAAACAATATAAGATTTTGACTTCTACCTCCCTCTTTAACTCTTCTATTAGTAAGAGGGATGGTAGAAAGAGGGGTAGGTACAGGTTGAACTGTTTACCCTCCTTTAAGAAGTAATGTTGGACACCCTGGAGGTGCAGTTGACCTAGCTATCTTTTCTTTACATCTAGCAGGAGCTTCTTCAATTTTAGGGGCAATCAACTTTATTTCTACAATTATCAATATACGACCCTCGGGGATAACAATAGACCGAATACCTTTGTTTGTATGGTCTGTGTTTATCACAGCTATTTTATTGTTACTTTCTCTTCCCGTTCTAGCAGGAGCTATTACAATACTTTTAACAGATCGAAATCTTAACACATCCTTTTTTGATCCCTTAGGAGGAGGAGATCCTATTCTCTACCAACACTTA---
>JASSA189-19|Jassa_slatteryi|Js229|Chile||Pacific|-29.94|-71.36|
ACATTATATTTTATTTTAGGAATCTGATCCAGATTAGCCGGCACATCCTTAAGAATAATTATCCGAACAGAATTAATAGCCCCTAGAAATGTAATCGGAGATGATCAAATTTATAATGTTATTGTTACAGCCCATGCATTTATTATAATTTTTTTTATAGTTATACCTGTTATGATTGGAGGTTTTGGTAACTGATTAATTCCTTTAATATTAGGTAGACCTGATATAGCGTTTCCGCGAATAAACAATATAAGATTTTGACTTCTACCTCCCTCTTTAACTCTTCTATTAGTAAGAGGGATGGTAGAAAGAGGGGTAGGTACAGGTTGAACTGTTTACCCTCCTTTAAGAAGTAATGTTGGACACCCTGGAGGTGCAGTTGACCTAGCTATCTTTTCTTTACATCTAGCAGGAGCTTCTTCAATTTTAGGGGCAATCAACTTTATTTCTACAATTATCAATATACGACCCTCGGGGATAACAATAGACCGAATACCTTTGTTTGTATGGTCTGTGTTTATCACAGCTATTTTATTGTTACTTTCTCTTCCCGTTCTAGCAGGAGCTATTACAATACTTTTAACAGATCGAAATCTTAACACATCCTTTTTTGATCCCTTAGGAGGAGGAGATCCTATTCTCTACCAACACTTA---
>JASSA188-19|Jassa_slatteryi|Js228|Chile||Pacific|-29.94|-71.36|
ACATTATATTTTATTTTAGGAATCTGATCCAGATTAGCCGGCACATCCTTAAGAATAATTATCCGAACAGAATTAATAGCCCCTAGAAATGTAATCGGAGATGATCAAATTTATAATGTTATTGTTACAGCCCATGCATTTATTATAATTTTTTTTATAGTTATACCTGTTATGATTGGAGGTTTTGGTAACTGATTAATTCCTTTAATATTAGGTAGACCTGATATAGCGTTTCCGCGAATAAACAATATAAGATTTTGACTTCTACCTCCCTCTTTAACTCTTCTATTAGTAAGAGGGATGGTAGAAAGAGGGGTAGGTACAGGTTGAACTGTTTACCCTCCTTTAAGAAGTAATGTTGGACACCCTGGAGGTGCAGTTGACCTAGCTATCTTTTCTTTACATCTAGCAGGAGCTTCTTCAATTTTAGGGGCAATCAACTTTATTTCTACAATTATCAATATACGACCCTCGGGGATAACAATAGACCGAATACCTTTGTTTGTATGGTCTGTGTTTATCACAGCTATTTTATTGTTACTTTCTCTTCCCGTTCTAGCAGGAGCTATTACAATACTTTTAACAGATCGAAATCTTAACACATCCTTTTTTGATCCCTTAGGAGGAGGAGATCCTATTCTCTACCAACACTTA---
>JASSA187-19|Jassa_slatteryi|Js227|Chile||Pacific|-29.94|-71.36|
ACATTATATTTTATTTTAGGAATCTGATCCAGATTAGCCGGCACATCCTTAAGAATAATTATCCGAACAGAATTAATAGCCCCTAGAAATGTAATCGGAGATGATCAAATTTATAATGTTATTGTTACAGCCCATGCATTTATTATAATTTTTTTTATAGTTATACCTGTTATGATTGGAGGTTTTGGTAACTGATTAATTCCTTTAATATTAGGTAGACCTGATATAGCGTTTCCGCGAATAAACAATATAAGATTTTGACTTCTACCTCCCTCTTTAACTCTTCTATTAGTAAGAGGGATGGTAGAAAGAGGGGTAGGTACAGGTTGAACTGTTTACCCTCCTTTAAGAAGTAATGTTGGACACCCTGGAGGTGCAGTTGACCTAGCTATCTTTTCTTTACATCTAGCAGGAGCTTCTTCAATTTTAGGGGCAATCAACTTTATTTCTACAATTATCAATATACGACCCTCGGGGATAACAATAGACCGAATACCTTTGTTTGTATGGTCTGTGTTTATCACAGCTATTTTATTGTTACTTTCTCTTCCCGTTCTAGCAGGAGCTATTACAATACTTTTAACAGATCGAAATCTTAACACATCCTTTTTTGATCCCTTAGGAGGAGGAGATCCTATTCTCTACCAACACTTA---
>JASSA186-19|Jassa_slatteryi|Js225|Chile||Pacific|-29.94|-71.36|
ACATTATATTTTATTTTAGGAATCTGATCCAGATTAGCCGGCACATCCTTAAGAATAATTATCCGAACAGAATTAATAGCCCCTAGAAATGTAATCGGAGATGATCAAATTTATAATGTTATTGTTACAGCCCATGCATTTATTATAATTTTTTTTATAGTTATACCTGTTATGATTGGAGGTTTTGGTAACTGATTAATTCCTTTAATATTAGGTAGACCTGATATAGCGTTTCCGCGAATAAACAATATAAGATTTTGACTTCTACCTCCCTCTTTAACTCTTCTATTAGTAAGAGGGATGGTAGAAAGAGGGGTAGGTACAGGTTGAACTGTTTACCCTCCTTTAAGAAGTAATGTTGGACACCCTGGAGGTGCAGTTGACCTAGCTATCTTTTCTTTACATCTAGCAGGAGCTTCTTCAATTTTAGGGGCAATCAACTTTATTTCTACAATTATCAATATACGACCCTCGGGGATAACAATAGACCGAATACCTTTGTTTGTATGGTCTGTGTTTATCACAGCTATTTTATTGTTACTTTCTCTTCCCGTTCTAGCAGGAGCTATTACAATACTTTTAACAGATCGAAATCTTAACACATCCTTTTTTGATCCCTTAGGAGGAGGAGATCCTATTCTCTACCAACACTTA---
>JASSA185-19|Jassa_slatteryi|Js224|Chile||Pacific|-29.94|-71.36|
ACATTATATTTTATTTTAGGAATCTGGTCCAGATTAGCCGGCACATCCTTAAGAATAATTATCCGAACAGAATTAATAGCCCCTAGAAATGTAATCGGAGATGATCAAATTTATAATGTTATTGTTACAGCCCATGCATTTATTATAATTTTTTTTATAGTTATACCTGTTATGATTGGAGGTTTTGGTAACTGATTAATTCCTTTAATATTAGGTAGACCTGATATAGCGTTTCCGCGAATAAACAATATAAGATTTTGACTTCTACCTCCCTCTTTAACTCTTCTATTAGTAAGAGGGATGGTAGAAAGAGGGGTAGGTACAGGTTGAACTGTTTACCCTCCTTTAAGAAGTAATGTTGGACACCCTGGAGGTGCAGTTGACCTAGCTATCTTTTCTTTACATCTAGCAGGAGCTTCTTCAATTTTAGGGGCAATCAACTTTATTTCTACAATTATTAATATACGACCCTCGGGGATAACAATAGACCGAATACCTTTGTTTGTATGGTCTGTGTTTATCACAGCTATTTTATTATTACTTTCTCTTCCCGTTCTAGCAGGAGCTATTACAATACTTTTAACAGATCGAAATCTTAACACATCCTTTTTTGATCCATTAGGAGGAGGGGATCCTATTCTCTACCAACATTTA---
>JASSA184-19|Jassa_slatteryi|Js223|Chile||Pacific|-29.94|-71.36|
ACATTATATTTTATTTTAGGAATCTGGTCCAGATTAGCCGGCACATCCTTAAGAATAATTATCCGAACAGAATTAATAGCCCCTAGAAATGTAATCGGAGATGATCAAATTTATAATGTTATTGTTACAGCCCATGCATTTATTATAATTTTTTTTATAGTTATACCTGTTATGATTGGAGGTTTTGGTAACTGATTAATTCCTTTAATATTAGGTAGACCTGATATAGCGTTTCCGCGAATAAACAATATAAGATTTTGACTTCTACCTCCCTCTTTAACTCTTCTATTAGTAAGAGGGATGGTAGAAAGAGGGGTAGGTACAGGTTGAACTGTTTACCCTCCTTTAAGAAGTAATGTTGGACACCCTGGAGGTGCAGTTGACCTAGCTATCTTTTCTTTACATCTAGCAGGAGCTTCTTCAATTTTAGGGGCAATCAACTTTATTTCTACAATTATTAATATACGACCCTCGGGGATAACAATAGACCGAATACCTTTGTTTGTATGGTCTGTGTTTATCACAGCTATTTTATTATTACTTTCTCTTCCCGTTCTAGCAGGAGCTATTACAATACTTTTAACAGATCGAAATCTTAACACATCCTTTTTTGATCCATTAGGAGGAGGGGATCCTATTCTCTACCAACATTTA---
>JASSA183-19|Jassa_slatteryi|Js221|Chile||Pacific|-29.94|-71.36|
ACATTATATTTTATTTTAGGAATCTGGTCCAGATTAGCCGGCACATCCTTAAGAATAATTATCCGAACAGAATTAATAGCCCCTAGAAATGTAATCGGAGATGATCAAATTTATAATGTTATTGTTACAGCCCATGCATTTATTATAATTTTTTTTATAGTTATACCTGTTATGATTGGAGGTTTTGGTAACTGATTAATTCCTTTAATATTAGGTAGACCTGATATAGCGTTTCCGCGAATAAACAATATAAGATTTTGACTTCTACCTCCCTCTTTAACTCTTCTATTAGTAAGAGGGATGGTAGAAAGAGGGGTAGGTACAGGTTGAACTGTTTACCCTCCTTTAAGAAGTAATGTTGGACACCCTGGAGGTGCAGTTGACCTAGCTATCTTTTCTTTACATCTAGCAGGAGCTTCTTCAATTTTAGGGGCAATCAACTTTATTTCTACAATTATTAATATACGACCCTCGGGGATAACAATAGACCGAATACCTTTGTTTGTATGGTCTGTGTTTATCACAGCTATTTTATTATTACTTTCTCTTCCCGTTCTAGCAGGAGCTATTACAATACTTTTAACAGATCGAAATCTTAACACATCCTTTTTTGATCCATTAGGAGGAGGGGATCCTATTCTCTACCAACATTTA---
>JASSA182-19|Jassa_slatteryi|Js218|Chile||Pacific|-29.94|-71.36|
ACATTATATTTTATTTTAGGAATCTGATCCAGATTAGCCGGCACATCCTTAAGAATAATTATCCGAACAGAATTAATAGCCCCTAGAAATGTAATCGGAGATGATCAAATTTATAATGTTATTGTTACAGCCCATGCATTTATTATAATTTTTTTTATAGTTATACCTGTTATGATTGGAGGTTTTGGTAACTGATTAATTCCTTTAATATTAGGTAGACCTGATATAGCGTTTCCGCGAATAAACAATATAAGATTTTGACTTCTACCTCCCTCTTTAACTCTTCTATTAGTAAGAGGGATGGTAGAAAGAGGGGTAGGTACAGGTTGAACTGTTTACCCTCCTTTAAGAAGTAATGTTGGACACCCTGGAGGTGCAGTTGACCTAGCTATCTTTTCTTTACATCTAGCAGGAGCTTCTTCAATTTTAGGGGCAATCAACTTTATTTCTACAATTATCAATATACGACCCTCGGGGATAACAATAGACCGAATACCTTTGTTTGTATGGTCTGTGTTTATCACAGCTATTTTATTGTTACTTTCTCTTCCCGTTCTAGCAGGAGCTATTACAATACTTTTAACAGATCGAAATCTTAACACATCCTTTTTTGATCCCTTAGGAGGAGGAGATCCTATTCTCTACCAACACTTA---
>JASSA181-19|Jassa_slatteryi|Js217|Chile||Pacific|-29.94|-71.36|
ACATTATATTTTATTTTAGGAATCTGATCCAGATTAGCCGGCACATCCTTAAGAATAATTATCCGAACAGAATTAATAGCCCCTAGAAATGTAATCGGAGATGATCAAATTTATAATGTTATTGTTACAGCCCATGCATTTATTATAATTTTTTTTATAGTTATACCTGTTATGATTGGAGGTTTTGGTAACTGATTAATTCCTTTAATATTAGGTAGACCTGATATAGCGTTTCCGCGAATAAACAATATAAGATTTTGACTTCTACCTCCCTCTTTAACTCTTCTATTAGTAAGAGGGATGGTAGAAAGAGGGGTAGGTACAGGTTGAACTGTTTACCCTCCTTTAAGAAGTAATGTTGGACACCCTGGAGGTGCAGTTGACCTAGCTATCTTTTCTTTACATCTAGCAGGAGCTTCTTCAATTTTAGGGGCAATCAACTTTATTTCTACAATTATCAATATACGACCCTCGGGGATAACAATAGACCGAATACCTTTGTTTGTATGGTCTGTGTTTATCACAGCTATTTTATTGTTACTTTCTCTTCCCGTTCTAGCAGGAGCTATTACAATACTTTTAACAGATCGAAATCTTAACACATCCTTTTTTGATCCCTTAGGAGGAGGAGATCCTATTCTCTACCAACACTTA---
>JASSA180-19|Jassa_slatteryi|Js215|Chile||Pacific|-29.94|-71.36|
ACATTATATTTTATTTTAGGAATCTGATCCAGATTAGCCGGCACATCCTTAAGAATAATTATCCGAACAGAATTAATAGCCCCTAGAAATGTAATCGGAGATGATCAAATTTATAATGTTATTGTTACAGCCCATGCATTTATTATAATTTTTTTTATAGTTATACCTGTTATGATTGGAGGTTTTGGTAACTGATTAATTCCTTTAATATTAGGTAGACCTGATATAGCGTTTCCGCGAATAAACAATATAAGATTTTGACTTCTACCTCCCTCTTTAACTCTTCTATTAGTAAGAGGGATGGTAGAAAGAGGGGTAGGTACAGGTTGAACTGTTTACCCTCCTTTAAGAAGTAATGTTGGACACCCTGGAGGTGCAGTTGACCTAGCTATCTTTTCTTTACATCTAGCAGGAGCTTCTTCAATTTTAGGGGCAATCAACTTTATTTCTACAATTATCAATATACGACCCTCGGGGATAACAATAGACCGAATACCTTTGTTTGTATGGTCTGTGTTTATCACAGCTATTTTATTGTTACTTTCTCTTCCCGTTCTAGCAGGAGCTATTACAATACTTTTAACAGATCGAAATCTTAACACATCCTTTTTTGATCCCTTAGGAGGAGGAGATCCTATTCTCTACCAACACTTA---
>JASSA179-19|Jassa_slatteryi|Js214|Chile||Pacific|-29.94|-71.36|
ACATTATATTTTATTTTAGGAATCTGATCCAGATTAGCCGGCACATCCTTAAGAATAATTATCCGAACAGAATTAATAGCCCCTAGAAATGTAATCGGAGATGATCAAATTTATAATGTTATTGTTACAGCCCATGCATTTATTATAATTTTTTTTATAGTTATACCTGTTATGATTGGAGGTTTTGGTAACTGATTAATTCCTTTAATATTAGGTAGACCTGATATAGCGTTTCCGCGAATAAACAATATAAGATTTTGACTTCTACCTCCCTCTTTAACTCTTCTATTAGTAAGAGGGATGGTAGAAAGAGGGGTAGGTACAGGTTGAACTGTTTACCCTCCTTTAAGAAGTAATGTTGGACACCCTGGAGGTGCAGTTGACCTAGCTATCTTTTCTTTACATCTAGCAGGAGCTTCTTCAATTTTAGGGGCAATCAACTTTATTTCTACAATTATCAATATACGACCCTCGGGGATAACAATAGACCGAATACCTTTGTTTGTATGGTCTGTGTTTATCACAGCTATTTTATTGTTACTTTCTCTTCCCGTTCTAGCAGGAGCTATTACAATACTTTTAACAGATCGAAATCTTAACACATCCTTTTTTGATCCCTTAGGAGGAGGAGATCCTATTCTCTACCAACACTTA---
>JASSA178-19|Jassa_slatteryi|Js210|Chile||Pacific|-29.94|-71.36|
ACATTATATTTTATTTTAGGAATCTGGTCCAGATTAGCCGGCACATCCTTAAGAATAATTATCCGAACAGAATTAATAGCCCCTAGAAATGTAATCGGAGATGATCAAATTTATAATGTTATTGTTACAGCCCATGCATTTATTATAATTTTTTTTATAGTTATACCTGTTATGATTGGAGGTTTTGGTAACTGATTAATTCCTTTAATATTAGGTAGACCTGATATAGCGTTTCCGCGAATAAACAATATAAGATTTTGACTTCTACCTCCCTCTTTAACTCTTCTATTAGTAAGAGGGATGGTAGAAAGAGGGGTAGGTACAGGTTGAACTGTTTACCCTCCTTTAAGAAGTAATGTTGGACACCCTGGAGGTGCAGTTGACCTAGCTATCTTTTCTTTACATCTAGCAGGAGCTTCTTCAATTTTAGGGGCAATCAACTTTATTTCTACAATTATTAATATACGACCCTCGGGGATAACAATAGACCGAATACCTTTGTTTGTATGGTCTGTGTTTATCACAGCTATTTTATTATTACTTTCTCTTCCCGTTCTAGCAGGAGCTATTACAATACTTTTAACAGATCGAAATCTTAACACATCCTTTTTTGATCCATTAGGAGGAGGGGATCCTATTCTCTACCAACATTTA---
>JASSA177-19|Jassa_slatteryi|Js208|Chile||Pacific|-29.94|-71.36|
ACATTATATTTTATTTTAGGAATCTGATCCAGATTAGCCGGCACATCCTTAAGAATAATTATCCGAACAGAATTAATAGCCCCTAGAAATGTAATCGGAGATGATCAAATTTATAATGTTATTGTTACAGCCCATGCATTTATTATAATTTTTTTTATAGTTATACCTGTTATGATTGGAGGTTTTGGTAACTGATTAATTCCTTTAATATTAGGTAGACCTGATATAGCGTTTCCGCGAATAAACAATATAAGATTTTGACTTCTACCTCCCTCTTTAACTCTTCTATTAGTAAGAGGGATGGTAGAAAGAGGGGTAGGTACAGGTTGAACTGTTTACCCTCCTTTAAGAAGTAATGTTGGACACCCTGGAGGTGCAGTTGACCTAGCTATCTTTTCTTTACATCTAGCAGGAGCTTCTTCAATTTTAGGGGCAATCAACTTTATTTCTACAATTATCAATATACGACCCTCGGGGATAACAATAGACCGAATACCTTTGTTTGTATGGTCTGTGTTTATCACAGCTATTTTATTGTTACTTTCTCTTCCCGTTCTAGCAGGAGCTATTACAATACTTTTAACAGATCGAAATCTTAACACATCCTTTTTTGATCCCTTAGGAGGAGGAGATCCTATTCTC---------------
>JASSA176-19|Jassa_slatteryi|Js207|Chile||Pacific|-29.94|-71.36|
ACATTATATTTTATTTTAGGAATCTGATCCAGATTAGCCGGCACATCCTTAAGAATAATTATCCGAACAGAATTAATAGCCCCTAGAAATGTAATCGGAGATGATCAAATTTATAATGTTATTGTTACAGCCCATGCATTTATTATAATTTTTTTTATAGTTATACCTGTTATGATTGGAGGTTTTGGTAACTGATTAATTCCTTTAATATTAGGTAGACCTGATATAGCGTTTCCGCGAATAAACAATATAAGATTTTGACTTCTACCTCCCTCTTTAACTCTTCTATTAGTAAGAGGGATGGTAGAAAGAGGGGTAGGTACAGGTTGAACTGTTTACCCTCCTTTAAGAAGTAATGTTGGACACCCTGGAGGTGCAGTTGACCTAGCTATCTTTTCTTTACATCTAGCAGGAGCTTCTTCAATTTTAGGGGCAATCAACTTTATTTCTACAATTATCAATATACGACCCTCGGGGATAACAATAGACCGAATACCTTTGTTTGTATGGTCTGTGTTTATCACAGCTATTTTATTGTTACTTTCTCTTCCCGTTCTAGCAGGAGCTATTACAATACTTTTAACAGATCGAAATCTTAACACATCCTTTTTTGATCCCTTAGGAGGAGGAGATCCTATTCTCTACCAACACTTA---
>JASSA175-19|Jassa_slatteryi|Js203|Chile||Pacific|-29.94|-71.36|
ACATTATATTTTATTTTAGGAATCTGATCCAGATTAGCCGGCACATCCTTAAGAATAATTATCCGAACAGAATTAATAGCCCCTAGAAATGTAATCGGAGATGATCAAATTTATAATGTTATTGTTACAGCCCATGCATTTATTATAATTTTTTTTATAGTTATACCTGTTATGATTGGAGGTTTTGGTAACTGATTAATTCCTTTAATATTAGGTAGACCTGATATAGCGTTTCCGCGAATAAACAATATAAGATTTTGACTTCTACCTCCCTCTTTAACTCTTCTATTAGTAAGAGGGATGGTAGAAAGAGGGGTAGGTACAGGTTGAACTGTTTACCCTCCTTTAAGAAGTAATGTTGGACACCCTGGAGGTGCAGTTGACCTAGCTATCTTTTCTTTACATCTAGCAGGAGCTTCTTCAATTTTAGGGGCAATCAACTTTATTTCTACAATTATCAATATACGACCCTCGGGGATAACAATAGACCGAATACCTTTGTTTGTATGGTCTGTGTTTATCACAGCTATTTTATTGTTACTTTCTCTTCCCGTTCTAGCAGGAGCTATTACAATACTTTTAACAGATCGAAATCTTAACACATCCTTTTTTGATCCCTTAGGAGGAGGAGATCCTATTCTCTACCAACACTTA---
>JASSA174-19|Jassa_slatteryi|Js163|Spain||Mediterranean_Sea|35.88|-5.29|
ACATTATATTTTATTTTAGGAATCTGATCCAGATTGGCCGGCACATCCTTAAGAATAATTATCCGAACAGAATTAATAGCCCCTAGAAATGTAATCGGAGATGATCAAATTTATAATATTATTGTCACAGCCCATGCATTTATTATAATTTTTTTTATAGTTATACCTGTTATGATTGGAGGTTTTGGTAACTGATTAATTCCTTTAATATTAGGTAGACCTGATATAGCGTTTCCGCGAATAAACAATATAAGATTTTGACTTCTACCTCCCTCTTTAACTCTTCTATTAGTAAGAGGGATAGTAGAAAGAGGGGTAGGTACAGGTTGAACTGTTTACCCTCCTTTAAGAAGTAATGTTGGACACCCTGGAGGTGCAGTTGACCTAGCTATCTTTTCTTTACATCTAGCAGGAGCTTCTTCAATTTTAGGGGCAATCAACTTTATTTCTACAATTATTAATATACGACCCTCGGGGATAACAATAGACCGAATACCTTTGTTTGTATGGTCTGTGTTTATCACAGCTATTTTATTATTACTTTCTCTTCCCGTTCTAGCAGGAGCTATTACAATACTTTTAACAGATCGAAATCTTAACACATCCTTTTTTGATCCATTAGGAGGAGGGGATCCTATTCTCTACCAACATTTA---
>JASSA173-19|Jassa_slatteryi|Js160|Spain||Mediterranean_Sea|35.88|-5.29|
ACATTATATTTTATTTTAGGAATCTGATCCAGATTGGCCGGCACATCCTTAAGAATAATTATCCGAACAGAATTAATAGCCCCTAGAAATGTAATCGGAGATGATCAAATTTATAATGTTATTGTCACAGCCCATGCATTTATTATAATTTTTTTTATAGTTATACCTGTTATGATTGGAGGTTTTGGTAACTGATTAATTCCTTTAATATTAGGTAGACCTGATATAGCGTTTCCGCGAATAAACAATATAAGATTTTGACTTCTACCTCCCTCTTTAACTCTTCTATTAGTAAGAGGGATAGTAGAAAGAGGGGTAGGTACAGGTTGAACTGTTTACCCTCCTTTAAGAAGTAATGTTGGACACCCTGGAGGTGCAGTTGACCTAGCTATCTTTTCTTTACATCTAGCAGGAGCTTCTTCAATTTTAGGGGCAATCAACTTTATTTCTACAATTATTAATATACGACCCTCGGGGATAACAATAGACCGAATACCTTTGTTTGTATGGTCTGTGTTTATCACAGCTATTTTATTATTACTTTCTCTTCCCGTTCTAGCAGGAGCTATTACAATACTTTTAACAGATCGAAATCTTAACACATCCTTTTTTGATCCATTAGGAGGAGGGGATCCTATTCTCTACCAACATTTA---
>JASSA172-19|Jassa_slatteryi|Js159|Spain||Mediterranean_Sea|35.88|-5.29|
ACATTATATTTTATTTTAGGAATCTGATCCAGATTGGCCGGCACATCCTTAAGAATAATTATCCGAACAGAATTAATAGCCCCTAGAAATGTAATCGGAGATGATCAAATTTATAATGTTATTGTCACAGCCCATGCATTTATTATAATTTTTTTTATAGTTATACCTGTTATGATTGGAGGTTTTGGTAACTGATTAATTCCTTTAATATTAGGTAGACCTGATATAGCGTTTCCGCGAATAAACAATATAAGATTTTGACTTCTACCTCCCTCTTTAACTCTTCTATTAGTAAGAGGGATAGTAGAAAGAGGGGTAGGTACAGGTTGAACTGTTTACCCTCCTTTAAGAAGTAATGTTGGACACCCTGGAGGTGCAGTTGACCTAGCTATCTTTTCTTTACATCTAGCAGGAGCTTCTTCAATTTTAGGGGCAATCAACTTTATTTCTACAATTATTAATATACGACCCTCGGGGATAACAATAGACCGAATACCTTTGTTTGTATGGTCTGTGTTTATCACAGCTATTTTATTATTACTTTCTCTTCCCGTTCTAGCAGGAGCTATTACAATACTTTTAACAGATCGAAATCTTAACACATCCTTTTTTGATCCATTAGGAGGAGGGGATCCTATTCTCTACCAACATTTA---
>JASSA171-19|Jassa_slatteryi|Js156|Spain||Mediterranean_Sea|35.88|-5.29|
ACATTATATTTTATTTTAGGAATCTGATCCAGATTAGCCGGCACATCCTTAAGAATAATTATCCGAACAGAATTAATAGCCCCTAGAAATGTAATCGGAGATGATCAAATTTATAATGTTATTGTTACAGCCCATGCATTTATTATAATTTTTTTTATAGTTATACCTGTTATGATTGGAGGTTTTGGTAACTGATTAATTCCTTTAATATTAGGTAGACCTGATATAGCGTTTCCGCGAATAAACAATATAAGATTTTGACTTCTACCTCCCTCTTTAACTCTTCTATTAGTAAGAGGGATGGTAGAAAGAGGGGTAGGTACAGGTTGAACTGTTTACCCTCCTTTAAGAAGTAATGTTGGACACCCTGGAGGTGCAGTTGACCTAGCTATCTTTTCTTTACATCTAGCAGGAGCTTCTTCAATTTTAGGGGCAATCAACTTTATTTCTACAATTATCAATATACGACCCTCGGGGATAACAATAGACCGAATACCTTTGTTTGTATGGTCTGTGTTTATCACAGCTATTTTATTGTTACTTTCTCTTCCCGTTCTAGCAGGAGCTATTACAATACTTTTAACAGATCGAAATCTTAACACATCCTTTTTTGATCCCTTAGGAGGAGGAGATCCTATTCTCTACCAACACTTA---
>JASSA170-19|Jassa_slatteryi|Js141|Spain||Mediterranean_Sea|36.71|-4.39|
ACATTATATTTTATTTTAGGAGTCTGATCCAGATTAGCCGGCACATCCTTAAGAATAATTATCCGAACAGAATTAATAGCCCCTAGAAATGTAATCGGAGATGATCAAATTTATAATGTTATTGTTACAGCCCATGCATTTATTATAATTTTTTTTATAGTTATACCTGTTATGATTGGAGGTTTTGGTAACTGATTAATTCCTTTAATATTAGGTAGACCTGATATAGCGTTTCCGCGAATAAACAATATAAGATTTTGACTTCTACCTCCCTCTTTAACTCTTCTATTAGTAAGAGGGATGGTAGAAAGAGGGGTAGGTACAGGTTGAACTGTTTACCCTCCTTTAAGAAGTAATCTTGGACACCCTGGAGGTGCAGTTGACCTAGCTATCTTTTCTTTACATCTAGCAGGAGCTTCTTCAATTTTAGGGGCAATCAACTTTATTTCTACAATTATCAATATACGGCCCTCGGGGATAACAATAGACCGAATACCTTTGTTTGTATGGTCTGTGTTTATCACAGCTATTTTATTATTACTTTCTCTTCCCGTTCTAGCAGGAGCTATTACAATACTTTTAACAGATCGAAATCTTAACACATCCTTTTTTGATCCATTAGGAGGAGGGGATCCTATTCTCTACCAACACTTA---
>JASSA169-19|Jassa_slatteryi|Js140|Spain||Mediterranean_Sea|36.71|-4.39|
ACATTATATTTTATTTTAGGAATCTGATCCAGATTAGCCGGCACATCCTTAAGAATAATTATCCGAACAGAATTAATAGCCCCTAGAAATGTAATCGGAGATGATCAAATTTATAATGTTATTGTTACAGCCCATGCATTTATTATAATTTTTTTTATAGTTATACCTGTTATGATTGGAGGTTTTGGTAACTGATTAATTCCTTTAATATTAGGTAGACCTGATATAGCGTTTCCGCGAATAAACAATATAAGATTTTGACTTCTACCTCCCTCTTTAACTCTTCTATTAGTAAGAGGGATGGTAGAAAGAGGGGTAGGTACAGGTTGAACTGTTTACCCTCCTTTAAGAAGTAATGTTGGACACCCTGGAGGTGCAGTTGACCTAGCTATCTTTTCTTTACATCTAGCAGGAGCTTCTTCAATTTTAGGGGCAATCAACTTTATTTCTACAATTATCAATATACGACCCTCGGGGATAACAATAGACCGAATACCTTTGTTTGTATGGTCTGTGTTTATCACAGCTATTTTATTGTTACTTTCTCTTCCCGTTCTAGCAGGAGCTATTACAATACTTTTAACAGATCGAAATCTTAACACATCCTTTTTTGATCCCTTAGGAGGAGGAGATCCTATTCTCTACCAACACTTA---
>JASSA168-19|Jassa_slatteryi|Js139|Spain||Mediterranean_Sea|36.71|-4.39|
ACATTATATTTTATTTTAGGAGTCTGATCCAGATTAGCCGGCACATCCTTAAGAATAATTATCCGAACAGAATTAATAGCCCCTAGAAATGTAATCGGAGATGATCAAATTTATAATGTTATTGTTACAGCCCATGCATTTATTATAATTTTTTTTATAGTTATACCTGTTATGATTGGAGGTTTTGGTAACTGATTAATTCCTTTAATATTAGGTAGACCTGATATAGCGTTTCCGCGAATAAACAATATAAGATTTTGACTTCTACCTCCCTCTTTAACTCTTCTATTAGTAAGAGGGATGGTAGAAAGAGGGGTAGGTACAGGTTGAACTGTTTACCCTCCTTTAAGAAGTAATCTTGGACACCCTGGAGGTGCAGTTGACCTAGCTATCTTTTCTTTACATCTAGCAGGAGCTTCTTCAATTTTAGGGGCAATCAACTTTATTTCTACAATTATCAATATACGGCCCTCGGGGATAACAATAGACCGAATACCTTTGTTTGTATGGTCTGTGTTTATCACAGCTATTTTATTATTACTTTCTCTTCCCGTTCTAGCAGGAGCTATTACAATACTTTTAACAGATCGAAATCTTAACACATCCTTTTTTGATCCATTAGGAGGAGGGGATCCTATTCTCTACCAACACTTA---
>JASSA167-19|Jassa_slatteryi|Js138|Spain||Mediterranean_Sea|36.71|-4.39|
ACATTATATTTTATTTTAGGAGTCTGATCCAGATTAGCCGGCACATCCTTAAGAATAATTATCCGAACAGAATTAATAGCCCCTAGAAATGTAATCGGAGATGATCAAATTTATAATGTTATTGTTACAGCCCATGCATTTATTATAATTTTTTTTATAGTTATACCTGTTATGATTGGAGGTTTTGGTAACTGATTAATTCCTTTAATATTAGGTAGACCTGATATAGCGTTTCCGCGAATAAACAATATAAGATTTTGACTTCTACCTCCCTCTTTAACTCTTCTATTAGTAAGAGGGATGGTAGAAAGAGGGGTAGGTACAGGTTGAACTGTTTACCCTCCTTTAAGAAGTAATCTTGGACACCCTGGAGGTGCAGTTGACCTAGCTATCTTTTCTTTACATCTAGCAGGAGCTTCTTCAATTTTAGGGGCAATCAACTTTATTTCTACAATTATCAATATACGGCCCTCGGGGATAACAATAGACCGAATACCTTTGTTTGTATGGTCTGTGTTTATCACAGCTATTTTATTATTACTTTCTCTTCCCGTTCTAGCAGGAGCTATTACAATACTTTTAACAGATCGAAATCTTAACACATCCTTTTTTGATCCATTAGGAGGAGGGGATCCTATTCTCTACCAACACTTA---
>JASSA166-19|Jassa_slatteryi|Js137|Spain||Mediterranean_Sea|36.71|-4.39|
ACATTATATTTTATTTTAGGAGTCTGATCCAGATTAGCCGGCACATCCTTAAGAATAATTATCCGAACAGAATTAATAGCCCCTAGAAATGTAATCGGAGATGATCAAATTTATAATGTTATTGTTACAGCCCATGCATTTATTATAATTTTTTTTATAGTTATACCTGTTATGATTGGAGGTTTTGGTAACTGATTAATTCCTTTAATATTAGGTAGACCTGATATAGCGTTTCCGCGAATAAACAATATAAGATTTTGACTTCTACCTCCCTCTTTAACTCTTCTATTAGTAAGAGGGATGGTAGAAAGAGGGGTAGGTACAGGTTGAACTGTTTACCCTCCTTTAAGAAGTAATCTTGGACACCCTGGAGGTGCAGTTGACCTAGCTATCTTTTCTTTACATCTAGCAGGAGCTTCTTCAATTTTAGGGGCAATCAACTTTATTTCTACAATTATCAATATACGGCCCTCGGGGATAACAATAGACCGAATACCTTTGTTTGTATGGTCTGTGTTTATCACAGCTATTTTATTATTACTTTCTCTTCCCGTTCTAGCAGGAGCTATTACAATACTTTTAACAGATCGAAATCTTAACACATCCTTTTTTGATCCATTAGGAGGAGGGGATCCTATTCTCTACCAACACTTA---
>JASSA165-19|Jassa_slatteryi|Js136|Spain||Mediterranean_Sea|36.71|-4.39|
ACATTATATTTTATTTTAGGAGTCTGATCCAGATTAGCCGGCACATCCTTAAGAATAATTATCCGAACAGAATTAATAGCCCCTAGAAATGTAATCGGAGATGATCAAATTTATAATGTTATTGTTACAGCCCATGCATTTATTATAATTTTTTTTATAGTTATACCTGTTATGATTGGAGGTTTTGGTAACTGATTAATTCCTTTAATATTAGGTAGACCTGATATAGCGTTTCCGCGAATAAACAATATAAGATTTTGACTTCTACCTCCCTCTTTAACTCTTCTATTAGTAAGAGGGATGGTAGAAAGAGGGGTAGGTACAGGTTGAACTGTTTACCCTCCTTTAAGAAGTAATCTTGGACACCCTGGAGGTGCAGTTGACCTAGCTATCTTTTCTTTACATCTAGCAGGAGCTTCTTCAATTTTAGGGGCAATCAACTTTATTTCTACAATTATCAATATACGGCCCTCGGGGATAACAATAGACCGAATACCTTTGTTTGTATGGTCTGTGTTTATCACAGCTATTTTATTATTACTTTCTCTTCCCGTTCTAGCAGGAGCTATTACAATACTTTTAACAGATCGAAATCTTAACACATCCTTTTTTGATCCATTAGGAGGAGGGGATCCTATTCTCTACCAACACTTA---
>JASSA164-19|Jassa_slatteryi|Js135|Spain||Mediterranean_Sea|36.71|-4.39|
ACATTATATTTTATTTTAGGAGTCTGATCCAGATTAGCCGGCACATCCTTAAGAATAATTATCCGAACAGAATTAATAGCCCCTAGAAATGTAATCGGAGATGATCAAATTTATAATGTTATTGTTACAGCCCATGCATTTATTATAATTTTTTTTATAGTTATACCTGTTATGATTGGAGGTTTTGGTAACTGATTAATTCCTTTAATATTAGGTAGACCTGATATAGCGTTTCCGCGAATAAACAATATAAGATTTTGACTTCTACCTCCCTCTTTAACTCTTCTATTAGTAAGAGGGATGGTAGAAAGAGGGGTAGGTACAGGTTGAACTGTTTACCCTCCTTTAAGAAGTAATCTTGGACACCCTGGAGGTGCAGTTGACCTAGCTATCTTTTCTTTACATCTAGCAGGAGCTTCTTCAATTTTAGGGGCAATCAACTTTATTTCTACAATTATCAATATACGGCCCTCGGGGATAACAATAGACCGAATACCTTTGTTTGTATGGTCTGTGTTTATCACAGCTATTTTATTATTACTTTCTCTTCCCGTTCTAGCAGGAGCTATTACAATACTTTTAACAGATCGAAATCTTAACACATCCTTTTTTGATCCATTAGGAGGAGGGGATCCTATTCTCTACCAACACTTA---
>JASSA163-19|Jassa_slatteryi|Js134|Spain||Mediterranean_Sea|36.71|-4.39|
ACATTATATTTTATTTTAGGAGTCTGATCCAGATTAGCCGGCACATCCTTAAGAATAATTATCCGAACAGAATTAAAAGCCCCTAGAAATGTAATCGGAGATGATCAAATTTATAATGTTATTGTTACAGCCCATGCATTTATTATAATTTTTTTTATAGTTATACCTGTTATGATTGGAGGTTTTGGTAACTGATTAATTCCTTTAATATTAGGTAGACCTGATATAGCGTTTCCGCGAATAAACAATATAAGATTTTGACTTCTACCTCCCTCTTTAACTCTTCTATTAGTAAGAGGGATGGTAGAAAGAGGGGTAGGTACAGGTTGAACTGTTTACCCTCCTTTAAGAAGTAATCTTGGACACCCTGGAGGTGCAGTTGACCTAGCTATCTTTTCTTTACATCTAGCAGGAGCTTCTTCAATTTTAGGGGCAATCAACTTTATTTCTACAATTATCAATATACGGCCCTCGGGGATAACAATAGACCGAATACCTTTGTTTGTATGGTCTGTGTTTATCACAGCTATTTTATTATTACTTTCTCTTCCCGTTCTAGCAGGAGCTATTACAATACTTTTAACAGATCGAAATCTTAACACATCCTTTTTTGATCCATTAGGAGGAGGGGATCCTATTCTCTACCAACACTTA---
>JASSA162-19|Jassa_slatteryi|Js133|Spain||Mediterranean_Sea|36.71|-4.39|
ACATTATATTTTATTTTAGGAGTCTGATCCAGATTAGCCGGCACATCCTTAAGAATAATTATCCGAACAGAATTAATAGCCCCTAGAAATGTAATCGGAGATGATCAAATTTATAATGTTATTGTTACAGCCCATGCATTTATTATAATTTTTTTTATAGTTATACCTGTTATGATTGGAGGTTTTGGTAACTGATTAATTCCTTTAATATTAGGTAGACCTGATATAGCGTTTCCGCGAATAAACAATATAAGATTTTGACTTCTACCTCCCTCTTTAACTCTTCTATTAGTAAGAGGGATGGTAGAAAGAGGGGTAGGTACAGGTTGAACTGTTTACCCTCCTTTAAGAAGTAATCTTGGACACCCTGGAGGTGCAGTTGACCTAGCTATCTTTTCTTTACATCTAGCAGGAGCTTCTTCAATTTTAGGGGCAATCAACTTTATTTCTACAATTATCAATATACGGCCCTCGGGGATAACAATAGACCGAATACCTTTGTTTGTATGGTCTGTGTTTATCACAGCTATTTTATTATTACTTTCTCTTCCCGTTCTAGCAGGAGCTATTACAATACTTTTAACAGATCGAAATCTTAACACATCCTTTTTTGATCCATTAGGAGGAGGGGATCCTATTCTCTACCAACACTTA---
>JASSA161-19|Jassa_slatteryi|Js132|Spain||Mediterranean_Sea|36.71|-4.39|
ACATTATATTTTATTTTAGGAATATGATCCAGATTAGCCGGCACATCCTTAAGAATAATTATCCGAACAGAATTAATAGCCCCTAGAAATGTAATCGGAGATGATCAAATTTATAATGTTATTGTTACAGCCCATGCATTTATTATAATTTTTTTTATAGTTATACCTGTTATGATTGGAGGTTTTGGTAACTGATTAATTCCTTTAATATTAGGTAGACCTGATATAGCGTTTCCGCGAATAAACAATATAAGATTTTGACTTCTACCTCCCTCTTTAACTCTTCTATTATTAAGAGGGATGGTAGAAAGAGGGGTAGGTACAGGTTGAACTGTTTACCCTCCTTTAAGAAGTAATGTTGGACACCCTGGAGGTGCAGTTGACCTAGCTATCTTTTCTTTACATCTAGCAGGAGCTTCTTCAATTTTAGGGGCAATCAACTTTATTTCTACAATTATCAATATACGACCCTCGGGGATAACAATAGACCGAATACCTTTGTTTGTATGGTCTGTGTTTATCACAGCTATTTTATTGTTACTTTCTCTTCCCGTTCTAGCAGGAGCTATTACAATACTTTTAACAGATCGAAATCTTAACACATCCTTTTTTGATCCCTTAGGAGGAGGAGATCCTATTCTCTACCAACACTTA---
>JASSA160-19|Jassa_slatteryi|Js129|Spain||Mediterranean_Sea|36.71|-4.39|
ACATTATATTTTATTTTAGGAATCTGATCCAGATTAGCCGGCACATCCTTAAGAATAATTATCCGAACAGAATTAATAGCCCCTAGAAATGTAATCGGAGATGATCAAATTTATAATGTTATTGTTACAGCCCATGCATTTATTATAATTTTTTTTATAGTTATACCTGTTATGATTGGAGGTTTTGGTAACTGATTAATTCCTTTAATATTAGGTAGACCTGATATAGCGTTTCCGCGAATAAACAATATAAGATTTTGACTTCTACCTCCCTCTTTAACTCTTCTATTAGTAAGAGGGATGGTAGAAAGAGGGGTAGGTACAGGTTGAACTGTTTACCCTCCTTTAAGAAGTAATGTTGGACACCCTGGAGGTGCAGTTGACCTAGCTATCTTTTCTTTACATCTAGCAGGAGCTTCTTCAATTTTAGGGGCAATCAACTTTATTTCTACAATTATCAATATACGACCCTCGGGGATAACAATAGACCGAATACCTTTGTTTGTATGGTCTGTGTTTATCACAGCTATTTTATTGTTACTTTCTCTTCCCGTTCTAGCAGGAGCTATTACAATACTTTTAACAGATCGAAATCTTAACACATCCTTTTTTGATCCCTTAGGAGGAGGAGATCCTATTCTCTACCAACACTTA---
>JASSA159-19|Jassa_slatteryi|Js128|Spain||Mediterranean_Sea|36.71|-4.39|
ACATTATATTTTATTTTAGGAATCTGATCCAGATTAGCCGGCACATCCTTAAGAATAATTATCCGAACAGAATTAATAGCCCCTAGAAATGTAATCGGAGATGATCAAATTTATAATGTTATTGTTACAGCCCATGCATTTATTATAATTTTTTTTATAGTTATACCTGTTATGATTGGAGGTTTTGGTAACTGATTAATTCCTTTAATATTAGGTAGACCTGATATAGCGTTTCCGCGAATAAACAATATAAGATTTTGACTTCTACCTCCCTCTTTAACTCTTCTATTAGTAAGAGGGATGGTAGAAAGAGGGGTAGGTACAGGTTGAACTGTTTACCCTCCTTTAAGAAGTAATCTTGGACACCCTGGAGGTGCAGTTGACCTAGCTATCTTTTCTTTACATCTAGCAGGAGCTTCTTCAATTTTAGGGGCAATCAACTTTATTTCTACAATTATCAATATACGGCCCTCGGGGATAACAATAGACCGAATACCTTTGTTTGTATGGTCTGTGTTTATCACAGCTATTTTATTATTACTTTCTCTTCCCGTTCTAGCAGGAGCTATTACAATACTTTTAACAGATCGAAATCTTAACACATCCTTTTTTGATCCATTAGGAGGAGGGGATCCTATTCTCTACCAACACTTA---
>JASSA158-19|Jassa_slatteryi|Js127|Spain||Mediterranean_Sea|36.71|-4.39|
ACATTATATTTTATTTTAGGAGTCTGATCCAGATTAGCCGGCACATCCTTAAGAATAATTATCCGAACAGAATTAATAGCCCCTAGAAATGTAATCGGAGATGATCAAATTTATAATGTTATTGTTACAGCCCATGCATTTATTATAATTTTTTTTATAGTTATACCTGTTATGATTGGAGGTTTTGGTAACTGATTAATTCCTTTAATATTAGGTAGACCTGATATAGCGTTTCCGCGAATAAACAATATAAGATTTTGACTTCTACCTCCCTCTTTAACTCTTCTATTAGTAAGAGGGATGGTAGAAAGAGGGGTAGGTACAGGTTGAACTGTTTACCCTCCTTTAAGAAGTAATCTTGGACACCCTGGAGGTGCAGTTGACCTAGCTATCTTTTCTTTACATCTAGCAGGAGCTTCTTCAATTTTAGGGGCAATCAACTTTATTTCTACAATTATCAATATACGGCCCTCGGGGATAACAATAGACCGAATACCTTTGTTTGTATGGTCTGTGTTTATCACAGCTATTTTATTATTACTTTCTCTTCCCGTTCTAGCAGGAGCTATTACAATACTTTTAACAGATCGAAATCTTAACACATCCTTTTTTGATCCATTAGGAGGAGGGGATCCTATTCTCTACCAACACTTA---
>JASSA157-19|Jassa_slatteryi|Js126|Spain||Mediterranean_Sea|36.71|-4.39|
ACATTATATTTTATTTTAGGAATCTGATCCAGATTAGCCGGCACATCCTTAAGAATAATTATCCGAACAGAATTAATAGCCCCTAGAAATGTAATCGGAGATGATCAAATTTATAATGTTATTGTTACAGCCCATGCATTTATTATAATTTTTTTTATAGTTATACCTGTTATGATTGGAGGTTTTGGTAACTGATTAATTCCTTTAATATTAGGTAGACCTGATATAGCGTTTCCGCGAATAAACAATATAAGATTTTGACTTCTACCTCCCTCTTTAACTCTTCTATTAGTAAGAGGGATGGTAGAAAGAGGGGTAGGTACAGGTTGAACTGTTTACCCTCCTTTAAGAAGTAATGTTGGACACCCTGGAGGTGCAGTTGACCTAGCTATCTTTTCTTTACATCTAGCAGGAGCTTCTTCAATTTTAGGGGCAATCAACTTTATTTCTACAATTATCAATATACGACCCTCGGGGATAACAATAGACCGAATACCTTTGTTTGTATGGTCTGTGTTTATCACAGCTATTTTATTGTTACTTTCTCTTCCCGTTCTAGCAGGAGCTATTACAATACTTTTAACAGATCGAAATCTTAACACATCCTTTTTTGATCCCTTAGGAGGAGGAGATCCTATTCTCTACCAACACTTA---
>JASSA156-19|Jassa_slatteryi|Js125|Spain||Mediterranean_Sea|36.71|-4.39|
ACATTATATTTTATTTTAGGAATCTGATCCAGATTAGCCGGCACATCCTTAAGAATAATTATCCGAACAGAATTAATAGCCCCTAGAAATGTAATCGGAGATGATCAAATTTATAATGTTATTGTTACAGCCCATGCATTTATTATAATTTTTTTTATAGTTATACCTGTTATGATTGGAGGTTTTGGTAACTGATTAATTCCTTTAATATTAGGTAGACCTGATATAGCGTTTCCGCGAATAAACAATATAAGATTTTGACTTCTACCTCCCTCTTTAACTCTTCTATTAGTAAGAGGGATGGTAGAAAGAGGGGTAGGTACAGGTTGAACTGTTTACCCTCCTTTAAGAAGTAATGTTGGACACCCTGGAGGTGCAGTTGACCTAGCTATCTTTTCTTTACATCTAGCAGGAGCTTCTTCAATTTTAGGGGCAATCAACTTTATTTCTACAATTATCAATATACGACCCTCGGGGATAACAATAGACCGAATACCTTTGTTTGTATGGTCTGTGTTTATCACAGCTATTTTATTGTTACTTTCTCTTCCCGTTCTAGCAGGAGCTATTACAATACTTTTAACAGATCGAAATCTTAACACATCCTTTTTTGATCCCTTAGGAGGAGGAGATCCTATTCTCTACCAACACTTA---
>JASSA155-19|Jassa_slatteryi|Js124|Spain||Mediterranean_Sea|36.71|-4.39|
ACATTATATTTTATTTTAGGAATCTGATCCAGATTAGCCGGCACATCCTTAAGAATAATTATCCGAACAGAATTAATAGCCCCTAGAAATGTAATCGGAGATGATCAAATTTATAATGTTATTGTTACAGCCCATGCATTTATTATAATTTTTTTTATAGTTATACCTGTTATGATTGGAGGTTTTGGTAACTGATTAATTCCTTTAATATTAGGTAGACCTGATATAGCGTTTCCGCGAATAAACAATATAAGATTTTGACTTCTACCTCCCTCTTTAACTCTTCTATTAGTAAGAGGGATGGTAGAAAGAGGGGTAGGTACAGGTTGAACTGTTTACCCTCCTTTAAGAAGTAATGTTGGACACCCTGGAGGTGCAGTTGACCTAGCTATCTTTTCTTTACATCTAGCAGGAGCTTCTTCAATTTTAGGGGCAATCAACTTTATTTCTACAATTATCAATATACGACCCTCGGGGATAACAATAGACCGAATACCTTTGTTTGTATGGTCTGTGTTTATCACAGCTATTTTATTGTTACTTTCTCTTCCCGTTCTAGCAGGAGCTATTACAATACTTTTAACAGATCGAAATCTTAACACATCCTTTTTTGATCCCTTAGGAGGAGGAGATCCTATTCTCTACCAACACTTA---
>JASSA154-19|Jassa_marmorata|Jm092|South_Korea||Pacific|37.91|128.85|
ACTTTATATTTTATTTTAGGTATTTGGTCTAGATTGGCCGGTACATCTTTAAGTATAATTATCCGAACTGAATTAATAGCTCCAAGAAATGTTATTGGAGATGACCAAATTTACAATGTTATTGTCACAGCACACGCTTTTATTATAATTTTTTTTATGGTTATACCTGTTATAATTGGAGGTTTTGGTAACTGATTAATTCCTTTAATATTAGGAAGACCAGATATAGCTTTTCCCCGAATAAATAATATAAGATTTTGATTACTACCCCCCTCATTAACATTACTTCTAATTAGAGGAATAGTAGAAAGAGGTGTAGGTACAGGTTGAACTGTCTACCCACCTTTAAGAAGAAATATTGGACACCCTGGGGGTGCCGTTGATTTAGCTATTTTTTCTTTACATTTAGCAGGAGCTTTTTCTATTCTAGGGGCTATTAATTTTATTTCTACAATTATTAATATACGCCCGGCAGGTATAACTATAGACCGTATACCTTTATTTGTTTGATCTGTATTTATTACTGCTATTTTACTATTACTTTCATTACCTGTATTAGCAGGAGCAATTACTATACTTTTAACAGACCGTAATTTAAACACATCATTTTTTGATCCTTTAGGAGGAGGAGATCCTATCTTATAC------------
>JASSA153-19|Jassa_slatteryi|Js089|South_Korea||Pacific|37.91|128.85|
ACATTATATTTTATTTTAGGAATCTGATCCAGATTAGCCGGCACATCCTTAAGAATAATTATCCGAACAGAATTAATAGCCCCTAGAAATGTAATCGGAGATGATCAAATTTATAATGTTATTGTTACAGCCCATGCATTTATTATAATTTTTTTTATAGTTATACCTGTTATGATTGGAGGTTTTGGTAACTGATTAATTCCTTTAATATTAGGTAGACCTGATATAGCGTTTCCGCGAATAAACAATATAAGATTTTGACTTCTTCCTCCCTCTTTAACTCTTCTATTAGTAAGAGGGATGGTAGAAAGAGGGGTAGGTACAGGTTGAACTGTTTACCCTCCTTTAAGAAGTAATGTTGGACACCCTGGAGGTGCAGTTGACCTAGCTATCTTTTCTTTACATCTAGCAGGAGCTTCTTCAATTTTAGGGGCAATCAACTTTATTTCTACAATTATCAATATACGACCCTCGGGGATAACAATAGACCGAATACCTTTGTTTGTATGGTCTGTGTTTATCACAGCTATTTTATTATTACTTTCTCTTCCCGTTCTAGCAGGAGCTATTACAATACTTTTAACAGATCGAAATCTTAACACATCCTTTTTTGATCCATTAGGAGGAGGAGATCCTATTCTCTACCAACACTTA---
>JASSA151-19|Jassa_slatteryi|Js087|South_Korea||Pacific|37.91|128.85|
ACATTATATTTTATTTTAGGAATCTGATCCAGATTAGCCGGCACATCCTTAAGAATAATTATCCGAACAGAATTAATAGCCCCTAGAAATGTAATCGGAGATGATCAAATTTATAATGTTATTGTTACAGCCCATGCATTTATTATAATTTTTTTTATAGTTATACCTGTTATGATTGGAGGTTTTGGTAACTGATTAATTCCTTTAATATTAGGTAGACCTGATATAGCGTTTCCGCGAATAAACAATATAAGATTTTGACTTCTTCCTCCCTCTTTAACTCTTCTATTAGTAAGAGGGATGGTAGAAAGAGGGGTAGGTACAGGTTGAACTGTTTACCCTCCTTTAAGAAGTAATGTTGGACACCCTGGAGGTGCAGTTGACCTAGCTATCTTTTCTTTACATCTAGCAGGAGCTTCTTCAATTTTAGGGGCAATCAACTTTATTTCTACAATTATCAATATACGACCCTCGGGGATAACAATAGACCGAATACCTTTGTTTGTATGGTCTGTGTTTATCACAGCTATTTTATTATTACTTTCTCTTCCCGTTCTAGCAGGAGCTATTACAATACTTTTAACAGATCGAAATCTTAACACATCCTTTTTTGATCCATTAGGAGGAGGAGATCCTATTCTCTACCAACACTTA---
>JASSA150-19|Jassa_slatteryi|Js086|South_Korea||Pacific|37.91|128.85|
ACATTATATTTTATTTTAGGAATCTGATCCAGATTAGCCGGCACATCCTTAAGAATAATTATCCGAACAGAATTAATAGCCCCTAGAAATGTAATCGGAGATGATCAAATTTATAATGTTATTGTTACAGCCCATGCATTTATTATAATTTTTTTTATAGTTATACCTGTTATGATTGGAGGTTTTGGTAACTGATTAATTCCTTTAATATTAGGTAGACCTGATATAGCGTTTCCGCGAATAAACAATATAAGATTTTGACTTCTACCTCCCTCTTTAACTCTTCTATTAGTAAGAGGGATGGTAGAAAGAGGGGTAGGTACAGGTTGAACTGTTTACCCTCCTTTAAGAAGTAATGTTGGACACCCTGGAGGTGCAGTTGACCTAGCTATCTTTTCTTTACATCTAGCAGGAGCTTCTTCAATTTTAGGGGCAATCAACTTTATTTCTACAATTATCAATATACGACCCTCGGGGATAACAATAGACCGAATACCTTTGTTTGTATGGTCTGTGTTTATCACAGCTATTTTATTGTTACTTTCTCTTCCCGTTCTAGCAGGAGCTATTACAATACTTTTAACAGATCGAAATCTTAACACATCCTTTTTTGATCCTTTAGGAGGAGGAGATCCTATTCTCTACCAACACTTA---
>JASSA149-19|Jassa_slatteryi|Js085|South_Korea||Pacific|37.91|128.85|
ACATTATATTTTATTTTAGGAATCTGATCCAGATTAGCCGGCACATCCTTAAGAATAATTATCCGAACAGAATTAATAGCCCCTAGAAATGTAATCGGAGATGATCAAATTTATAATGTTATTGTTACAGCCCATGCATTTATTATAATTTTTTTTATAGTTATACCTGTTATGATTGGAGGTTTTGGTAACTGATTAATTCCTTTAATATTAGGTAGACCTGATATAGCGTTTCCGCGAATAAACAATATAAGATTTTGACTTCTACCTCCCTCTTTAACTCTTCTATTAGTAAGAGGGATGGTAGAAAGAGGGGTAGGTACAGGTTGAACTGTTTACCCTCCTTTAAGAAGTAATGTTGGGCACCCTGGAGGTGCAGTTGACCTAGCTATCTTTTCTTTACATCTAGCAGGAGCTTCTTCAATTTTAGGGGCAATCAACTTTATTTCTACAATTATTAATATACGACCCTCGGGGATAACAATAGACCGAATACCTTTGTTTGTATGGTCTGTGTTTATCACAGCTATTTTATTATTACTTTCTCTTCCCGTTCTAGCAGGAGCTATTACAATACTTTTAACAGATCGAAATCTTAACACATCCTTTTTTGATCCATTAGGAGGAGGAGATCCTATTCTCTATCAACACTTA---
>JASSA148-19|Jassa_slatteryi|Js084|South_Korea||Pacific|37.91|128.85|
ACATTATATTTTATTTTAGGAATCTGATCCAGATTAGCCGGCACATCCTTAAGAATAATTATCCGAACAGAATTAATAGCCCCTAGAAATGTAATCGGAGATGATCAAATTTATAATGTTATTGTTACAGCCCATGCATTTATTATAATTTTTTTTATAGTTATACCTGTTATGATTGGAGGTTTTGGTAACTGATTAATTCCTTTAATATTAGGTAGACCTGATATAGCGTTTCCGCGAATAAACAATATAAGATTTTGACTTCTACCTCCCTCTTTAACTCTTCTATTAGTAAGAGGGATGGTAGAAAGAGGGGTAGGTACAGGTTGAACTGTTTACCCTCCTTTAAGAAGTAATGTTGGGCACCCTGGAGGTGCAGTTGACCTAGCTATCTTTTCTTTACATCTAGCAGGAGCTTCTTCAATTTTAGGGGCAATCAACTTTATTTCTACAATTATTAATATACGACCCTCGGGGATAACAATAGACCGAATACCTTTGTTTGTATGGTCTGTGTTTATCACAGCTATTTTATTATTACTTTCTCTTCCCGTTCTAGCAGGAGCTATTACAATACTTTTAACAGATCGAAATCTTAACACATCCTTTTTTGATCCATTAGGAGGAGGAGATCCTATTCTCTATCAACACTTA---
>JASSA147-19|Jassa_slatteryi|Js081|South_Korea||Pacific|37.91|128.85|
ACATTATATTTTATTTTAGGAATCTGATCCAGATTAGCCGGCACATCCTTAAGAATAATTATCCGAACAGAATTAATAGCCCCTAGAAATGTAATCGGAGATGATCAAATTTATAATGTTATTGTTACAGCCCATGCATTTATTATAATTTTTTTTATAGTTATACCTGTTATGATTGGAGGTTTTGGTAACTGATTAATTCCTTTAATATTAGGTAGACCTGATATAGCGTTTCCGCGAATAAACAATATAAGATTTTGACTTCTACCTCCCTCTTTAACTCTTCTATTAGTAAGAGGGATGGTAGAAAGAGGGGTAGGTACAGGTTGAACTGTTTACCCTCCTTTAAGAAGTAATGTTGGGCACCCTGGAGGTGCAGTTGACCTAGCTATCTTTTCTTTACATCTAGCAGGAGCTTCTTCAATTTTAGGGGCAATCAACTTTATTTCTACAATTATTAATATACGACCCTCGGGGATAACAATAGACCGAATACCTTTATTTGTATGGTCTGTGTTTATCACAGCTATTTTATTATTACTTTCTCTTCCCGTTCTAGCAGGAGCTATTACAATACTTTTAACAGATCGAAATCTTAACACATCCTTTTTTGATCCATTAGGAGGAGGAGATCCTATTCTCTACCAACACTTA---
>JASSA146-19|Jassa_slatteryi|Js080|South_Korea||Pacific|37.91|128.85|
ACATTATATTTTATTTTAGGAATCTGATCCAGATTAGCCGGCACATCCTTAAGAATAATTATCCGAACAGAATTAATAGCCCCTAGAAATGTAATCGGAGATGATCAAATTTATAATGTTATTGTTACAGCCCATGCATTTATTATAATTTTTTTTATAGTTATACCTGTTATGATTGGAGGTTTTGGTAACTGATTAATTCCTTTAATATTAGGTAGACCTGATATAGCGTTTCCGCGAATAAACAATATAAGATTTTGACTTCTTCCTCCCTCTTTAACTCTTCTATTAGTAAGAGGGATGGTAGAAAGAGGGGTAGGTACAGGTTGAACTGTTTACCCTCCTTTAAGAAGTAATGTTGGACACCCTGGAGGTGCAGTTGACCTAGCTATCTTTTCTTTACATCTAGCAGGAGCTTCTTCAATTTTAGGGGCAATCAACTTTATTTCTACAATTATCAATATACGACCCTCGGGGATAACAATAGACCGAATACCTTTGTTTGTATGGTCTGTGTTTATCACAGCTATTTTATTATTACTTTCTCTTCCCGTTCTAGCAGGAGCTATTACAATACTTTTAACAGATCGAAATCTTAACACATCCTTTTTTGATCCATTAGGAGGAGGAGATCCTATTCTCTACCAACACTTA---
>JASSA145-19|Jassa_slatteryi|Js036|Japan|Honshu|Pacific|39.34|141.94|
ACATTATATTTTATTTTAGGAATCTGATCCAGATTAGCCGGCACATCCTTAAGAATAATTATCCGAACAGAATTAATAGCCCCTAGAAATGTAATCGGAGATGATCAAATTTATAATGTTATTGTTACAGCCCATGCATTTATTATAATTTTTTTTATAGTTATACCTGTTATGATTGGAGGTTTTGGTAACTGATTAATTCCTTTAATATTAGGTAGACCTGATATAGCGTTTCCGCGAATAAACAATATAAGATTTTGACTTCTACCTCCCTCTTTAACTCTTCTATTAGTAAGAGGGATGGTAGAAAGAGGGGTAGGTACAGGTTGAACTGTTTACCCTCCTTTAAGAAGTAATGTTGGGCACCCTGGAGGTGCAGTTGACCTAGCTATCTTTTCTTTACATCTAGCAGGAGCTTCTTCAATTTTAGGGGCAATCAACTTTATTTCTACAATTATTAATATACGACCCTCGGGGATAACAATAGACCGAATACCTTTGTTTGTATGGTCTGTGTTTATCACAGCTATTTTATTATTACTTTCTCTTCCCGTTCTAGCAGGAGCTATTACAATACTTTTAACAGATCGAAATCTTAACACATCCTTTTTTGATCCATTAGGAGGAGGAGATCCTATTCTCTATCAACACTTA---
>JASSA144-19|Jassa_slatteryi|Js035|Japan|Honshu|Pacific|39.34|141.94|
ACATTATATTTTATTTTAGGAATCTGATCCAGATTAGCCGGCACATCCTTAAGAATAATTATCCGAACAGAATTAATAGCCCCTAGAAATGTAATCGGAGATGATCAAATTTATAATGTTATTGTTACAGCCCATGCATTTATTATAATTTTTTTTATAGTTATACCTGTTATGATTGGAGGTTTTGGTAACTGATTAATTCCTTTAATATTAGGTAGACCTGATATAGCGTTTCCGCGAATAAACAATATAAGATTTTGACTTCTACCTCCCTCTTTAACTCTTCTATTAGTAAGAGGGATGGTAGAAAGAGGGGTAGGTACAGGTTGAACTGTTTACCCTCCTTTAAGAAGTAATGTTGGGCACCCTGGAGGTGCAGTTGACCTAGCTATCTTTTCTTTACATCTAGCAGGAGCTTCTTCAATTTTAGGGGCAATCAACTTTATTTCTACAATTATTAATATACGACCCTCGGGGATAACAATAGACCGAATACCTTTGTTTGTATGGTCTGTGTTTATCACAGCTATTTTATTATTACTTTCTCTTCCCGTTCTAGCAGGAGCTATTACAATACTTTTAACAGATCGAAATCTTAACACATCCTTTTTTGATCCATTAGGAGGAGGAGATCCTATTCTCTATCAACACTTA---
>JASSA143-19|Jassa_slatteryi|Js034|Japan|Honshu|Pacific|39.34|141.94|
ACATTATATTTTATTTTAGGAATCTGATCCAGATTAGCCGGCACATCCTTAAGAATAATTATCCGAACAGAATTAATAGCCCCTAGAAATGTAATCGGAGATGATCAAATTTATAATGTTATTGTTACAGCCCATGCATTTATTATAATTTTTTTTATAGTTATACCTGTTATGATTGGAGGTTTTGGTAACTGATTAATTCCTTTAATATTAGGTAGACCTGATATAGCGTTTCCGCGAATAAACAATATAAGATTTTGACTTCTACCTCCCTCTTTAACTCTTCTATTAGTAAGAGGGATGGTAGAAAGAGGGGTAGGTACAGGTTGAACTGTTTACCCTCCTTTAAGAAGTAATGTTGGGCACCCTGGAGGTGCAGTTGACCTAGCTATCTTTTCTTTACATCTAGCAGGAGCTTCTTCAATTTTAGGGGCAATCAACTTTATTTCTACAATTATTAATATACGACCCTCGGGGATAACAATAGACCGAATACCTTTGTTTGTATGGTCTGTGTTTATCACAGCTATTTTATTATTACTTTCTCTTCCCGTTCTAGCAGGAGCTATTACAATACTTTTAACAGATCGAAATCTTAACACATCCTTTTTTGATCCATTAGGAGGAGGAGATCCTATTCTCTATCAACACTTA---
>JASSA142-19|Jassa_slatteryi|Js033|Japan|Honshu|Pacific|39.34|141.94|
ACATTATATTTTATTTTAGGAATCTGATCCAGATTAGCCGGCACATCCTTAAGAATAATTATCCGAACAGAATTAATAGCCCCTAGAAATGTAATCGGAGATGATCAAATTTATAATGTTATTGTTACAGCCCATGCATTTATTATAATTTTTTTTATAGTTATACCTGTTATGATTGGAGGTTTTGGTAACTGATTAATTCCTTTAATATTAGGTAGACCTGATATAGCGTTTCCGCGAATAAACAATATAAGATTTTGACTTCTACCTCCCTCTTTAACTCTTCTATTAGTAAGAGGGATGGTAGAAAGAGGGGTAGGTACAGGTTGAACTGTTTACCCTCCTTTAAGAAGTAATGTTGGGCACCCTGGAGGTGCAGTTGACCTAGCTATCTTTTCTTTACATCTAGCAGGAGCTTCTTCAATTTTAGGGGCAATCAACTTTATTTCTACAATTATTAATATACGACCCTCGGGGATAACAATAGACCGAATACCTTTGTTTGTATGGTCTGTGTTTATCACAGCTATTTTATTATTACTTTCTCTTCCCGTTCTAGCAGGAGCTATTACAATACTTTTAACAGATCGAAATCTTAACACATCCTTTTTTGATCCATTAGGAGGAGGAGATCCTATTCTCTATCAACACTTA---
>JASSA141-19|Jassa_slatteryi|Js032|Japan|Honshu|Pacific|39.34|141.94|
ACATTATATTTTATTTTAGGAATCTGATCCAGATTAGCCGGCACATCCTTAAGAATAATTATCCGAACAGAATTAATAGCCCCTAGAAATGTAATCGGAGATGATCAAATTTATAATGTTATTGTTACAGCCCATGCATTTATTATAATTTTTTTTATAGTTATACCTGTTATGATTGGAGGTTTTGGTAACTGATTAATTCCTTTAATATTAGGTAGACCTGATATAGCGTTTCCGCGAATAAACAATATAAGATTTTGACTTCTACCTCCCTCTTTAACTCTTCTATTAGTAAGAGGGATGGTAGAAAGAGGGGTAGGTACAGGTTGAACTGTTTACCCTCCTTTAAGAAGTAATGTTGGACACCCTGGAGGTGCAGTTGACCTAGCTATCTTTTCTTTACATCTAGCAGGAGCTTCTTCAATTTTAGGGGCAATCAACTTTATTTCTACAATTATTAATATACGACCCTCGGGGATAACAATAGACCGAATACCTTTGTTTGTATGGTCTGTGTTTATCACAGCTATTTTATTATTACTTTCTCTTCCCGTTCTAGCAGGAGCTATTACAATACTTTTAACAGATCGAAATCTTAACACATCCTTTTTTGATCCATTAGGAGGAGGGGATCCTATTCTCTACCAACATTTA---
>JASSA140-19|Jassa_slatteryi|Js031|Japan|Honshu|Pacific|39.34|141.94|
ACATTATATTTTATTTTAGGAATCTGATCCAGATTAGCCGGCACATCCTTAAGAATAATTATCCGAACAGAATTAATAGCCCCTAGAAATGTAATCGGAGATGATCAAATTTATAATGTTATTGTTACAGCCCATGCATTTATTATAATTTTTTTTATAGTTATACCTGTTATGATTGGAGGTTTTGGTAACTGATTAATTCCTTTAATATTAGGTAGACCTGATATAGCGTTTCCGCGAATAAACAATATAAGATTTTGACTTCTACCTCCCTCTTTAACTCTTCTATTAGTAAGAGGGATGGTAGAAAGAGGGGTAGGTACAGGTTGAACTGTTTACCCTCCTTTAAGAAGTAATGTTGGGCACCCTGGAGGTGCAGTTGACCTAGCTATCTTTTCTTTACATCTAGCAGGAGCTTCTTCAATTTTAGGGGCAATCAACTTTATTTCTACAATTATTAATATACGACCCTCGGGGATAACAATAGACCGAATACCTTTGTTTGTATGGTCTGTGTTTATCACAGCTATTTTATTATTACTTTCTCTTCCCGTTCTAGCAGGAGCTATTACAATACTTTTAACAGATCGAAATCTTAACACATCCTTTTTTGATCCATTAGGAGGAGGAGATCCTATTCTCTATCAACACTTA---
>JASSA139-19|Jassa_slatteryi|Js030|Japan|Honshu|Pacific|39.34|141.94|
ACATTATATTTTATTTTAGGAATCTGATCCAGATTAGCCGGCACATCCTTAAGAATAATTATCCGAACAGAATTAATAGCCCCTAGAAATGTAATCGGAGATGATCAAATTTATAATGTTATTGTTACAGCCCATGCATTTATTATAATTTTTTTTATAGTTATACCTGTTATGATTGGAGGTTTTGGTAACTGATTAATTCCTTTAATATTAGGTAGACCTGATATAGCGTTTCCGCGAATAAACAATATAAGATTTTGACTTCTACCTCCCTCTTTAACTCTTCTATTAGTAAGAGGGATGGTAGAAAGAGGGGTAGGTACAGGTTGAACTGTTTACCCTCCTTTAAGAAGTAATGTTGGGCACCCTGGAGGTGCAGTTGACCTAGCTATCTTTTCTTTACATCTAGCAGGAGCTTCTTCAATTTTAGGGGCAATCAACTTTATTTCTACAATTATTAATATACGACCCTCGGGGATAACAATAGACCGAATACCTTTGTTTGTATGGTCTGTGTTTATCACAGCTATTTTATTATTACTTTCTCTTCCCGTTCTAGCAGGAGCTATTACAATACTTTTAACAGATCGAAATCTTAACACATCCTTTTTTGATCCATTAGGAGGAGGAGATCCTATTCTCTATCAACACTTA---
>JASSA138-19|Jassa_slatteryi|Js029|Japan|Honshu|Pacific|39.34|141.94|
ACATTATATTTTATTTTAGGAATCTGATCCAGATTAGCCGGCACATCCTTAAGAATAATTATCCGAACAGAATTAATAGCCCCTAGAAATGTAATCGGAGATGATCAAATTTATAATGTTATTGTTACAGCCCATGCATTTATTATAATTTTTTTTATAGTTATACCTGTTATGATTGGAGGTTTTGGTAACTGATTAATTCCTTTAATATTAGGTAGACCTGATATAGCGTTTCCGCGAATAAACAATATAAGATTTTGACTTCTACCTCCCTCTTTAACTCTTCTATTAGTAAGAGGGATGGTAGAAAGAGGGGTAGGTACAGGTTGAACTGTTTACCCTCCTTTAAGAAGTAATGTTGGGCACCCTGGAGGTGCAGTTGACCTAGCTATCTTTTCTTTACATCTAGCAGGAGCTTCTTCAATTTTAGGGGCAATCAACTTTATTTCTACAATTATTAATATACGACCCTCGGGGATAACAATAGACCGAATACCTTTGTTTGTATGGTCTGTGTTTATCACAGCTATTTTATTATTACTTTCTCTTCCCGTTCTAGCAGGAGCTATTACAATACTTTTAACAGATCGAAATCTTAACACATCCTTTTTTGATCCATTAGGAGGAGGAGATCCTATTCTCTATCAACACTTA---
>JASSA137-19|Jassa_slatteryi|Js028|Japan|Honshu|Pacific|39.34|141.94|
ACATTATATTTTATTTTAGGAATCTGATCCAGATTAGCCGGCACATCCTTAAGAATAATTATCCGAACAGAATTAATAGCCCCTAGAAATGTAATCGGAGATGATCAAATTTATAATGTTATTGTTACAGCCCATGCATTTATTATAATTTTTTTTATAGTTATACCTGTTATGATTGGAGGTTTTGGTAACTGATTAATTCCTTTAATATTAGGTAGACCTGATATAGCGTTTCCGCGAATAAACAATATAAGATTTTGACTTCTACCTCCCTCTTTAACTCTTCTATTAGTAAGAGGGATGGTAGAAAGAGGGGTAGGTACAGGTTGAACTGTTTACCCTCCTTTAAGAAGTAATGTTGGGCACCCTGGAGGTGCAGTTGACCTAGCTATCTTTTCTTTACATCTAGCAGGAGCTTCTTCAATTTTAGGGGCAATCAACTTTATTTCTACAATTATTAATATACGACCCTCGGGGATAACAATAGACCGAATACCTTTGTTTGTATGGTCTGTGTTTATCACAGCTATTTTATTATTACTTTCTCTTCCCGTTCTAGCAGGAGCTATTACAATACTTTTAACAGATCGAAATCTTAACACATCCTTTTTTGATCCATTAGGAGGAGGAGATCCTATTCTCTATCAACACTTA---
>JASSA136-19|Jassa_slatteryi|Js027|Japan|Honshu|Pacific|39.34|141.94|
ACATTATATTTTATTTTAGGAATCTGATCCAGATTAGCCGGCACATCCTTAAGAATAATTATCCGAACAGAATTAATAGCCCCTAGAAATGTAATCGGAGATGATCAAATTTATAATGTTATTGTTACAGCCCATGCATTTATTATAATTTTTTTTATAGTTATACCTGTTATGATTGGAGGTTTTGGTAACTGATTAATTCCTTTAATATTAGGTAGACCTGATATAGCGTTTCCGCGAATAAACAATATAAGATTTTGACTTCTACCTCCCTCTTTAACTCTTCTATTAGTAAGAGGGATGGTAGAAAGAGGGGTAGGTACAGGTTGAACTGTTTACCCTCCTTTAAGAAGTAATGTTGGACACCCTGGAGGTGCAGTTGACCTAGCTATCTTTTCTTTACATCTAGCAGGAGCTTCTTCAATTTTAGGGGCAATCAACTTTATTTCTACAATTATTAATATACGACCCTCGGGGATAACAATAGACCGAATACCTTTGTTTGTATGGTCTGTGTTTATCACAGCTATTTTATTATTACTTTCTCTTCCCGTTCTAGCAGGAGCTATTACAATACTTTTAACAGATCGAAATCTTAACACATCCTTTTTTGATCCATTAGGAGGAGGGGATCCTATTCTCTACCAACATTTA---
>JASSA135-19|Jassa_slatteryi|Js303|Peru||Pacific|-12.09|-77.13|
ACATTATATTTTATTTTAGGAATCTGATCCAGATTAGCCGGCACATCCTTAAGAATAATTATCCGAACAGAATTAATAGCCCCTAGAAATGTAATCGGAGATGATCAAATTTATAATGTTATTGTTACAGCCCATGCATTTATTATAATTTTTTTTATAGTTATACCTGTTATGATTGGAGGTTTTGGTAACTGATTAATTCCTTTAATATTAGGTAGACCTGATATAGCGTTTCCGCGAATAAACAATATAAGATTTTGACTTCTACCTCCCTCTTTAACTCTTCTATTAGTAAGAGGGATGGTAGAAAGAGGGGTAGGTACAGGTTGAACTGTTTACCCTCCTTTAAGAAGTAATGTTGGACCCCCTGGAGGTGCAGTTGACCTAGCTATCTTTTCTTTACATCTAGCAGGAGCTTCTTCAATTTTAGGGGCAATCAACTTTATTTCTACAATTATCAATATACGACCCTCGGGGATAACAATAGACCGAATACCTTTGTTTGTATGGTCTGTGTTTATCACAGCTATTTTATTGTTACTTTCTCTTCCCGTTCTAGCAGGAGCTATTACAATACTTTTAACAGATCGAAATCTTAACACATCCTTTTTTGATCCCTTAGGAGGAGGAGATCCTATTCTCTACCAACACTTA---
>JASSA134-19|Jassa_marmorata|Jmacf298|Peru||Pacific|-12.09|-77.13|
ACTTTATATTTTATTTTAGGTATTTGGTCTAGATTGGCCGGTACATCTTTAAGTATAATTATCCGAACTGAATTAATAGCTCCAAGAAATGTTATTGGAGATGACCAAATTTACAATGTTATTGTCACAGCACACGCTTTTATTATAATTTTTTTTATGGTTATACCTGTTATAATTGGAGGTTTTGGTAACTGATTAATTCCTTTAATATTAGGAAGACCAGATATAGCTTTTCCCCGAATAAATAATATAAGATTTTGATTACTACCCCCTTCATTAACATTACTTCTAATTAGAGGAATAGTAGAAAGAGGTGTAGGTACAGGTTGAACTGTCTACCCACCTTTAAGAAGAAATATTGGACACCCTGGGGGTGCCGTTGATTTAGCTATTTTTTCTTTACATTTAGCAGGAGCTTCTTCTATTCTAGGGGCTATTAATTTTATTTCTACAATTATTAATATACGCCCGGCAGGTATAACTATAGACCGTATACCTTTATTTGTTTGATCTGTATTTATTACTGCTATTTTACTATTACTTTCATTACCTGTATTAGCAGGAGCAATTACTATACTTTTAACAGACCGTAATTTAAACACATCATTTTTTGATCCTTTAGGTGGAGGAGATCCTATCTTATACCAACATTTA---
>JASSA133-19|Jassa_marmorata|Jm309|Peru||Pacific|-12.09|-77.13|
ACTTTATATTTTATTTTAGGTATTTGGTCTAGATTGGCCGGTACATCTTTAAGTATAATTATCCGAACTGAATTAATAGCTCCAAGAAATGTTATTGGAGATGACCAAATTTACAATGTTATTGTCACAGCACACGCTTTTATTATAATTTTTTTTATGGTTATACCTGTTATAATTGGAGGTTTTGGTAACTGATTAATTCCTTTAATATTAGGAAGACCAGATATTGCTTTTCCCCGAATAAATAATATAAGATTTTGATTACTACCCCCTTCATTAACATTACTTCTAATTAGAGGAATAGTAGAAAGAGGTGTAGGTACAGGTTGAACTGTCTACCCACCTTTAAGAAGAAATATTGGACACCCTGGGGGTGCCGTTGATTTAGCTATTTTTTCTTTACATTTAGCAGGAGCTTCTTCTATTCTAGGGGCTATTAATTTTATTTCTACAATTATTAATATACGCCCGGCAGGTATAACTATAGACCGTATACCTTTATTTGTTTGATCTGTATTTATTACTGCTATTTTACTATTACTTTCATTACCTGTATTAGCAGGAGCAATTACTATACTTTTAACAGACCGTAATTTAAACACATCATTTTTTGATCCTTTAGGTGGAGGAGATCCTATCTTATACCAACATTTA---
>JASSA132-19|Jassa_marmorata|Jm308|Peru||Pacific|-12.09|-77.13|
ACTTTATATTTTATTTTAGGTATTTGGTCTAGATTGGCCGGTACATCTTTAAGTATAATTATCCGAACTGAATTAATAGCTCCAAGAAATGTTATTGGAGATGACCAAATTTACAATGTTATTGTCACAGCACACGCTTTTATTATAATTTTTTTTATGGTTATACCTGTTATAATTGGAGGTTTTGGTAACTGATTAATTCCTTTAATATTAGGAAGACCAGATATAGCTTTTCCCCGAATAAATAATATAAGATTTTGATTACTACCCCCTTCATTAACATTACTTCTAATTAGAGGAATAGTAGAAAGAGGTGTAGGTACAGGTTGAACTGTCTACCCACCTTTAAGAAGAAATATTGGACACCCTGGGGGTGCCGTTGATTTAGCTATTTTTTCTTTACATTTAGCAGGAGCTTCTTCTATTCTAGGGGCTATTAATTTTATTTCTACAATTATTAATATACGCCCGGCAGGTATAACTATAGACCGTATACCTTTATTTGTTTGATCTGTATTTATTACTGCTATTTTACTATTACTTTCATTACCTGTATTAGCAGGAGCAATTACTATACTTTTAACAGACCGTAATTTAAACACATCATTTTTTGATCCTTTAGGTGGAGGAGATCCTATCTTATACCAACATTTA---
>JASSA131-19|Jassa_marmorata|Jm307|Peru||Pacific|-12.09|-77.13|
ACTTTATATTTTATTTTAAGTATTTGGTCTAAATTGGCCGGGACATCTTTAAGTATAATTATCCGAACTGAATTAATAACTCCAAGAAATGTTATTGGAGATGACCAAATTTACAATGTTATTGTCACACCACACGCTTTTATTATAATTTTTTTTATGGTTATACCTGTTATAATTGGAGGTTTTGGTAACTGATTAATTCCTTTAATATTAGGAAGACCACATATAGCTTTTCCCCGAATAAATAATATAAGATTTTGATTACTACCCCCTTCTTTAACATTACTTCTAATTAGAGGAATAGTAGAAAGAGGTGTAGGTACAGGTTGAACTGTCTACCCACCTTTAAAAAAAAATATTGGACACCCTGGGGGTGCCGTTGATTTAGCTATTTTTTCTTTACTTTTAGCAGGAGCTTCTTCTATTCTAGGGGCTATTAATTTTATTTCTACAATTATTAATATACGCCCGGCAGGTATAACTATAGACCGTATACCTTTATTTGTTTGATCTGTATTTATTACTGCTATTTTACTATTACTTTCATTACCTGTATTAGCAGGAGCAATTACTATACTTTTAACAGACCGTAATTTAAACACTTCATTTTTTGATCCTTTAGGTGGAGGAGATCCTATCTTATACCAACATTTA---
>JASSA130-19|Jassa_marmorata|Jm306|Peru||Pacific|-12.09|-77.13|
ACTTTATATTTTATTTTAGGTATTTGGTCTAGATTGGCCGGTACATCTTTAAGTATAATTATCCGAACTGAATTAATAGCTCCAAGAAATGTTATTGGAGATGACCAAATTTACAATGTTATTGTCACAGCACACGCTTTTATTATAATTTTTTTTATGGTTATACCTGTTATAATTGGAGGTTTTGGTAACTGATTAATTCCTTTAATATTAGGAAGACCAGATATAGCTTTTCCCCGAATAAATAATATAAGATTTTGATTACTACCCCCTTCATTAACATTACTTCTAATTAGAGGAATAGTAGAAAGAGGTGTAGGTACAGGTTGAACTGTCTACCCACCTTTAAGAAGAAATATTGGACACCCTGGGGGTGCCGTTGATTTAGCTATTTTTTCTTTACATTTAGCAGGAGCTTCTTCTATTCTAGGGGCTATTAATTTTATTTCTACAATTATTAATATACGCCCGGCAGGTATAACTATAGACCGTATACCTTTATTTGTTTGATCTGTATTTATTACTGCTATTTTACTATTACTTTCATTACCTGTATTAGCAGGAGCAATTACTATACTTTTAACAGACCGTAATTTAAACACATCATTTTTTGATCCTTTAGGTGGAGGAGATCCTATCTTATACCAACATTTA---
>JASSA129-19|Jassa_marmorata|Jm305|Peru||Pacific|-12.09|-77.13|
ACTTTATATTTTATTTTAGGTATTTGGTCTAGATTGGCCGGTACATCTTTAAGTATAATTATCCGAACTGAATTAATAGCTCCAAGAAATGTTATTGGAGATGACCAAATTTACAATGTTATTGTCACAGCACACGCTTTTATTATAATTTTTTTTATGGTTATACCTGTTATAATTGGAGGTTTTGGTAACTGATTAATTCCTTTAATATTAGGAAGACCAGATATAGCTTTTCCCCGAATAAATAATATAAGATTTTGATTACTACCCCCTTCATTAACATTACTTCTAATTAGAGGAATAGTAGAAAGAGGTGTAGGTACAGGTTGAACTGTCTACCCACCTTTAAGAAGAAATATTGGACACCCTGGGGGTGCCGTTGATTTAGCTATTTTTTCTTTACATTTAGCAGGAGCTTCTTCTATTCTAGGGGCTATTAATTTTATTTCTACAATTATTAATATACGCCCGGCAGGTATAACTATAGACCGTATACCTTTATTTGTTTGATCTGTATTTATTACTGCTATTTTACTATTACTTTCATTACCTGTATTAGCAGGAGCAATTACTATACTTTTAACAGACCGTAATTTAAACACATCATTTTTTGATCCTTTAGGTGGAGGAGATCCTATCTTATACCAACATTTA---
>JASSA128-19|Jassa_marmorata|Jm304|Peru||Pacific|-12.09|-77.13|
ACTTTATATTTTATTTTAGGTATTTGGTCTAGATTGGCCGGTACATCTTTAAGTATAATTATCCGAACTGAATTAATAGCTCCAAGAAATGTTATTGGAGATGACCAAATTTACAATGTTATTGTCACAGCACACGCTTTTATTATAATTTTTTTTATGGTTATACCTGTTATAATTGGAGGTTTTGGTAACTGATTAATTCCTTTAATATTAGGAAGACCAGATATAGCTTTTCCCCGAATAAATAATATAAGATTTTGATTACTACCCCCTTCATTAACATTACTTCTAATTAGAGGAATAGTAGAAAGAGGTGTAGGTACAGGTTGAACTGTCTACCCACCTTTAAGAAGAAATATTGGACACCCTGGGGGTGCCGTTGATTTAGCTATTTTTTCTTTACATTTAGCAGGAGCTTCTTCTATTCTAGGGGCTATTAATTTTATTTCTACAATTATTAATATACGCCCGGCAGGTATAACTATAGACCGTATACCTTTATTTGTTTGATCTGTATTTATTACTGCTATTTTACTATTACTTTCATTACCTGTATTAGCAGGAGCAATTACTATACTTTTAACAGACCGTAATTTAAACACATCATTTTTTGATCCTTTAGGTGGAGGAGATCCTATCTTATACCAACATTTA---
>JASSA127-19|Jassa_marmorata|Jm302|Peru||Pacific|-12.09|-77.13|
ACTTTATATTTTATTTTAGGTATTTGGTCTAGATTGGCCGGTACATCTTTAAGTATAATTATCCGAACTGAATTAATAGCTCCAAGAAATGTTATTGGAGATGACCAAATTTACAATGTTATTGTCACAGCACACGCTTTTATTATAATTTTTTTTATGGTTATACCTGTTATAATTGGAGGTTTTGGTAACTGATTAATTCCTTTAATATTAGGAAGACCAGATATAGCTTTTCCCCGAATAAATAATATAAGATTTTGATTACTACCCCCTTCATTAACATTACTTCTAATTAGAGGAATAGTAGAAAGAGGTGTAGGTACAGGTTGAACTGTCTACCCACCTTTAAGAAGAAATATTGGACACCCTGGGGGTGCCGTTGATTTAGCTATTTTTTCTTTACATTTAGCAGGAGCTTCTTCTATTCTAGGGGCTATTAATTTTATTTCTACAATTATTAATATACGCCCGGCAGGTATAACTATAGACCGTATACCTTTATTTGTTTGATCTGTATTTATTACTGCTATTTTACTATTACTTTCATTACCTGTATTAGCAGGAGCAATTACTATACTTTTAACAGACCGTAATTTAAACACATCATTTTTTGATCCTTTAGGTGGAGGAGATCCTATCTTATACCAACATTTA---
>JASSA126-19|Jassa_marmorata|Jm268|Spain||Atlantic|42.25|-8.73|
ACTTTATATTTTATTTTAGGTATTTGGTCTAGATTGGCCGGTACATCTTTAAGTATAATTATCCGAACTGAATTAATAGCTCCAAGAAATGTTATTGGAGATGACCAAATTTACAATGTTATTGTCACAGCACACGCTTTTATTATAATTTTTTTTATGGTTATACCTGTTATAATTGGAGGTTTTGGTAACTGATTAATTCCTTTAATATTAGGAAGACCAGATATAGCTTTTCCCCGAATAAATAATATAAGATTTTGATTACTACCCCCTTCATTAACATTACTTCTAATTAGAGGAATAGTAGAAAGAGGTGTAGGTACAGGTTGAACTGTCTACCCACCTTTAAGAAGAAATATTGGACACCCTGGGGGTGCCGTTGATTTAGCTATTTTTTCTTTACATTTAGCAGGAGCTTCTTCTATTCTAGGGGCTATTAATTTTATTTCTACAATTATTAATATACGCCCGGCAGGTATAACTATAGACCGTATACCTTTATTTGTTTGATCTGTATTTATTACTGCTATTTTACTATTACTTTCATTACCTGTATTAGCAGGAGCAATTACTATACTTTTAACAGACCGTAATTTAAACACATCATTTTTTGATCCTTTAGGTGGAGGAGATCCTATCTTATACCAACATTTA---
>JASSA125-19|Jassa_marmorata|Jm264|Spain||Atlantic|42.25|-8.73|
ACTTTATATTTTATTTTAGGTATTTGGTCTAGATTGGCCGGTACATCTTTAAGTATAATTATCCGAACTGAATTAATAGCTCCAAGAAATGTTATTGGAGATGACCAAATTTACAATGTTATTGTCACAGCACACGCTTTTATTATAATTTTTTTTATGGTTATACCTGTTATAATTGGAGGTTTTGGTAACTGATTAATTCCTTTAATATTAGGAAGACCAGATATAGCTTTTCCCCGAATAAATAATATAAGATTTTGATTACTACCCCCTTCATTAACATTACTTCTAATTAGAGGAATAGTAGAAAGAGGTGTAGGTACAGGTTGAACTGTCTACCCACCTTTAAGAAGAAATATTGGACACCCTGGGGGTGCCGTTGATTTAGCTATTTTTTCTTTACATTTAGCAGGAGCTTCTTCTATTCTAGGGGCTATTAATTTTATTTCTACAATTATTAATATACGCCCGGCAGGTATAACTATAGACCGTATACCTTTATTTGTTTGATCTGTATTTATTACTGCTATTTTACTATTACTTTCATTACCTGTATTAGCAGGAGCAATTACTATACTTTTAACAGACCGTAATTTAAACACATCATTTTTTGATCCTTTAGGTGGAGGAGATCCTATCTTATACCAACATTTA---
>JASSA124-19|Jassa_marmorata|Jm261|Spain||Atlantic|42.25|-8.73|
ACTTTATATTTTATTTTAGGTATTTGGTCTAGATTGGCCGGTACATCTTTAAGTATAATTATCCGAACTGAATTAATAGCTCCAAGAAATGTTATTGGAGATGACCAAATTTACAATGTTATTGTCACAGCACACGCTTTTATTATAATTTTTTTTATGGTTATACCTGTTATAATTGGAGGTTTTGGTAACTGATTAATTCCTTTAATATTAGGAAGACCAGATATAGCTTTTCCCCGAATAAATAATATAAGATTTTGATTACTACCCCCTTCATTAACATTACTTCTAATTAGAGGAATAGTAGAAAGAGGTGTAGGTACAGGTTGAACTGTCTACCCACCTTTAAGAAGAAATATTGGACACCCTGGGGGTGCCGTTGATTTAGCTATTTTTTCTTTACATTTAGCAGGAGCTTCTTCTATTCTAGGGGCTATTAATTTTATTTCTACAATTATTAATATACGCCCGGCAGGTATAACTATAGACCGTATACCTTTATTTGTTTGATCTGTATTTATTACTGCTATTTTACTATTACTTTCATTACCTGTATTAGCAGGAGCAATTACTATACTTTTAACAGACCGTAATTTAAACACATCATTTTTTGATCCTTTAGGTGGAGGAGATCCTATCTTATACCAACATTTA---
>JASSA123-19|Jassa_marmorata|Jm260|Spain||Atlantic|42.25|-8.73|
ACTTTATATTTTATTTTAGGTATTTGGTCTAGATTGGCCGGTACATCTTTAAGTATAATTATCCGAACTGAATTAATAGCTCCAAGAAATGTTATTGGAGATGACCAAATTTACAATGTTATTGTCACAGCACACGCTTTTATTATAATTTTTTTTATGGTTATACCTGTTATAATTGGAGGTTTTGGTAACTGATTAATTCCTTTAATATTAGGAAGACCAGATATAGCTTTTCCCCGAATAAATAATATAAGATTTTGATTACTACCCCCTTCATTAACATTACTTCTAATTAGAGGAATAGTAGAAAGAGGTGTAGGTACAGGTTGAACTGTCTACCCACCTTTAAGAAGAAATATTGGACACCCTGGGGGTGCCGTTGATTTAGCTATTTTTTCTTTACATTTAGCAGGAGCTTCTTCTATTCTAGGGGCTATTAATTTTATTTCTACAATTATTAATATACGCCCGGCAGGTATAACTATAGACCGTATACCTTTATTTGTTTGATCTGTATTTATTACTGCTATTTTACTATTACTTTCATTACCTGTATTAGCAGGAGCAATTACTATACTTTTAACAGACCGTAATTTAAACACATCATTTTTTGATCCTTTAGGTGGAGGAGATCCTATCTTATACCAACATTTA---
>JASSA122-19|Jassa_marmorata|Jm259|Spain||Atlantic|42.25|-8.73|
ACTTTATATTTTATTTTAGGTATTTGGTCTAGATTGGCCGGTACATCTTTAAGTATAATTATCCGAACTGAATTAATAGCTCCAAGAAATGTTATTGGAGATGACCAAATTTACAATGTTATTGTCACAGCACACGCTTTTATTATAATTTTTTTTATGGTTATACCTGTTATAATTGGAGGTTTTGGTAACTGATTAATTCCTTTAATATTAGGAAGACCAGATATAGCTTTTCCCCGAATAAATAATATAAGATTTTGATTACTACCCCCTTCATTAACATTACTTCTAATTAGAGGAATAGTAGAAAGAGGTGTAGGTACAGGTTGAACTGTCTACCCACCTTTAAGAAGAAATATTGGACACCCTGGGGGTGCCGTTGATTTAGCTATTTTTTCTTTACATTTAGCAGGAGCTTCTTCTATTCTAGGGGCTATTAATTTTATTTCTACAATTATTAATATACGCCCGGCAGGTATAACTATAGACCGTATACCTTTATTTGTTTGATCTGTATTTATTACTGCTATTTTACTATTACTTTCATTACCTGTATTAGCAGGAGCAATTACTATACTTTTAACAGACCGTAATTTAAACACATCATTTTTTGATCCTTTAGGTGGAGGAGATCCTATCTTATACCAACATTTA---
>JASSA121-19|Jassa_marmorata|Jm258|Spain||Atlantic|42.25|-8.73|
ACTTTATATTTTATTTTAGGTATTTGGTCTAGATTGGCCGGTACATCTTTAAGTATAATTATCCGAACTGAATTAATAGCTCCAAGAAATGTTATTGGAGATGACCAAATTTACAATGTTATTGTCACAGCACACGCTTTTATTATAATTTTTTTTATGGTTATACCTGTTATAATTGGAGGTTTTGGTAACTGATTAATTCCTTTAATATTAGGAAGACCAGATATAGCTTTTCCCCGAATAAATAATATAAGATTTTGATTACTACCCCCTTCATTAACATTACTTCTAATTAGAGGAATAGTAGAAAGAGGTGTAGGTACAGGTTGAACTGTCTACCCACCTTTAAGAAGAAATATTGGACACCCTGGGGGTGCCGTTGATTTAGCTATTTTTTCTTTACATTTAGCAGGAGCTTCTTCTATTCTAGGGGCTATTAATTTTATTTCTACAATTATTAATATACGCCCGGCAGGTATAACTATAGACCGTATACCTTTATTTGTTTGATCTGTATTTATTACTGCTATTTTACTATTACTTTCATTACCTGTATTAGCAGGAGCAATTACTATACTTTTAACAGACCGTAATTTAAACACATCATTTTTTGATCCTTTAGGTGGAGGAGATCCTATCTTATACCAACATTTA---
>JASSA120-19|Jassa_marmorata|Jm257|Spain||Atlantic|42.25|-8.73|
ACTTTATATTTTATTTTAGGTATTTGGTCTAGATTGGCCGGTACATCTTTAAGTATAATTATCCGAACTGAATTAATAGCTCCAAGAAATGTTATTGGAGATGACCAAATTTACAATGTTATTGTCACAGCACACGCTTTTATTATAATTTTTTTTATGGTTATACCTGTTATAATTGGAGGTTTTGGTAACTGATTAATTCCTTTAATATTAGGAAGACCAGATATAGCTTTTCCCCGAATAAATAATATAAGATTTTGATTACTACCCCCTTCATTAACATTACTTCTAATTAGAGGAATAGTAGAAAGAGGTGTAGGTACAGGTTGAACTGTCTACCCACCTTTAAGAAGAAATATTGGACACCCTGGGGGTGCCGTTGATTTAGCTATTTTTTCTTTACATTTAGCAGGAGCTTCTTCTATTCTAGGGGCTATTAATTTTATTTCTACAATTATTAATATACGCCCGGCAGGTATAACTATAGACCGTATACCTTTATTTGTTTGATCTGTATTTATTACTGCTATTTTACTATTACTTTCATTACCTGTATTAGCAGGAGCAATTACTATACTTTTAACAGACCGTAATTTAAACACATCATTTTTTGATCCTTTAGGTGGAGGAGATCCTATCTTATACCAACATTTA---
>JASSA100-19|Jassa_marmorata|Jm235|Iceland||Atlantic|63.84|-22.43|
ACTTTATATTTTATTTTAGGTATTTGGTCTAGATTGGCCGGTACATCTTTAAGTATAATTATCCGAACTGAATTAATAGCTCCAAGAAATGTTATTGGAGATGACCAAATTTACAATGTTATTGTCACAGCACACGCTTTTATTATAATTTTTTTTATGGTTATACCTGTTATAATTGGAGGTTTTGGTAACTGATTAATTCCTTTAATATTAGGAAGACCAGATATAGCTTTTCCCCGAATAAATAATATAAGATTTTGATTACTACCCCCTTCATTAACATTACTTCTAATTAGAGGAATAGTAGAAAGAGGTGTAGGTACAGGTTGAACTGTCTACCCACCTTTAAGAAGAAATATTGGACACCCTGGGGGTGCCGTTGATTTAGCTATTTTTTCTTTACATTTAGCAGGAGCTTCTTCTATTCTAGGGGCTATTAATTTTATTTCTACAATTATTAATATACGCCCGGCAGGTATAACTATAGACCGTATACCTTTATTTGTTTGATCTGTATTTATTACTGCTATTTTACTATTACTTTCATTACCTGTATTAGCAGGAGCAATTACTATACTTTTAACAGACCGTAATTTAAACACATCATTTTTTGATCCTTTAGGTGGAGGAGATCCTATCTTATACCAACATTTA---
>JASSA099-19|Jassa_marmorata|Jm234|Iceland||Atlantic|63.84|-22.43|
ACTTTATATTTTATTTTAGGTATTTGGTCTAGATTGGCCGGTACATCTTTAAGTATAATTATCCGAACTGAATTAATAGCTCCAAGAAATGTTATTGGAGATGACCAAATTTACAATGTTATTGTCACAGCACACGCTTTTATTATAATTTTTTTTATGGTTATACCTGTTATAATTGGAGGTTTTGGTAACTGATTAATTCCTTTAATATTAGGAAGACCAGATATAGCTTTTCCCCGAATAAATAATATAAGATTTTGATTACTACCCCCCTCATTAACATTACTTCTAATTAGAGGAATAGTAGAAAGAGGTGTAGGTACAGGTTGAACTGTCTACCCACCTTTAAGAAGAAATATTGGACACCCTGGGGGTGCCGTTGATTTAGCTATTTTTTCTTTACATTTAGCAGGAGCTTCTTCTATTCTAGGGGCTATTAATTTTATTTCTACAATTATTAATATACGCCCGGCAGGTATAACTATAGACCGTATACCTTTATTTGTTTGATCTGTATTTATTACTGCTATTTTACTATTACTTTCATTACCTGTATTAGCAGGAGCAATTACTATACTTTTAACAGACCGTAATTTAAACACATCATTTTTTGATCCTTTAGGTGGAGGAGATCCTATCTTATACCAACATTTA---
>JASSA098-19|Jassa_marmorata|Jm233|Chile||Pacific|-29.94|-71.36|
ACTTTATATTTTATTTTAGGTATTTGGTCTAGATTGGCCGGTACATCTTTAAGTATAATTATCCGAACTGAATTAATAGCTCCAAGAAATGTTATTGGAGATGACCAAATTTACAATGTTATTGTCACAGCACACGCTTTTATTATAATTTTTTTTATGGTTATACCTGTTATAATTGGAGGTTTTGGTAACTGATTAATTCCTTTAATATTAGGAAGACCAGATATAGCTTTTCCCCGAATAAATAATATAAGATTTTGATTACTACCCCCCTCATTAACATTACTTCTAATTAGAGGAATAGTAGAAAGAGGTGTAGGTACAGGTTGAACTGTCTACCCACCTTTAAGAAGAAGTATTGGACACCCTGGGGGTGCCGTTGATTTAGCTATTTTTTCTTTACATTTAGCAGGAGCTTCTTCTATTCTAGGGGCTATTAATTTTATTTCTACAATTATTAATATACGCCCGGCAGGTATAACTATAGACCGTATACCTTTATTTGTTTGATCTGTATTTATTACTGCTATTTTACTATTACTTTCATTACCTGTATTAGCAGGAGCAATTACTATACTTTTAACAGACCGTAATTTAAACACATCATTTTTTGATCCTTTAGGTGGAGGAGATCCTATCTTATACCAACATTTA---
>JASSA097-19|Jassa_marmorata|Jm231|Chile||Pacific|-29.94|-71.36|
ACTTTATATTTTATTTTAGGTATTTGGTCTAGATTGGCCGGTACATCTTTAAGTATAATTATCCGAACTGAATTAATAGCTCCAAGAAATGTTATTGGAGATGACCAAATTTACAATGTTATTGTCACAGCACACGCTTTTATTATAATTTTTTTTATGGTTATACCTGTTATAATTGGAGGTTTTGGTAACTGATTAATTCCTTTAATATTAGGAAGACCAGATATAGCTTTTCCCCGAATAAATAATATAAGATTTTGATTACTACCCCCCTCATTAACATTACTTCTAATTAGAGGAATAGTAGAAAGAGGTGTAGGTACAGGTTGAACTGTCTACCCACCTTTAAGAAGAAGTATTGGACACCCTGGGGGTGCCGTTGATTTAGCTATTTTTTCTTTACATTTAGCAGGAGCTTCTTCTATTCTAGGGGCTATTAATTTTATTTCTACAATTATTAATATACGCCCGGCAGGTATAACTATAGACCGTATACCTTTATTTGTTTGATCTGTATTTATTACTGCTATTTTACTATTACTTTCATTACCTGTATTAGCAGGAGCAATTACTATACTTTTAACAGACCGTAATTTAAACACATCATTTTTTGATCCTTTAGGTGGAGGAGATCCTATCTTATACCAACATTTA---
>JASSA096-19|Jassa_marmorata|Jm226|Chile||Pacific|-29.94|-71.36|
ACTTTATATTTTATTTTAGGTATTTGGTCTAGATTGGCCGGTACATCTTTAAGTATAATTATCCGAACTGAATTAATAGCTCCAAGAAATGTTATTGGAGATGACCAAATTTACAATGTTATTGTCACAGCACACGCTTTTATTATAATTTTTTTTATGGTTATACCTGTTATAATTGGAGGTTTTGGTAACTGATTAATTCCTTTAATATTAGGAAGACCAGATATAGCTTTTCCCCGAATAAATAATATAAGATTTTGATTACTACCCCCCTCATTAACATTACTTCTAATTAGAGGAATAGTAGAAAGAGGTGTAGGTACAGGTTGAACTGTCTACCCACCTTTAAGAAGAAGTATTGGACACCCTGGGGGTGCCGTTGATTTAGCTATTTTTTCTTTACATTTAGCAGGAGCTTCTTCTATTCTAGGGGCTATTAATTTTATTTCTACAATTATTAATATACGCCCGGCAGGTATAACTATAGACCGTATACCTTTATTTGTTTGATCTGTATTTATTACTGCTATTTTACTATTACTTTCATTACCTGTATTAGCAGGAGCAATTACTATACTTTTAACAGACCGTAATTTAAACACATCATTTTTTGATCCTTTAGGTGGAGGAGATCCTATCTTATACCAACATTTA---
>JASSA095-19|Jassa_marmorata|Jm222|Chile||Pacific|-29.94|-71.36|
ACTTTATATTTTATTTTAGGTATTTGGTCTAGATTGGCCGGTACATCTTTAAGTATAATTATCCGAACTGAATTAATAGCTCCAAGAAATGTTATTGGAGATGACCAAATTTACAATGTTATTGTCACAGCACACGCTTTTATTATAATTTTTTTTATGGTTATACCTGTTATAATTGGAGGTTTTGGTAACTGATTAATTCCTTTAATATTAGGAAGACCAGATATAGCTTTTCCCCGAATAAATAATATAAGATTTTGATTACTACCCCCCTCATTAACATTACTTCTAATTAGAGGAATAGTAGAAAGAGGTGTAGGTACAGGTTGAACTGTCTACCCACCTTTAAGAAGAAGTATTGGACACCCTGGGGGTGCCGTTGATTTAGCTATTTTTTCTTTACATTTAGCAGGAGCTTCTTCTATTCTAGGGGCTATTAATTTTATTTCTACAATTATTAATATACGCCCGGCAGGTATAACTATAGACCGTATACCTTTATTTGTTTGATCTGTATTTATTACTGCTATTTTACTATTACTTTCATTACCTGTATTAGCAGGAGCAATTACTATACTTTTAACAGACCGTAATTTAAACACATCATTTTTTGATCCTTTAGGTGGAGGAGATCCTATCTTATACCAACATTTA---
>JASSA094-19|Jassa_marmorata|Jm220|Chile||Pacific|-29.94|-71.36|
ACTTTATATTTTATTTTAGGTATTTGGTCTAGATTGGCCGGTACATCTTTAAGTATAATTATCCGAACTGAATTAATAGCTCCAAGAAATGTTATTGGAGATGACCAAATTTACAATGTTATTGTCACAGCACACGCTTTTATTATAATTTTTTTTATGGTTATACCTGTTATAATTGGAGGTTTTGGTAACTGATTAATTCCTTTAATATTAGGAAGACCAGATATAGCTTTTCCCCGAATAAATAATATAAGATTTTGATTACTACCCCCCTCATTAACATTACTTCTAATTAGAGGAATAGTAGAAAGAGGTGTAGGTACAGGTTGAACTGTCTACCCACCTTTAAGAAGAAGTATTGGACACCCTGGGGGTGCCGTTGATTTAGCTATTTTTTCTTTACATTTAGCAGGAGCTTCTTCTATTCTAGGGGCTATTAATTTTATTTCTACAATTATTAATATACGCCCGGCAGGTATAACTATAGACCGTATACCTTTATTTGTTTGATCTGTATTTATTACTGCTATTTTACTATTACTTTCATTACCTGTATTAGCAGGAGCAATTACTATACTTTTAACAGACCGTAATTTAAACACATCATTTTTTGATCCTTTAGGTGGAGGAGATCCTATCTTATACCAACATTTA---
>JASSA093-19|Jassa_marmorata|Jm219|Chile||Pacific|-29.94|-71.36|
ACTTTATATTTTATTTTAGGTATTTGGTCTAGATTGGCCGGTACATCTTTAAGTATAATTATCCGAACTGAATTAATAGCTCCAAGAAATGTTATTGGAGATGACCAAATTTACAATGTTATTGTCACAGCACACGCTTTTATTATAATTTTTTTTATGGTTATACCTGTTATAATTGGAGGTTTTGGTAACTGATTAATTCCTTTAATATTAGGAAGACCAGATATAGCTTTTCCCCGAATAAATAATATAAGATTTTGATTACTACCCCCCTCATTAACATTACTTCTAATTAGAGGAATAGTAGAAAGAGGTGTAGGTACAGGTTGAACTGTCTACCCACCTTTAAGAAGAAGTATTGGACACCCTGGGGGTGCCGTTGATTTAGCTATTTTTTCTTTACATTTAGCAGGAGCTTCTTCTATTCTAGGGGCTATTAATTTTATTTCTACAATTATTAATATACGCCCGGCAGGTATAACTATAGACCGTATACCTTTATTTGTTTGATCTGTATTTATTACTGCTATTTTACTATTACTTTCATTACCTGTATTAGCAGGAGCAATTACTATACTTTTAACAGACCGTAATTTAAACACATCATTTTTTGATCCTTTAGGTGGAGGAGATCCTATCTTATACCAACATTTA---
>JASSA092-19|Jassa_marmorata|Jm216|Chile||Pacific|-29.94|-71.36|
ACTTTATATTTTATTTTAGGTATTTGGTCTAGATTGGCCGGTACATCTTTAAGTATAATTATCCGAACTGAATTAATAGCTCCAAGAAATGTTATTGGAGATGACCAAATTTACAATGTTATTGTCACAGCACACGCTTTTATTATAATTTTTTTTATGGTTATACCTGTTATAATTGGAGGTTTTGGTAACTGATTAATTCCTTTAATATTAGGAAGACCAGATATAGCTTTTCCCCGAATAAATAATATAAGATTTTGATTACTACCCCCCTCATTAACATTACTTCTAATTAGAGGAATAGTAGAAAGAGGTGTAGGTACAGGTTGAACTGTCTACCCACCTTTAAGAAGAAGTATTGGACACCCTGGGGGTGCCGTTGATTTAGCTATTTTTTCTTTACATTTAGCAGGAGCTTCTTCTATTCTAGGGGCTATTAATTTTATTTCTACAATTATTAATATACGCCCGGCAGGTATAACTATAGACCGTATACCTTTATTTGTTTGATCTGTATTTATTACTGCTATTTTACTATTACTTTCATTACCTGTATTAGCAGGAGCAATTACTATACTTTTAACAGACCGTAATTTAAACACATCATTTTTTGATCCTTTAGGTGGAGGAGATCCTATCTTATACCAACATTTA---
>JASSA091-19|Jassa_marmorata|Jm213|Chile||Pacific|-29.94|-71.36|
ACTTTATATTTTATTTTAGGTATTTGGTCTAGATTGGCCGGTACATCTTTAAGTATAATTATCCGAACTGAATTAATAGCTCCAAGAAATGTTATTGGAGATGACCAAATTTACAATGTTATTGTCACAGCACACGCTTTTATTATAATTTTTTTTATGGTTATACCTGTTATAATTGGAGGTTTTGGTAACTGATTAATTCCTTTAATATTAGGAAGACCAGATATAGCTTTTCCCCGAATAAATAATATAAGATTTTGATTACTACCCCCCTCATTAACATTACTTCTAATTAGAGGAATAGTAGAAAGAGGTGTAGGTACAGGTTGAACTGTCTACCCACCTTTAAGAAGAAGTATTGGACACCCTGGGGGTGCCGTTGATTTAGCTATTTTTTCTTTACATTTAGCAGGAGCTTCTTCTATTCTAGGGGCTATTAATTTTATTTCTACAATTATTAATATACGCCCGGCAGGTATAACTATAGACCGTATACCTTTATTTGTTTGATCTGTATTTATTACTGCTATTTTACTATTACTTTCATTACCTGTATTAGCAGGAGCAATTACTATACTTTTAACAGACCGTAATTTAAACACATCATTTTTTGATCCTTTAGGTGGAGGAGATCCTATCTTATACCAACATTTA---
>JASSA090-19|Jassa_marmorata|Jm212|Chile||Pacific|-29.94|-71.36|
ACTTTATATTTTATTTTAGGTATTTGGTCTAGATTGGCCGGTACATCTTTAAGTATAATTATCCGAACTGAATTAATAGCTCCAAGAAATGTTATTGGAGATGACCAAATTTACAATGTTATTGTCACAGCACACGCTTTTATTATAATTTTTTTTATGGTTATACCTGTTATAATTGGAGGTTTTGGTAACTGATTAATTCCTTTAATATTAGGAAGACCAGATATAGCTTTTCCCCGAATAAATAATATAAGATTTTGATTACTACCCCCCTCATTAACATTACTTCTAATTAGAGGAATAGTAGAAAGAGGTGTAGGTACAGGTTGAACTGTCTACCCACCTTTAAGAAGAAGTATTGGACACCCTGGGGGTGCCGTTGATTTAGCTATTTTTTCTTTACATTTAGCAGGAGCTTCTTCTATTCTAGGGGCTATTAATTTTATTTCTACAATTATTAATATACGCCCGGCAGGTATAACTATAGACCGTATACCTTTATTTGTTTGATCTGTATTTATTACTGCTATTTTACTATTACTTTCATTACCTGTATTAGCAGGAGCAATTACTATACTTTTAACAGACCGTAATTTAAACACATCATTTTTTGATCCTTTAGGTGGAGGAGATCCTATCTTATACCAACATTTA---
>JASSA089-19|Jassa_marmorata|Jm211|Chile||Pacific|-29.94|-71.36|
ACTTTATATTTTATTTTAGGTATTTGGTCTAGATTGGCCGGTACATCTTTAAGTATAATTATCCGAACTGAATTAATAGCTCCAAGAAATGTTATTGGAGATGACCAAATTTACAATGTTATTGTCACAGCACACGCTTTTATTATAATTTTTTTTATGGTTATACCTGTTATAATTGGAGGTTTTGGTAACTGATTAATTCCTTTAATATTAGGAAGACCAGATATAGCTTTTCCCCGAATAAATAATATAAGATTTTGATTACTACCCCCCTCATTAACATTACTTCTAATTAGAGGAATAGTAGAAAGAGGTGTAGGTACAGGTTGAACTGTCTACCCACCTTTAAGAAGAAGTATTGGACACCCTGGGGGTGCCGTTGATTTAGCTATTTTTTCTTTACATTTAGCAGGAGCTTCTTCTATTCTAGGGGCTATTAATTTTATTTCTACAATTATTAATATACGCCCGGCAGGTATAACTATAGACCGTATACCTTTATTTGTTTGATCTGTATTTATTACTGCTATTTTACTATTACTTTCATTACCTGTATTAGCAGGAGCAATTACTATACTTTTAACAGACCGTAATTTAAACACATCATTTTTTGATCCTTTAGGTGGAGGAGATCCTATCTTATACCAACATTTA---
>JASSA088-19|Jassa_marmorata|Jm209|Chile||Pacific|-29.94|-71.36|
ACTTTATATTTTATTTTAGGTATTTGGTCTAGATTGGCCGGTACATCTTTAAGTATAATTATCCGAACTGAATTAATAGCTCCAAGAAATGTTATTGGAGATGACCAAATTTACAATGTTATTGTCACAGCACACGCTTTTATTATAATTTTTTTTATGGTTATACCTGTTATAATTGGAGGTTTTGGTAACTGATTAATTCCTTTAATATTAGGAAGACCAGATATAGCTTTTCCCCGAATAAATAATATAAGATTTTGATTACTACCCCCCTCATTAACATTACTTCTAATTAGAGGAATAGTAGAAAGAGGTGTAGGTACAGGTTGAACTGTCTACCCACCTTTAAGAAGAAGTATTGGACACCCTGGGGGTGCCGTTGATTTAGCTATTTTTTCTTTACATTTAGCAGGAGCTTCTTCTATTCTAGGGGCTATTAATTTTATTTCTACAATTATTAATATACGCCCGGCAGGTATAACTATAGACCGTATACCTTTATTTGTTTGATCTGTATTTATTACTGCTATTTTACTATTACTTTCATTACCTGTATTAGCAGGAGCAATTACTATACTTTTAACAGACCGTAATTTAAACACATCATTTTTTGATCCTTTAGGTGGAGGAGATCCTATCTTATACCAACATTTA---
>JASSA087-19|Jassa_marmorata|Jm206|Chile||Pacific|-29.94|-71.36|
ACTTTATATTTTATTTTAGGTATTTGGTCTAGATTGGCCGGTACATCTTTAAGTATAATTATCCGAACTGAATTAATAGCTCCAAGAAATGTTATTGGAGATGACCAAATTTACAATGTTATTGTCACAGCACACGCTTTTATTATAATTTTTTTTATGGTTATACCTGTTATAATTGGAGGTTTTGGTAACTGATTAATTCCTTTAATATTAGGAAGACCAGATATAGCTTTTCCCCGAATAAATAATATAAGATTTTGATTACTACCCCCCTCATTAACATTACTTCTAATTAGAGGAATAGTAGAAAGAGGTGTAGGTACAGGTTGAACTGTCTACCCACCTTTAAGAAGAAGTATTGGACACCCTGGGGGTGCCGTTGATTTAGCTATTTTTTCTTTACATTTAGCAGGAGCTTCTTCTATTCTAGGGGCTATTAATTTTATTTCTACAATTATTAATATACGCCCGGCAGGTATAACTATAGACCGTATACCTTTATTTGTTTGATCTGTATTTATTACTGCTATTTTACTATTACTTTCATTACCTGTATTAGCAGGAGCAATTACTATACTTTTAACAGACCGTAATTTAAACACATCATTTTTTGATCCTTTAGGTGGAGGAGATCCTATCTTATACCAACATTTA---
>JASSA086-19|Jassa_marmorata|Jm205|Chile||Pacific|-29.94|-71.36|
ACTTTATATTTTATTTTAGGTATTTGGTCTAGATTGGCCGGTACATCTTTAAGTATAATTATCCGAACTGAATTAATAGCTCCAAGAAATGTTATTGGAGATGACCAAATTTACAATGTTATTGTCACAGCACACGCTTTTATTATAATTTTTTTTATGGTTATACCTGTTATAATTGGAGGTTTTGGTAACTGATTAATTCCTTTAATATTAGGAAGACCAGATATAGCTTTTCCCCGAATAAATAATATAAGATTTTGATTACTACCCCCCTCATTAACATTACTTCTAATTAGAGGAATAGTAGAAAGAGGTGTAGGTACAGGTTGAACTGTCTACCCACCTTTAAGAAGAAGTATTGGACACCCTGGGGGTGCCGTTGATTTAGCTATTTTTTCTTTACATTTAGCAGGAGCTTCTTCTATTCTAGGGGCTATTAATTTTATTTCTACAATTATTAATATACGCCCGGCAGGTATAACTATAGACCGTATACCTTTATTTGTTTGATCTGTATTTATTACTGCTATTTTACTATTACTTTCATTACCTGTATTAGCAGGAGCAATTACTATACTTTTAACAGACCGTAATTTAAACACATCATTTTTTGATCCTTTAGGTGGAGGAGATCCTATCTTATACCAACATTTA---
>JASSA085-19|Jassa_marmorata|Jm204|Chile||Pacific|-29.94|-71.36|
ACTTTATATTTTATTTTAGGTATTTGGTCTAGATTGGCCGGTACATCTTTAAGTATAATTATCCGAACTGAATTAATAGCTCCAAGAAATGTTATTGGAGATGACCAAATTTACAATGTTATTGTCACAGCACACGCTTTTATTATAATTTTTTTTATGGTTATACCTGTTATAATTGGAGGTTTTGGTAACTGATTAATTCCTTTAATATTAGGAAGACCAGATATAGCTTTTCCCCGAATAAATAATATAAGATTTTGATTACTACCCCCCTCATTAACATTACTTCTAATTAGAGGAATAGTAGAAAGAGGTGTAGGTACAGGTTGAACTGTCTACCCACCTTTAAGAAGAAGTATTGGACACCCTGGGGGTGCCGTTGATTTAGCTATTTTTTCTTTACATTTAGCAGGAGCTTCTTCTATTCTAGGGGCTATTAATTTTATTTCTACAATTATTAATATACGCCCGGCAGGTATAACTATAGACCGTATACCTTTATTTGTTTGATCTGTATTTATTACTGCTATTTTACTATTACTTTCATTACCTGTATTAGCAGGAGCAATTACTATACTTTTAACAGACCGTAATTTAAACACATCATTTTTTGATCCTTTAGGTGGAGGAGATCCTATCTTATACCAACATTTA---
>JASSA084-19|Jassa_marmorata|Jm202|Chile||Pacific|-29.94|-71.36|
ACATTATATTTTATTTTAGGAATCTGATCCAGATTAGCCGGCACATCCTTAAGAATAATTATCCGAACAGAATTAATAGCCCCTAGAAATGTAATCGGAGATGATCAAATTTATAATGTTATTGTTACAGCCCATGCATTTATTATAATTTTTTTTATAGTTATACCTGTTATGATTGGAGGTTTTGGTAACTGATTAATTCCTTTAATATTAGGTAGACCTGATATAGCGTTTCCGCGAATAAACAATATAAGATTTTGACTTCTACCTCCCTCTTTAACTCTTCTATTAGTAAGAGGGATGGTAGAAAGAGGGGTAGGTACAGGTTGAACTGTTTACCCTCCTTTAAGAAGTAATGTTGGACACCCTGGAGGTGCAGTTGACCTAGCTATCTTTTCTTTACATCTAGCAGGAGCTTCTTCAATTTTAGGGGCAATCAACTTTATTTCTACAATTATCAATATACGACCCTCGGGGATAACAATAGACCGAATACCTTTGTTTGTATGGTCTGTGTTTATCACAGCTATTTTATTGTTACTTTCTCTTCCCGTTCTAGCAGGAGCTATTACAATACTTTTAACAGATCGAAATCTTAACACATCCTTTTTTGATCCCTTAGGAGGAGGAGATCCTATTCTCTACCAACACTTA---
>JASSA083-19|Jassa_marmorata|Jm154|Spain||Mediterranean_Sea|36.71|-4.39|
ACTTTATATTTTATTTTAGGTATTTGGTCTAGATTGGCCGGTACATCTTTAAGTATAATTATCCGAACTGAATTAATAGCTCCAAGAAATGTTATTGGAGATGACCAAATTTACAATGTTATTGTCACAGCACACGCTTTTATTATAATTTTTTTTATGGTTATACCTGTTATAATTGGAGGTTTTGGTAACTGATTAATTCCTTTAATATTAGGAAGACCAGATATAGCTTTTCCCCGAATAAATAATATAAGATTTTGATTACTACCCCCTTCATTAACATTACTTCTAATTAGAGGAATAGTAGAAAGAGGTGTAGGTACAGGTTGAACTGTCTACCCACCTTTAAGAAGAAATATTGGACACCCTGGGGGTGCCGTTGATTTAGCTATTTTTTCTTTACATTTAGCAGGAGCTTCTTCTATTCTAGGGGCTATTAATTTTATTTCTACAATTATTAATATACGCCCGGCAGGTATAACTATAGACCGTATACCTTTATTTGTTTGATCTGTATTTATTACTGCTATTTTACTATTACTTTCATTACCTGTATTAGCAGGAGCAATTACTATACTTTTAACAGACCGTAATTTAAACACATCATTTTTTGATCCTTTAGGTGGAGGAGATCCTATCTTATACCAACATTTA---
>JASSA082-19|Jassa_marmorata|Jm153|Spain||Mediterranean_Sea|36.71|-4.39|
ACTTTATATTTTATTTTAGGTATTTGGTCTAGATTGGCCGGTACATCTTTAAGTATAATTATCCGAACTGAATTAATAGCTCCAAGAAATGTTATTGGAGATGACCAAATTTACAATGTTATTGTCACAGCACACGCTTTTATTATAATTTTTTTTATGGTTATACCTGTTATAATTGGAGGTTTTGGTAACTGATTAATTCCTTTAATATTAGGAAGACCAGATATAGCTTTTCCCCGAATAAATAATATAAGATTTTGATTACTACCCCCTTCATTAACATTACTTCTAATTAGAGGAATAGTAGAAAGAGGTGTAGGTACAGGTTGAACTGTCTACCCACCTTTAAGAAGAAATATTGGACACCCTGGGGGTGCCGTTGATTTAGCTATTTTTTCTTTACATTTAGCAGGAGCTTCTTCTATTCTAGGGGCTATTAATTTTATTTCTACAATTATTAATATACGCCCGGCAGGTATAACTATAGACCGTATACCTTTATTTGTTTGATCTGTATTTATTACTGCTATTTTACTATTACTTTCATTACCTGTATTAGCAGGAGCAATTACTATACTTTTAACAGACCGTAATTTAAACACATCATTTTTTGATCCTTTAGGTGGAGGAGATCCTATCTTATACCAACATTTA---
>JASSA080-19|Jassa_marmorata|Jm150|Spain||Mediterranean_Sea|36.71|-4.39|
ACTTTATATTTTATTTTAGGTATTTGGTCTAGATTGGCCGGTACATCTTTAAGTATAATTATCCGAACTGAATTAATAGCTCCAAGAAATGTTATTGGAGATGACCAAATTTACAATGTTATTGTCACAGCGCACGCTTTTATTATAATTTTTTTTATGGTTATACCTGTTATAATTGGAGGTTTTGGTAACTGATTAATTCCTTTAATATTAGGAAGACCAGATATAGCTTTTCCCCGAATAAATAATATAAGATTTTGATTACTACCCCCCTCATTAACATTACTTCTAATTAGAGGAATAGTAGAAAGAGGTGTAGGTACAGGTTGAACTGTCTACCCACCTTTAAGAAGAAATATTGGACACCCTGGGGGTGCCGTTGATTTAGCTATTTTTTCTTTACATTTAGCAGGAGCTTCTTCTATTCTAGGGGCTATTAATTTTATTTCTACAATTATTAATATACGCCCGGCAGGTATAACTATAGACCGTATACCTTTATTTGTTTGATCTGTATTTATTACTGCTATTTTACTATTACTTTCATTACCTGTATTAGCAGGAGCAATTACTATACTTTTAACAGACCGTAATTTAAACACATCATTTTTTGATCCTTTAGGTGGAGGAGATCCTATCTTATACCAACATTTA---
>JASSA079-19|Jassa_marmorata|Jm149|Spain||Mediterranean_Sea|36.71|-4.39|
ACTTTATATTTTATTTTAGGTATTTGGTCTAGATTGGCCGGTACATCTTTAAGTATAATTATCCGAACTGAATTAATAGCTCCAAGAAATGTTATTGGAGATGACCAAATTTACAATGTTATTGTCACAGCGCACGCTTTTATTATAATTTTTTTTATGGTTATACCTGTTATAATTGGAGGTTTTGGTAACTGATTAATTCCTTTAATATTAGGAAGACCAGATATAGCTTTTCCCCGAATAAATAATATAAGATTTTGATTACTACCCCCCTCATTAACATTACTTCTAATTAGAGGAATAGTAGAAAGAGGTGTAGGTACAGGTTGAACTGTCTACCCACCTTTAAGAAGAAATATTGGACACCCTGGGGGTGCCGTTGATTTAGCTATTTTTTCTTTACATTTAGCAGGAGCTTCTTCTATTCTAGGGGCTATTAATTTTATTTCTACAATTATTAATATACGCCCGGCAGGTATAACTATAGACCGTATACCTTTATTTGTTTGATCTGTATTTATTACTGCTATTTTACTATTACTTTCATTACCTGTATTAGCAGGAGCAATTACTATACTTTTAACAGACCGTAATTTAAACACATCATTTTTTGATCCTTTAGGTGGAGGAGATCCTATCTTATACCAACATTTA---
>JASSA078-19|Jassa_marmorata|Jm147|Spain||Mediterranean_Sea|36.71|-4.39|
ACTTTATATTTTATTTTAGGTATTTGGTCTAGATTGGCCGGTACATCTTTAAGTATAATTATCCGAACTGAATTAATAGCTCCAAGAAATGTTATTGGAGATGACCAAATTTACAATGTTATTGTCACAGCACACGCTTTTATTATAATTTTTTTTATGGTTATACCTGTTATAATTGGAGGTTTTGGTAACTGATTAATTCCTTTAATATTAGGAAGACCAGATATAGCTTTTCCCCGAATAAATAATATAAGATTTTGATTACTACCCCCTTCATTAACATTACTTCTAATTAGAGGAATAGTAGAAAGAGGTGTAGGTACAGGTTGAACTGTCTACCCACCTTTAAGAAGAAATATTGGACACCCTGGGGGTGCCGTTGATTTAGCTATTTTTTCTTTACATTTAGCAGGAGCTTCTTCTATTCTAGGGGCTATTAATTTTATTTCTACAATTATTAATATACGCCCGGCAGGTATAACTATAGACCGTATACCTTTATTTGTTTGATCTGTATTTATTACTGCTATTTTACTATTACTTTCATTACCTGTATTAGCAGGAGCAATTACTATACTTTTAACAGACCGTAATTTAAACACATCATTTTTTGATCCTTTAGGTGGAGGAGATCCTATCTTATACCAACATTTA---
>JASSA077-19|Jassa_marmorata|Jm143|Spain||Mediterranean_Sea|36.71|-4.39|
ACTTTATATTTTATTTTAGGTATTTGGTCTAGATTGGCCGGTACATCTTTAAGTATAATTATCCGAACTGAATTAATAGCTCCAAGAAATGTTATTGGAGATGACCAAATTTACAATGTTATTGTCACAGCACACGCTTTTATTATAATTTTTTTTATGGTTATACCTGTTATAATTGGAGGTTTTGGTAACTGATTAATTCCTTTAATATTAGGAAGACCAGATATAGCTTTTCCCCGAATAAATAATATAAGATTTTGATTACTACCCCCTTCATTAACATTACTTCTAATTAGAGGAATAGTAGAAAGAGGTGTAGGTACAGGTTGAACTGTCTACCCACCTTTAAGAAGAAATATTGGACACCCTGGGGGTGCCGTTGATTTAGCTATTTTTTCTTTACATTTAGCAGGAGCTTCTTCTATTCTAGGGGCTATTAATTTTATTTCTACAATTATTAATATACGCCCGGCAGGTATAACTATAGACCGTATACCTTTATTTGTTTGATCTGTATTTATTACTGCTATTTTACTATTACTTTCATTACCTGTATTAGCAGGAGCAATTACTATACTTTTAACAGACCGTAATTTAAACACATCATTTTTTGATCCTTTAGGTGGAGGAGATCCTATCTTATACCAACATTTA---
>JASSA076-19|Jassa_marmorata|Jm123|Spain||Mediterranean_Sea|36.71|-4.39|
ACTTTATATTTTATTTTAGGTATTTGGTCTAGATTGGCCGGTACATCTTTAAGTATAATTATCCGAACTGAATTAATAGCTCCAAGAAATGTTATTGGAGATGACCAAATTTACAATGTTATTGTCACAGCACACGCTTTTATTATAATTTTTTTTATGGTTATACCTGTTATAATTGGAGGTTTTGGTAACTGATTAATTCCTTTAATATTAGGAAGACCAGATATAGCTTTTCCCCGAATAAATAATATAAGATTTTGATTACTACCCCCTTCATTAACATTACTTCTAATTAGAGGAATAGTAGAAAGAGGTGTAGGTACAGGTTGAACTGTCTACCCACCTTTAAGAAGAAATATTGGACACCCTGGGGGTGCCGTTGATTTAGCTATTTTTTCTTTACATTTAGCAGGAGCTTCTTCTATTCTAGGGGCTATTAATTTTATTTCTACAATTATTAATATACGCCCGGCAGGTATAACTATAGACCGTATACCTTTATTTGTTTGATCTGTATTTATTACTGCTATTTTACTATTACTTTCATTACCTGTATTAGCAGGAGCAATTACTATACTTTTAACAGACCGTAATTTAAACACATCATTTTTTGATCCTTTAGGTGGAGGAGATCCTATCTTATACCAACATTTA---
>JASSA075-19|Jassa_marmorata|Jm122|Spain||Mediterranean_Sea|36.71|-4.39|
ACTTTATATTTTATTTTAGGTATTTGGTCTAGATTGGCCGGTACATCTTTAAGTATAATTATCCGAACTGAATTAATAGCTCCAAGAAATGTTATTGGAGATGACCAAATTTACAATGTTATTGTCACAGCACACGCTTTTATTATAATTTTTTTTATGGTTATACCTGTTATAATTGGAGGTTTTGGTAACTGATTAATTCCTTTAATATTAGGAAGACCAGATATAGCTTTTCCCCGAATAAATAATATAAGATTTTGATTACTACCCCCTTCATTAACATTACTTCTAATTAGAGGAATAGTAGAAAGAGGTGTAGGTACAGGTTGAACTGTCTACCCACCTTTAAGAAGAAATATTGGACACCCTGGGGGTGCCGTTGATTTAGCTATTTTTTCTTTACATTTAGCAGGAGCTTCTTCTATTCTAGGGGCTATTAATTTTATTTCTACAATTATTAATATACGCCCGGCAGGTATAACTATAGACCGTATACCTTTATTTGTTTGATCTGTATTTATTACTGCTATTTTACTATTACTTTCATTACCTGTATTAGCAGGAGCAATTACTATACTTTTAACAGACCGTAATTTAAACACATCATTTTTTGATCCTTTAGGTGGAGGAGATCCTATCTTATACCAACATTTA---
>JASSA074-19|Jassa_marmorata|Jm121|Spain||Mediterranean_Sea|36.71|-4.39|
ACTTTATATTTTATTTTAGGTATTTGGTCTAGATTGGCCGGTACATCTTTAAGTATAATTATCCGAACTGAATTAATAGCTCCAAGAAATGTTATTGGAGATGACCAAATTTACAATGTTATTGTCACAGCACACGCTTTTATTATAATTTTTTTTATGGTTATACCTGTTATAATTGGAGGTTTTGGTAACTGATTAATTCCTTTAATATTAGGAAGACCAGATATAGCTTTTCCCCGAATAAATAATATAAGATTTTGATTACTACCCCCTTCATTAACATTACTTCTAATTAGAGGAATAGTAGAAAGAGGTGTAGGTACAGGTTGAACTGTCTACCCACCTTTAAGAAGAAATATTGGACACCCTGGGGGTGCCGTTGATTTAGCTATTTTTTCTTTACATTTAGCAGGAGCTTCTTCTATTCTAGGGGCTATTAATTTTATTTCTACAATTATTAATATACGCCCGGCAGGTATAACTATAGACCGTATACCTTTATTTGTTTGATCTGTATTTATTACTGCTATTTTACTATTACTTTCATTACCTGTATTAGCAGGAGCAATTACTATACTTTTAACAGACCGTAATTTAAACACATCATTTTTTGATCCTTTAGGTGGAGGAGATCCTATCTTATACCAACATTTA---
>JASSA073-19|Jassa_marmorata|Jm120|Spain||Mediterranean_Sea|36.71|-4.39|
ACTTTATATTTTATTTTAGGTATTTGGTCTAGATTGGCCGGTACATCTTTAAGTATAATTATCCGAACTGAATTAATAGCTCCAAGAAATGTTATTGGAGATGACCAAATTTACAATGTTATTGTCACAGCACACGCTTTTATTATAATTTTTTTTATGGTTATACCTGTTATAATTGGAGGTTTTGGTAACTGATTAATTCCTTTAATATTAGGAAGACCAGATATAGCTTTTCCCCGAATAAATAATATAAGATTTTGATTACTACCCCCTTCATTAACATTACTTCTAATTAGAGGAATAGTAGAAAGAGGTGTAGGTACAGGTTGAACTGTCTACCCACCTTTAAGAAGAAATATTGGACACCCTGGGGGTGCCGTTGATTTAGCTATTTTTTCTTTACATTTAGCAGGAGCTTCTTCTATTCTAGGGGCTATTAATTTTATTTCTACAATTATTAATATACGCCCGGCAGGTATAACTATAGACCGTATACCTTTATTTGTTTGATCTGTATTTATTACTGCTATTTTACTATTACTTTCATTACCTGTATTAGCAGGAGCAATTACTATACTTTTAACAGACCGTAATTTAAACACATCATTTTTTGATCCTTTAGGTGGAGGAGATCCTATCTTATACCAACATTTA---
>JASSA072-19|Jassa_marmorata|Jm119|Spain||Mediterranean_Sea|36.71|-4.39|
ACTTTATATTTTATTTTAGGTATTTGGTCTAGATTGGCCGGTACATCTTTAAGTATAATTATCCGAACTGAATTAATAGCTCCAAGAAATGTTATTGGGGATGACCAAATTTACAATGTTATTGTCACAGCACACGCTTTTATTATAATTTTTTTTATGGTTATACCTGTTATAATTGGAGGTTTTGGTAACTGATTAATTCCTTTAATATTAGGAAGACCAGATATAGCTTTTCCCCGAATAAATAATATAAGATTTTGATTACTACCCCCCTCATTAACATTACTTCTAATTAGAGGAATAGTAGAAAGAGGTGTAGGTACAGGTTGAACTGTCTACCCACCTTTAAGAAGAAATATTGGTCACCCTGGGGGTGCCGTTGATTTAGCTATTTTTTCTTTACATTTAGCAGGAGCTTCTTCTATTCTAGGGGCTATTAATTTTATTTCTACAATTATTAATATACGCCCGGCAGGTATAACTATAGACCGTATACCTTTATTTGTTTGATCTGTATTTATTACTGCTATTTTACTATTACTTTCATTACCTGTATTAGCAGGAGCAATTACTATACTTTTAACAGACCGTAATTTAAACACATCATTTTTTGATCCTTTAGGTGGAGGAGATCCTATCTTATACCAACATTTA---
>JASSA071-19|Jassa_marmorata|Jm118|Spain||Mediterranean_Sea|36.71|-4.39|
------------------------TGGTCTAGATTGGCCGGTACATCTTTAAGTATAATTATCCGAACTGAATTAATAGCTCCAAGAAATGTTATTGGGGATGACCAAATTTACAATGTTATTGTCACAGCACACGCTTTTATTATAATTTTTTTTATGGTTATACCTGTTATAATTGGAGGTTTTGGTAACTGATTAATTCCTTTAATATTAGGAAGACCAGATATAGCTTTTCCCCGAATAAATAATATAAGATTTTGATTACTACCCCCCTCATTAACATTACTTCTAATTAGAGGAATAGTAGAAAGAGGTGTAGGTACAGGTTGAACTGTCTACCCACCTTTAAGAAGAAATATTGGTCACCCTGGGGGTGCCGTTGATTTAGCTATTTTTTCTTTACATTTAGCAGGAGCTTCTTCTATTCTAGGGGCTATTAATTTTATTTCTACAATTATTAATATACGCCCGGCAGGTATAACTATAGACCGTATACCTTTATTTGTTTGATCTGTATTTATTACTGCTATTTTACTATTACTTTCATTACCTGTATTAGCAGGAGCAATTACTATACTTTTAACAGACCGTAATTTAAACACATCATTTTTTGATCCTTTAGGTGGAGGAGATCCTATCTTATACCAACATTTA---
>JASSA070-19|Jassa_marmorata|Jm117|Spain||Mediterranean_Sea|36.71|-4.39|
ACTTTATATTTTATTTTAGGTATTTGGTCTAGATTGGCCGGTACATCTTTAAGTATAATTATCCGAACTGAATTAATAGCTCCAAGAAATGTTATTGGGGATGACCAAATTTACAATGTTATTGTCACAGCACACGCTTTTATTATAATTTTTTTTATGGTTATACCTGTTATAATTGGAGGTTTTGGTAACTGATTAATTCCTTTAATATTAGGAAGACCAGATATAGCTTTTCCCCGAATAAATAATATAAGATTTTGATTACTACCCCCCTCATTAACATTACTTCTAATTAGAGGAATAGTAGAAAGAGGTGTAGGTACAGGTTGAACTGTCTACCCACCTTTAAGAAGAAATATTGGTCACCCTGGGGGTGCCGTTGATTTAGCTATTTTTTCTTTACATTTAGCAGGAGCTTCTTCTATTCTAGGGGCTATTAATTTTATTTCTACAATTATTAATATACGCCCGGCAGGTATAACTATAGACCGTATACCTTTATTTGTTTGATCTGTATTTATTACTGCTATTTTACTATTACTTTCATTACCTGTATTAGCAGGAGCAATTACTATACTTTTAACAGACCGTAATTTAAACACATCATTTTTTGATCCTTTAGGTGGAGGAGATCCTATCTTATACCAACATTTA---
>JASSA069-19|Jassa_marmorata|Jm116|Spain||Mediterranean_Sea|36.71|-4.39|
ACTTTATATTTTATTTTAGGTATTTGGTCTAGATTGGCCGGTACATCTTTAAGTATAATTATCCGAACTGAATTAATAGCTCCAAGAAATGTTATTGGGGATGACCAAATTTACAATGTTATTGTCACAGCACACGCTTTTATTATAATTTTTTTTATGGTTATACCTGTTATAATTGGAGGTTTTGGTAACTGATTAATTCCTTTAATATTAGGAAGACCAGATATAGCTTTTCCCCGAATAAATAATATAAGATTTTGATTACTACCCCCCTCATTAACATTACTTCTAATTAGAGGAATAGTAGAAAGAGGTGTAGGTACAGGTTGAACTGTCTACCCACCTTTAAGAAGAAATATTGGTCACCCTGGGGGTGCCGTTGATTTAGCTATTTTTTCTTTACATTTAGCAGGAGCTTCTTCTATTCTAGGGGCTATTAATTTTATTTCTACAATTATTAATATACGCCCGGCAGGTATAACTATAGACCGTATACCTTTATTTGTTTGATCTGTATTTATTACTGCTATTTTACTATTACTTTCATTACCTGTATTAGCAGGAGCAATTACTATACTTTTAACAGACCGTAATTTAAACACATCATTTTTTGATCCTTTAGGTGGAGGAGATCCTATCTTATACCAACATTTA---
>JASSA068-19|Jassa_marmorata|Jm115|Spain||Mediterranean_Sea|36.71|-4.39|
ACTTTATATTTTATTTTAGGTATTTGGTCTAGATTGGCCGGTACATCTTTAAGTATAATTATCCGAACTGAATTAATAGCTCCAAGAAATGTTATTGGAGATGACCAAATTTACAATGTTATTGTCACAGCACACGCTTTTATTATAATTTTTTTTATGGTTATACCTGTTATAATTGGAGGTTTTGGTAACTGATTAATTCCTTTAATATTAGGAAGACCAGATATAGCTTTTCCCCGAATAAATAATATAAGATTTTGATTACTACCCCCTTCATTAACATTACTTCTAATTAGAGGAATAGTAGAAAGAGGTGTAGGTACAGGTTGAACTGTCTACCCACCTTTAAGAAGAAATATTGGACACCCTGGGGGTGCCGTTGATTTAGCTATTTTTTCTTTACATTTAGCAGGAGCTTCTTCTATTCTAGGGGCTATTAATTTTATTTCTACAATTATTAATATACGCCCGGCAGGTATAACTATAGACCGTATACCTTTATTTGTTTGATCTGTATTTATTACTGCTATTTTACTATTACTTTCATTACCTGTATTAGCAGGAGCAATTACTATACTTTTAACAGACCGTAATTTAAACACATCATTTTTTGATCCTTTAGGTGGAGGAGATCCTATCTTATACCAACATTTA---
>JASSA067-19|Jassa_marmorata|Jm114|Spain||Mediterranean_Sea|36.71|-4.39|
ACTTTATATTTTATTTTAGGTATTTGGTCTAGATTGGCCGGTACATCTTTAAGTATAATTATCCGAACTGAATTAATAGCTCCAAGAAATGTTATTGGAGATGACCAAATTTACAATGTTATTGTCACAGCACACGCTTTTATTATAATTTTTTTTATGGTTATACCTGTTATAATTGGAGGTTTTGGTAACTGATTAATTCCTTTAATATTAGGAAGACCAGATATAGCTTTTCCCCGAATAAATAATATAAGATTTTGATTACTACCCCCTTCATTAACATTACTTCTAATTAGAGGAATAGTAGAAAGAGGTGTAGGTACAGGTTGAACTGTCTACCCACCTTTAAGAAGAAATATTGGACACCCTGGGGGTGCCGTTGATTTAGCTATTTTTTCTTTACATTTAGCAGGAGCTTCTTCTATTCTAGGGGCTATTAATTTTATTTCTACAATTATTAATATACGCCCGGCAGGTATAACTATAGACCGTATACCTTTATTTGTTTGATCTGTATTTATTACTGCTATTTTACTATTACTTTCATTACCTGTATTAGCAGGAGCAATTACTATACTTTTAACAGACCGTAATTTAAACACATCATTTTTTGATCCTTTAGGTGGAGGAGATCCTATCTTATACCAACATTTA---
>JASSA066-19|Jassa_marmorata|Jm113|Spain||Mediterranean_Sea|36.71|-4.39|
ACTTTATATTTTATTTTAGGTATTTGGTCTAGATTGGCCGGTACATCTTTAAGTATAATTATCCGAACTGAATTAATAGCTCCAAGAAATGTTATTGGAGATGACCAAATTTACAATGTTATTGTCACAGCACACGCTTTTATTATAATTTTTTTTATGGTTATACCTGTTATAATTGGAGGTTTTGGTAACTGATTAATTCCTTTAATATTAGGAAGACCAGATATAGCTTTTCCCCGAATAAATAATATAAGATTTTGATTACTACCCCCTTCATTAACATTACTTCTAATTAGAGGAATAGTAGAAAGAGGTGTAGGTACAGGTTGAACTGTCTACCCACCTTTAAGAAGAAATATTGGACACCCTGGGGGTGCCGTTGATTTAGCTATTTTTTCTTTACATTTAGCAGGAGCTTCTTCTATTCTAGGGGCTATTAATTTTATTTCTACAATTATTAATATACGCCCGGCAGGTATAACTATAGACCGTATACCTTTATTTGTTTGATCTGTATTTATTACTGCTATTTTACTATTACTTTCATTACCTGTATTAGCAGGAGCAATTACTATACTTTTAACAGACCGTAATTTAAACACATCATTTTTTGATCCTTTAGGTGGAGGAGATCCTATCTTATACCAACATTTA---
>JASSA065-19|Jassa_marmorata|Jm112|Spain||Mediterranean_Sea|36.71|-4.39|
ACTTTATATTTTATTTTAGGTATTTGGTCTAGATTGGCCGGTACATCTTTAAGTATAATTATCCGAACTGAATTAATAGCTCCAAGAAATGTTATTGGAGATGACCAAATTTACAATGTTATTGTCACAGCACACGCTTTTATTATAATTTTTTTTATGGTTATACCTGTTATAATTGGAGGTTTTGGTAACTGATTAATTCCTTTAATATTAGGAAGACCAGATATAGCTTTTCCCCGAATAAATAATATAAGATTTTGATTACTACCCCCTTCATTAACATTACTTCTAATTAGAGGAATAGTAGAAAGAGGTGTAGGTACAGGTTGAACTGTCTACCCACCTTTAAGAAGAAATATTGGACACCCTGGGGGTGCCGTTGATTTAGCTATTTTTTCTTTACATTTAGCAGGAGCTTCTTCTATTCTAGGGGCTATTAATTTTATTTCTACAATTATTAATATACGCCCGGCAGGTATAACTATAGACCGTATACCTTTATTTGTTTGATCTGTATTTATTACTGCTATTTTACTATTACTTTCATTACCTGTATTAGCAGGAGCAATTACTATACTTTTAACAGACCGTAATTTAAACACATCATTTTTTGATCCTTTAGGTGGAGGAGATCCTATCTTATACCAACATTTA---
>JASSA064-19|Jassa_marmorata|Jm111|Norway||Norwegian_Sea|63.09|7.78|
ACTTTATATTTTATTTTAGGTATTTGGTCTAGATTGGCCGGTACATCTTTAAGTATAATTATCCGAACTGAATTAATAGCTCCAAGAAATGTTATTGGAGATGACCAAATTTACAATGTTATTGTCACAGCACACGCTTTTATTATAATTTTTTTTATGGTTATACCTGTTATAATTGGAGGTTTTGGTAACTGATTAATTCCTTTAATATTAGGAAGACCAGATATAGCTTTTCCCCGAATAAATAATATAAGATTTTGATTACTACCCCCTTCATTAACATTACTTCTAATTAGAGGAATAGTAGAAAGAGGTGTAGGTACAGGTTGAACTGTCTACCCACCTTTAAGAAGAAATATTGGACACCCTGGGGGTGCCGTTGATTTAGCTATTTTTTCTTTACATTTAGCAGGAGCTTCTTCTATTCTAGGGGCTATTAATTTTATTTCTACAATTATTAATATACGCCCGGCAGGTATAACTATAGACCGTATACCTTTATTTGTTTGATCTGTATTTATTACTGCTATTTTACTATTACTTTCATTACCTGTATTAGCAGGAGCAATTACTATACTTTTAACAGACCGTAATTTAAACACATCATTTTTTGATCCTTTAGGTGGAGGAGATCCTATCTTATACCAACATTTA---
>JASSA063-19|Jassa_marmorata|Jm110|Norway||Norwegian_Sea|63.09|7.78|
---------------------ATTTGGTCTAGATTGGCCGGTACATCTTTAAGTATAATTATCCGAACTGAATTAATAGCTCCAAGAAATGTTATTGGAGATGACCAAATTTACAATGTTATTGTCACAGCACACGCTTTTATTATAATTTTTTTTATGGTTATACCTGTTATAATTGGAGGTTTTGGTAACTGATTAATTCCTTTAATATTAGGAAGACCAGATATAGCTTTTCCCCGAATAAATAATATAAGATTTTGATTACTACCCCCTTCATTAACATTACTTCTAATTAGAGGAATAGTAGAAAGAGGTGTAGGTACAGGTTGAACTGTCTACCCACCTTTAAGAAGAAATATTGGACACCCTGGGGGTGCCGTTGATTTAGCTATTTTTTCTTTACATTTAGCAGGAGCTTCTTCTATTCTAGGGGCTATTAATTTTATTTCTACAATTATTAATATACGCCCGGCAGGTATAACTATAGACCGTATACCTTTATTTGTTTGATCTGTATTTATTACTGCTATTTTACTATTACTTTCATTACCTGTATTAGCAGGAGCAATTACTATACTTTTAACAGACCGTAATTTAAACACATCATTTTTTGATCCTTTAGGTGGAGGAGATCCTATCTTATACCAACATTTA---
>JASSA062-19|Jassa_marmorata|Jm109|Norway||Norwegian_Sea|63.09|7.78|
ACTTTATATTTTATTTTAGGTATTTGGTCTAGATTGGCCGGTACATCTTTAAGTATAATTATCCGAACTGAATTAATAGCTCCAAGAAATGTTATTGGAGATGACCAAATTTACAATGTTATTGTCACAGCACACGCTTTTATTATAATTTTTTTTATGGTTATACCTGTTATAATTGGAGGTTTTGGTAACTGATTAATTCCTTTAATATTAGGAAGACCAGATATAGCTTTTCCCCGAATAAATAATATAAGATTTTGATTACTACCCCCTTCATTAACATTACTTCTAATTAGAGGAATAGTAGAAAGAGGTGTAGGTACAGGTTGAACTGTCTACCCACCTTTAAGAAGAAATATTGGACACCCTGGGGGTGCCGTTGATTTAGCTATTTTTTCTTTACATTTAGCAGGAGCTTCTTCTATTCTAGGGGCTATTAATTTTATTTCTACAATTATTAATATACGCCCGGCAGGTATAACTATAGACCGTATACCTTTATTTGTTTGATCTGTATTTATTACTGCTATTTTACTATTACTTTCATTACCTGTATTAGCAGGAGCAATTACTATACTTTTAACAGACCGTAATTTAAACACATCATTTTTTGATCCTTTAGGTGGAGGAGATCCTATCTTATACCAACATTTA---
>JASSA061-19|Jassa_marmorata|Jm108|Norway||Norwegian_Sea|63.09|7.78|
ACTTTATATTTTATTTTAGGTATTTGGTCTAGATTGGCCGGTACATCTTTAAGTATAATTATCCGAACTGAATTAATAGCTCCAAGAAATGTTATTGGAGATGACCAAATTTACAATGTTATTGTCACAGCACACGCTTTTATTATAATTTTTTTTATGGTTATACCTGTTATAATTGGAGGTTTTGGTAACTGATTAATTCCTTTAATATTAGGAAGACCAGATATAGCTTTTCCCCGAATAAATAATATAAGATTTTGATTACTACCCCCCTCATTAACATTACTTCTAATTAGAGGAATAGTAGAAAGAGGTGTAGGTACAGGTTGAACTGTCTACCCACCTTTAAGAAGAAATATTGGACACCCTGGGGGTGCCGTTGATTTAGCTATTTTTTCTTTACATTTAGCAGGAGCTTCTTCTATTCTAGGGGCTATTAATTTTATTTCTACAATTATTAATATACGCCCGGCAGGTATAACTATAGACCGTATACCTTTATTTGTTTGATCTGTATTTATTACTGCTATTTTACTATTACTTTCATTACCTGTATTAGCAGGAGCAATTACTATACTTTTAACAGACCGTAATTTAAACACATCATTTTTTGATCCTTTAGGTGGAGGAGATCCTATCTTATACCAACATTTA---
>JASSA060-19|Jassa_marmorata|Jm107|Norway||Norwegian_Sea|63.09|7.78|
ACTTTATATTTTATTTTAGGTATTTGGTCTAGATTGGCCGGTACATCTTTAAGTATAATTATCCGAACTGAATTAATAGCTCCAAGAAATGTTATTGGAGATGACCAAATTTACAATGTTATTGTCACAGCACACGCTTTTATTATAATTTTTTTTATGGTTATACCTGTTATAATTGGAGGTTTTGGTAACTGATTAATTCCTTTAATATTAGGAAGACCAGATATAGCTTTTCCCCGAATAAATAATATAAGATTTTGATTACTACCCCCTTCATTAACATTACTTCTAATTAGAGGAATAGTAGAAAGAGGTGTAGGTACAGGTTGAACTGTCTACCCACCTTTAAGAAGAAATATTGGACACCCTGGGGGTGCCGTTGATTTAGCTATTTTTTCTTTACATTTAGCAGGAGCTTCTTCTATTCTAGGGGCTATTAATTTTATTTCTACAATTATTAATATACGCCCGGCAGGTATAACTATAGACCGTATACCTTTATTTGTTTGATCTGTATTTATTACTGCTATTTTACTATTACTTTCATTACCTGTATTAGCAGGAGCAATTACTATACTTTTAACAGACCGTAATTTAAACACATCATTTTTTGATCCTTTAGGTGGAGGAGATCCTATCTTATACCAACATTTA---
>JASSA059-19|Jassa_marmorata|Jm106|Norway||Norwegian_Sea|63.09|7.78|
ACTTTATATTTTATTTTAGGTATTTGGTCTAGATTGGCCGGTACATCTTTAAGTATAATTATCCGAACTGAATTAATAGCTCCAAGAAATGTTATTGGAGATGACCAAATTTACAATGTTATTGTCACAGCACACGCTTTTATTATAATTTTTTTTATGGTTATACCTGTTATAATTGGAGGTTTTGGTAACTGATTAATTCCTTTAATATTAGGAAGACCAGATATAGCTTTTCCCCGAATAAATAATATAAGATTTTGATTACTACCCCCTTCATTAACATTACTTCTAATTAGAGGAATAGTAGAAAGAGGTGTAGGTACAGGTTGAACTGTCTACCCACCTTTAAGAAGAAATATTGGACACCCTGGGGGTGCCGTTGATTTAGCTATTTTTTCTTTACATTTAGCAGGAGCTTCTTCTATTCTAGGGGCTATTAATTTTATTTCTACAATTATTAATATACGCCCGGCAGGTATAACTATAGACCGTATACCTTTATTTGTTTGATCTGTATTTATTACTGCTATTTTACTATTACTTTCATTACCTGTATTAGCAGGAGCAATTACTATACTTTTAACAGACCGTAATTTAAACACATCATTTTTTGATCCTTTAGGTGGAGGAGATCCTATCTTATACCAACATTTA---
>JASSA058-19|Jassa_marmorata|Jm105|Norway||Norwegian_Sea|63.09|7.78|
ACTTTATATTTTATTTTAGGTATTTGGTCTAGATTGGCCGGTACATCTTTAAGTATAATTATCCGAACTGAATTAATAGCTCCAAGAAATGTTATTGGAGATGACCAAATTTACAATGTTATTGTCACAGCACACGCTTTTATTATAATTTTTTTTATGGTTATACCTGTTATAATTGGAGGTTTTGGTAACTGATTAATTCCTTTAATATTAGGAAGACCAGATATAGCTTTTCCCCGAATAAATAATATAAGATTTTGATTACTACCCCCCTCATTAACATTACTTCTAATTAGAGGAATAGTAGAAAGAGGTGTAGGTACAGGTTGAACTGTCTACCCACCTTTAAGAAGAAATATTGGACACCCTGGGGGTGCCGTTGATTTAGCTATTTTTTCTTTACATTTAGCAGGAGCTTCTTCTATTCTAGGGGCTATTAATTTTATTTCTACAATTATTAATATACGCCCGGCAGGTATAACTATAGACCGTATACCTTTATTTGTTTGATCTGTATTTATTACTGCTATTTTACTATTACTTTCATTACCTGTATTAGCAGGAGCAATTACTATACTTTTAACAGACCGTAATTTAAACACATCATTTTTTGATCCTTTAGGTGGAGGAGATCCTATCTTATACCAACATTTA---
>JASSA057-19|Jassa_marmorata|Jm104|Norway||Norwegian_Sea|63.09|7.78|
ACTTTATATTTTATTTTAGGTATTTGGTCTAGATTGGCCGGTACATCTTTAAGTATAATTATCCGAACTGAATTAATAGCTCCAAGAAATGTTATTGGAGATGACCAAATTTACAATGTTATTGTCACAGCACACGCTTTTATTATAATTTTTTTTATGGTTATACCTGTTATAATTGGAGGTTTTGGTAACTGATTAATTCCTTTAATATTAGGAAGACCAGATATAGCTTTTCCCCGAATAAATAATATAAGATTTTGATTACTACCCCCCTCATTAACATTACTTCTAATTAGAGGAATAGTAGAAAGAGGTGTAGGTACAGGTTGAACTGTCTACCCACCTTTAAGAAGAAATATTGGACACCCTGGGGGTGCCGTTGATTTAGCTATTTTTTCTTTACATTTAGCAGGAGCTTCTTCTATTCTAGGGGCTATTAATTTTATTTCTACAATTATTAATATACGCCCGGCAGGTATAACTATAGACCGTATACCTTTATTTGTTTGATCTGTATTTATTACTGCTATTTTACTATTACTTTCATTACCTGTATTAGCAGGAGCAATTACTATACTTTTAACAGACCGTAATTTAAACACATCATTTTTTGATCCTTTAGGTGGAGGAGATCCTATCTTATACCAACATTTA---
>JASSA056-19|Jassa_marmorata|Jm103|Norway||Norwegian_Sea|63.09|7.78|
ACTTTATATTTTATTTTAGGTATTTGGTCTAGATTGGCCGGTACATCTTTAAGTATAATTATCCGAACTGAATTAATAGCTCCAAGAAATGTTATTGGAGATGACCAAATTTACAATGTTATTGTCACAGCACACGCTTTTATTATAATTTTTTTTATGGTTATACCTGTTATAATTGGAGGTTTTGGTAACTGATTAATTCCTTTAATATTAGGAAGACCAGATATAGCTTTTCCCCGAATAAATAATATAAGATTTTGATTACTACCCCCCTCATTAACATTACTTCTAATTAGAGGAATAGTAGAAAGAGGTGTAGGTACAGGTTGAACTGTCTACCCACCTTTAAGAAGAAATATTGGACACCCTGGGGGTGCCGTTGATTTAGCTATTTTTTCTTTACATTTAGCAGGAGCTTCTTCTATTCTAGGGGCTATTAATTTTATTTCTACAATTATTAATATACGCCCGGCAGGTATAACTATAGACCGTATACCTTTATTTGTTTGATCTGTATTTATTACTGCTATTTTACTATTACTTTCATTACCTGTATTAGCAGGAGCAATTACTATACTTTTAACAGACCGTAATTTAAACACATCATTTTTTGATCCTTTAGGTGGAGGAGATCCTATCTTATACCAACATTTA---
>JASSA055-19|Jassa_marmorata|Jm102|Norway||Norwegian_Sea|63.09|7.78|
ACTTTATATTTTATTTTAGGTATTTGGTCTAGATTGGCCGGTACATCTTTAAGTATAATTATCCGAACTGAATTAATAGCTCCAAGAAATGTTATTGGAGATGACCAAATTTACAATGTTATTGTCACAGCACACGCTTTTATTATAATTTTTTTTATGGTTATACCTGTTATAATTGGAGGTTTTGGTAACTGATTAATTCCTTTAATATTAGGAAGACCAGATATAGCTTTTCCCCGAATAAATAATATAAGATTTTGATTACTACCCCCTTCATTAACATTACTTCTAATTAGAGGAATAGTAGAAAGAGGTGTAGGTACAGGTTGAACTGTCTACCCACCTTTAAGAAGAAATATTGGACACCCTGGGGGTGCCGTTGATTTAGCTATTTTTTCTTTACATTTAGCAGGAGCTTCTTCTATTCTAGGGGCTATTAATTTTATTTCTACAATTATTAATATACGCCCGGCAGGTATAACTATAGACCGTATACCTTTATTTGTTTGATCTGTATTTATTACTGCTATTTTACTATTACTTTCATTACCTGTATTAGCAGGAGCAATTACTATACTTTTAACAGACCGTAATTTAAACACATCATTTTTTGATCCTTTAGGTGGAGGAGATCCTATCTTATACCAACATTTA---
>JASSA054-19|Jassa_marmorata|Jm101|Norway||Norwegian_Sea|63.09|7.78|
ACTTTATATTTTATTTTAGGTATTTGGTCTAGATTGGCCGGTACATCTTTAAGTATAATTATCCGAACTGAATTAATAGCTCCAAGAAATGTTATTGGAGATGACCAAATTTACAATGTTATTGTCACAGCACACGCTTTTATTATAATTTTTTTTATGGTTATACCTGTTATAATTGGAGGTTTTGGTAACTGATTAATTCCTTTAATATTAGGAAGACCAGATATAGCTTTTCCCCGAATAAATAATATAAGATTTTGATTACTACCCCCCTCATTAACATTACTTCTAATTAGAGGAATAGTAGAAAGAGGTGTAGGTACAGGTTGAACTGTCTACCCACCTTTAAGAAGAAATATTGGACACCCTGGGGGTGCCGTTGATTTAGCTATTTTTTCTTTACATTTAGCAGGAGCTTCTTCTATTCTAGGGGCTATTAATTTTATTTCTACAATTATTAATATACGCCCGGCAGGTATAACTATAGACCGTATACCTTTATTTGTTTGATCTGTATTTATTACTGCTATTTTACTATTACTTTCATTACCTGTATTAGCAGGAGCAATTACTATACTTTTAACAGACCGTAATTTAAACACATCATTTTTTGATCCTTTAGGTGGAGGAGATCCTATCTTATACCAACATTTA---
>JASSA053-19|Jassa_marmorata|Jm100|Norway||Norwegian_Sea|63.09|7.78|
ACTTTATATTTTATTTTAGGTATTTGGTCTAGATTGGCCGGTACATCTTTAAGTATAATTATCCGAACTGAATTAATAGCTCCAAGAAATGTTATTGGAGATGACCAAATTTACAATGTTATTGTCACAGCACACGCTTTTATTATAATTTTTTTTATGGTTATACCTGTTATAATTGGAGGTTTTGGTAACTGATTAATTCCTTTAATATTAGGAAGACCAGATATAGCTTTTCCCCGAATAAATAATATAAGATTTTGATTACTACCCCCCTCATTAACATTACTTCTAATTAGAGGAATAGTAGAAAGAGGTGTAGGTACAGGTTGAACTGTCTACCCACCTTTAAGAAGAAATATTGGACACCCTGGGGGTGCCGTTGATTTAGCTATTTTTTCTTTACATTTAGCAGGAGCTTCTTCTATTCTAGGGGCTATTAATTTTATTTCTACAATTATTAATATACGCCCGGCAGGTATAACTATAGACCGTATACCTTTATTTGTTTGATCTGTATTTATTACTGCTATTTTACTATTACTTTCATTACCTGTATTAGCAGGAGCAATTACTATACTTTTAACAGACCGTAATTTAAACACATCATTTTTTGATCCTTTAGGTGGAGGAGATCCTATCTTATACCAACATTTA---
>JASSA052-19|Jassa_marmorata|Jm099|Norway||Norwegian_Sea|63.09|7.78|
ACTTTATATTTTATTTTAGGTATTTGGTCTAGATTGGCCGGTACATCTTTAAGTATAATTATCCGAACTGAATTAATAGCTCCAAGAAATGTTATTGGAGATGACCAAATTTACAATGTTATTGTCACAGCACACGCTTTTATTATAATTTTTTTTATGGTTATACCTGTTATAATTGGAGGTTTTGGTAACTGATTAATTCCTTTAATATTAGGAAGACCAGATATAGCTTTTCCCCGAATAAATAATATAAGATTTTGATTACTACCCCCTTCATTAACATTACTTCTAATTAGAGGAATAGTAGAAAGAGGTGTAGGTACAGGTTGAACTGTCTACCCACCTTTAAGAAGAAATATTGGACACCCTGGGGGTGCCGTTGATTTAGCTATTTTTTCTTTACATTTAGCAGGAGCTTCTTCTATTCTAGGGGCTATTAATTTTATTTCTACAATTATTAATATACGCCCGGCAGGTATAACTATAGACCGTATACCTTTATTTGTTTGATCTGTATTTATTACTGCTATTTTACTATTACTTTCATTACCTGTATTAGCAGGAGCAATTACTATACTTTTAACAGACCGTAATTTAAACACATCATTTTTTGATCCTTTAGGTGGAGGAGATCCTATCTTATACCAACATTTA---
>JASSA051-19|Jassa_marmorata|Jm098|Norway||Norwegian_Sea|63.09|7.78|
ACTTTATATTTTATTTTAGGTATTTGGTCTAGATTGGCCGGTACATCTTTAAGTATAATTATCCGAACTGAATTAATAGCTCCAAGAAATGTTATTGGAGATGACCAAATTTACAATGTTATTGTCACAGCACACGCTTTTATTATAATTTTTTTTATGGTTATACCTGTTATAATTGGAGGTTTTGGTAACTGATTAATTCCTTTAATATTAGGAAGACCAGATATAGCTTTTCCCCGAATAAATAATATAAGATTTTGATTACTACCCCCTTCATTAACATTACTTCTAATTAGAGGAATAGTAGAAAGAGGTGTAGGTACAGGTTGAACTGTCTACCCACCTTTAAGAAGAAATATTGGACACCCTGGGGGTGCCGTTGATTTAGCTATTTTTTCTTTACATTTAGCAGGAGCTTCTTCTATTCTAGGGGCTATTAATTTTATTTCTACAATTATTAATATACGCCCGGCAGGTATAACTATAGACCGTATACCTTTATTTGTTTGATCTGTATTTATTACTGCTATTTTACTATTACTTTCATTACCTGTATTAGCAGGAGCAATTACTATACTTTTAACAGACCGTAATTTAAACACATCATTTTTTGATCCTTTAGGTGGAGGAGATCCTATCTTATACCAACATTTA---
>JASSA050-19|Jassa_marmorata|Jm097|Norway||Norwegian_Sea|63.09|7.78|
ACTTTATATTTTATTTTAGGTATTTGGTCTAGATTGGCCGGTACATCTTTAAGTATAATTATCCGAACTGAATTAATAGCTCCAAGAAATGTTATTGGAGATGACCAAATTTACAATGTTATTGTCACAGCACACGCTTTTATTATAATTTTTTTTATGGTTATACCTGTTATAATTGGAGGTTTTGGTAACTGATTAATTCCTTTAATATTAGGAAGACCAGATATAGCTTTTCCCCGAATAAATAATATAAGATTTTGATTACTACCCCCCTCATTAACATTACTTCTAATTAGAGGAATAGTAGAAAGAGGTGTAGGTACAGGTTGAACTGTCTACCCACCTTTAAGAAGAAATATTGGACACCCTGGGGGTGCCGTTGATTTAGCTATTTTTTCTTTACATTTAGCAGGAGCTTCTTCTATTCTAGGGGCTATTAATTTTATTTCTACAATTATTAATATACGCCCGGCAGGTATAACTATAGACCGTATACCTTTATTTGTTTGATCTGTATTTATTACTGCTATTTTACTATTACTTTCATTACCTGTATTAGCAGGAGCAATTACTATACTTTTAACAGACCGTAATTTAAACACATCATTTTTTGATCCTTTAGGTGGAGGAGATCCTATCTTATACCAACATTTA---
>JASSA049-19|Jassa_marmorata|Jm096|Norway||Norwegian_Sea|63.09|7.78|
ACTTTATATTTTATTTTAGGTATTTGGTCTAGATTGGCCGGTACATCTTTAAGTATAATTATCCGAACTGAATTAATAGCTCCAAGAAATGTTATTGGAGATGACCAAATTTACAATGTTATTGTCACAGCACACGCTTTTATTATAATTTTTTTTATGGTTATACCTGTTATAATTGGAGGTTTTGGTAACTGATTAATTCCTTTAATATTAGGAAGACCAGATATAGCTTTTCCCCGAATAAATAATATAAGATTTTGATTACTACCCCCCTCATTAACATTACTTCTAATTAGAGGAATAGTAGAAAGAGGTGTAGGTACAGGTTGAACTGTCTACCCACCTTTAAGAAGAAATATTGGACACCCTGGGGGTGCCGTTGATTTAGCTATTTTTTCTTTACATTTAGCAGGAGCTTCTTCTATTCTAGGGGCTATTAATTTTATTTCTACAATTATTAATATACGCCCGGCAGGTATAACTATAGACCGTATACCTTTATTTGTTTGATCTGTATTTATTACTGCTATTTTACTATTACTTTCATTACCTGTATTAGCAGGAGCAATTACTATACTTTTAACAGACCGTAATTTAAACACATCATTTTTTGATCCTTTAGGTGGAGGAGATCCTATCTTATACCAACATTTA---
>JASSA047-19|Jassa_marmorata|Jm058|United_States||Atlantic|41.29|-72.92|
ACTTTATATTTTATTTTAGGTATTTGGTCTAGATTGGCCGGTACATCTTTAAGTATAATTATCCGAACTGAATTAATAGCTCCAAGAAATGTTATTGGGGATGACCAAATTTACAATGTTATTGTCACAGCACACGCTTTTATTATAATTTTTTTTATGGTTATACCTGTTATAATTGGAGGTTTTGGTAACTGATTAATTCCTTTAATATTAGGAAGACCAGATATAGCTTTTCCCCGAATAAATAATATAAGATTTTGATTACTACCCCCCTCATTAACATTACTTCTAATTAGAGGAATAGTAGAAAGAGGTGTAGGTACAGGTTGAACTGTCTACCCACCTTTAAGAAGAAATATTGGTCACCCTGGGGGTGCCGTTGATTTAGCTATTTTTTCTTTACATTTAGCAGGAGCTTCTTCTATTCTAGGGGCTATTAATTTTATTTCTACAATTATTAATATACGCCCGGCAGGTATAACTATAGACCGTATACCTTTATTTGTTTGATCTGTATTTATTACTGCTATTTTACTATTACTTTCATTACCTGTATTAGCAGGAGCAATTACTATACTTTTAACAGACCGTAATTTAAACACATCATTTTTTGATCCTTTAGGTGGAGGAGATCCTATCTTATACCAACATTTA---
>JASSA046-19|Jassa_marmorata|Jm057|United_States||Atlantic|41.29|-72.92|
ACTTTATATTTTATTTTAGGTATTTGGTCTAGATTGGCCGGTACATCTTTAAGTATAATTATCCGAACTGAATTAATAGCTCCAAGAAATGTTATTGGAGATGACCAAATTTACAATGTTATTGTCACAGCACACGCTTTTATTATAATTTTTTTTATGGTTATACCTGTTATAATTGGAGGTTTTGGTAACTGATTAATTCCTTTAATATTAGGAAGACCAGATATAGCTTTTCCCCGAATAAATAATATAAGATTTTGATTACTACCCCCCTCATTAACATTACTTCTAATTAGAGGAATAGTAGAAAGAGGTGTAGGTACAGGTTGAACTGTCTACCCACCTTTAAGAAGAAATATTGGACACCCTGGGGGTGCCGTTGATTTAGCTATTTTTTCTTTACATTTAGCAGGAGCTTCTTCTATTCTAGGGGCTATTAATTTTATTTCTACAATTATTAATATACGCCCGGCAGGTATAACTATAGACCGTATACCTTTATTTGTTTGATCTGTATTTATTACTGCTATTTTACTATTACTTTCATTACCTGTATTAGCAGGAGCAATTACTATACTTTTAACAGACCGTAATTTAAACACATCATTTTTTGATCCTTTAGGTGGAGGAGATCCTATCTTATACCAACATTTA---
>JASSA045-19|Jassa_marmorata|Jm056|United_States||Atlantic|41.29|-72.92|
ACTTTATATTTTATTTTAGGTATTTGGTCTAGATTGGCCGGTACATCTTTAAGTATAATTATCCGAACTGAATTAATAGCTCCAAGAAATGTTATTGGAGATGACCAAATTTACAATGTTATTGTCACAGCACACGCTTTTATTATAATTTTTTTTATGGTTATACCTGTTATAATTGGAGGTTTTGGTAACTGATTAATTCCTTTAATATTAGGAAGACCAGATATAGCTTTTCCCCGAATAAATAATATAAGATTTTGATTACTACCCCCCTCATTAACATTACTTCTAATTAGAGGAATAGTAGAAAGAGGTGTAGGTACAGGTTGAACTGTCTACCCACCTTTAAGAAGAAATATTGGACACCCTGGGGGTGCCGTTGATTTAGCTATTTTTTCTTTACATTTAGCAGGAGCTTCTTCTATTCTAGGGGCTATTAATTTTATTTCTACAATTATTAATATACGCCCGGCAGGTATAACTATAGACCGTATACCTTTATTTGTTTGATCTGTATTTATTACTGCTATTTTACTATTACTTTCATTACCTGTATTAGCAGGAGCAATTACTATACTTTTAACAGACCGTAATTTAAACACATCATTTTTTGATCCTTTAGGTGGAGGAGATCCTATCTTATACCAACATTTA---
>JASSA044-19|Jassa_marmorata|Jm055|United_States||Atlantic|41.29|-72.92|
ACTTTATATTTTATTTTAGGTATTTGGTCTAGATTGGCCGGTACATCTTTAAGTATAATTATCCGAACTGAATTAATAGCTCCAAGAAATGTTATTGGAGATGACCAAATTTACAATGTTATTGTCACAGCACACGCTTTTATTATAATTTTTTTTATGGTTATACCTGTTATAATTGGAGGTTTTGGTAACTGATTAATTCCTTTAATATTAGGAAGACCAGATATAGCTTTTCCCCGAATAAATAATATAAGATTTTGATTACTACCCCCCTCATTAACATTACTTCTAATTAGAGGAATAGTAGAAAGAGGTGTAGGTACAGGTTGAACTGTCTACCCACCTTTAAGAAGAAATATTGGACACCCTGGGGGTGCCGTTGATTTAGCTATTTTTTCTTTACATTTAGCAGGAGCTTCTTCTATTCTAGGGGCTATTAATTTTATTTCTACAATTATTAATATACGCCCGGCAGGTATAACTATAGACCGTATACCTTTATTTGTTTGATCTGTATTTATTACTGCTATTTTACTATTACTTTCATTACCTGTATTAGCAGGAGCAATTACTATACTTTTAACAGACCGTAATTTAAACACATCATTTTTTGATCCTTTAGGTGGAGGAGATCCTATCTTATACCAACATTTA---
>JASSA043-19|Jassa_marmorata|Jm054|United_States||Atlantic|41.29|-72.92|
ACTTTATATTTTATTTTAGGTATTTGGTCTAGATTGGCCGGTACATCTTTAAGTATAATTATCCGAACTGAATTAATAGCTCCAAGAAATGTTATTGGAGATGACCAAATTTACAATGTTATTGTCACAGCACACGCTTTTATTATAATTTTTTTTATGGTTATACCTGTTATAATTGGAGGTTTTGGTAACTGATTAATTCCTTTAATATTAGGAAGACCAGATATAGCTTTTCCCCGAATAAATAATATAAGATTTTGATTACTGCCCCCCTCATTAACATTACTTCTAATTAGAGGAATAGTAGAAAGAGGTGTAGGTACAGGTTGAACTGTCTACCCACCTTTAAGAAGAAATATTGGACACCCTGGGGGTGCCGTTGATTTAGCTATTTTTTCTTTACATTTAGCAGGAGCTTCTTCTATTCTAGGGGCTATTAATTTTATTTCTACAATTATTAATATACGCCCGGCAGGTATAACTATAGACCGTATACCTTTATTTGTTTGATCTGTATTTATTACTGCTATTTTACTATTACTTTCATTACCTGTATTAGCAGGAGCAATTACTATACTTTTAACAGACCGTAATTTAAACACATCATTTTTTGATCCTTTAGGTGGAGGAGATCCTATCTTATACCAACATTTA---
>JASSA042-19|Jassa_marmorata|Jm053|United_States||Atlantic|41.29|-72.92|
ACTTTATATTTTATTTTAGGTATTTGGTCTAGATTGGCCGGTACATCTTTAAGTATAATTATCCGAACTGAATTAATAGCTCCAAGAAATGTTATTGGAGATGACCAAATTTACAATGTTATTGTCACAGCACACGCTTTTATTATAATTTTTTTTATGGTTATACCTGTTATAATTGGAGGTTTTGGTAACTGATTAATTCCTTTAATATTAGGAAGACCAGATATAGCTTTTCCCCGAATAAATAATATAAGATTTTGATTACTACCCCCTTCATTAACATTACTTCTAATTAGAGGAATAGTAGAAAGAGGTGTAGGTACAGGTTGAACTGTCTACCCACCTTTAAGAAGAAATATTGGACACCCTGGGGGTGCCGTTGATTTAGCTATTTTTTCTTTACATTTAGCAGGAGCTTCTTCTATTCTAGGGGCTATTAATTTTATTTCTACAATTATTAATATACGCCCGGCAGGTATAACTATAGACCGTATACCTTTATTTGTTTGATCTGTATTTATTACTGCTATTTTACTATTACTTTCATTACCTGTATTAGCAGGAGCAATTACTATACTTTTAACAGACCGTAATTTAAACACATCATTTTTTGATCCTTTAGGTGGAGGAGATCCTATCTTATACCAACATTTA---
>JASSA041-19|Jassa_marmorata|Jm052|United_States||Atlantic|41.29|-72.92|
ACTTTATATTTTATTTTAGGTATTTGGTCTAGATTGGCCGGTACATCTTTAAGTATAATTATCCGAACTGAATTAATAGCTCCAAGAAATGTTATTGGAGATGACCAAATTTACAATGTTATTGTCACAGCACACGCTTTTATTATAATTTTTTTTATGGTTATACCTGTTATAATTGGAGGTTTTGGTAACTGATTAATTCCTTTAATATTAGGAAGACCAGATATAGCTTTTCCCCGAATAAATAATATAAGATTTTGATTACTACCCCCCTCATTAACATTACTTCTAATTAGAGGAATAGTAGAAAGAGGTGTAGGTACAGGTTGAACTGTCTACCCACCTTTAAGAAGAAATATTGGACACCCTGGGGGTGCCGTCGATTTAGCTATTTTTTCTTTACATTTAGCAGGAGCTTCTTCTATTCTAGGGGCTATTAATTTTATTTCTACAATTATTAATATACGCCCGGCAGGTATAACTATAGACCGTATACCTTTATTTGTTTGATCTGTATTTATTACTGCTATTTTACTATTACTTTCATTACCTGTATTAGCAGGAGCAATTACTATACTTTTAACAGACCGTAATTTAAACACATCATTTTTTGATCCTTTAGGTGGAGGAGATCCTATCTTATACCAACATTTA---
>JASSA040-19|Jassa_marmorata|Jm051|United_States||Atlantic|41.29|-72.92|
ACTTTATATTTTATTTTAGGTATTTGGTCTAGATTGGCCGGTACATCTTTAAGTATAATTATCCGAACTGAATTAATAGCTCCAAGAAATGTTATTGGGGATGACCAAATTTACAATGTTATTGTCACAGCACACGCTTTTATTATAATTTTTTTTATGGTTATACCTGTTATAATTGGAGGTTTTGGTAACTGATTAATTCCTTTAATATTAGGAAGACCAGATATAGCTTTTCCCCGAATAAATAATATAAGATTTTGATTACTACCCCCCTCATTAACATTACTTCTAATTAGAGGAATAGTAGAAAGAGGTGTAGGTACAGGTTGAACTGTCTACCCACCTTTAAGAAGAAATATTGGACACCCTGGGGGTGCCGTTGATTTAGCTATTTTTTCTTTACATTTAGCAGGAGCTTCTTCTATTCTAGGGGCTATTAATTTTATTTCTACAATTATTAATATACGCCCGGCAGGTATAACTATAGACCGTATACCTTTATTTGTTTGATCTGTATTTATTACTGCTATTTTACTATTACTTTCATTACCTGTATTAGCAGGAGCAATTACTATACTTTTAACAGACCGTAATTTAAACACATCATTTTTTGATCCTTTAGGTGGAGGAGATCCTATCTTATACCAACATTTA---
>JASSA039-19|Jassa_marmorata|Jm050|United_States||Atlantic|41.29|-72.92|
ACTTTATATTTTATTTTAGGTATTTGGTCTAGATTGGCCGGTACATCTTTAAGTATAATTATCCGAACTGAATTAATAGCTCCAAGAAATGTTATTGGAGATGACCAAATTTACAATGTTATTGTCACAGCACACGCTTTTATTATAATTTTTTTTATGGTTATACCTGTTATAATTGGAGGTTTTGGTAACTGATTAATTCCTTTAATATTAGGAAGACCAGATATAGCTTTTCCCCGAATAAATAATATAAGATTTTGATTACTACCCCCCTCATTAACATTACTTCTAATTAGAGGAATAGTAGAAAGAGGTGTAGGTACAGGTTGAACTGTCTACCCACCTTTAAGAAGAAATATTGGACACCCTGGGGGTGCCGTTGATTTAGCTATTTTTTCTTTACATTTAGCAGGAGCTTCTTCTATTCTAGGGGCTATTAATTTTATTTCTACAATTATTAATATACGCCCGGCAGGTATAACTATAGACCGTATACCTTTATTTGTTTGATCTGTATTTATTACTGCTATTTTACTATTACTTTCATTACCTGTATTAGCAGGAGCAATTACTATACTTTTAACAGACCGTAATTTAAACACATCATTTTTTGATCCTTTAGGTGGAGGAGATCCTATCTTATACCAACATTTA---
>JASSA038-19|Jassa_marmorata|Jm049|United_States||Atlantic|41.29|-72.92|
ACTTTATATTTTATTTTAGGTATTTGGTCTAGATTGGCCGGTACATCTTTAAGTATAATTATCCGAACTGAATTAATAGCTCCAAGAAATGTTATTGGAGATGACCAAATTTACAATGTTATTGTCACAGCACACGCTTTTATTATAATTTTTTTTATGGTTATACCTGTTATAATTGGAGGTTTTGGTAACTGATTAATTCCTTTAATATTAGGAAGACCAGATATAGCTTTTCCCCGAATAAATAATATAAGATTTTGATTACTACCCCCTTCATTAACATTACTTCTAATTAGAGGAATAGTAGAAAGAGGTGTAGGTACAGGTTGAACTGTCTACCCACCTTTAAGAAGAAATATTGGACACCCTGGGGGTGCCGTTGATTTAGCTATTTTTTCTTTACATTTAGCAGGAGCTTCTTCTATTCTAGGGGCTATTAATTTTATTTCTACAATTATTAATATACGCCCGGCAGGTATAACTATAGACCGTATACCTTTATTTGTTTGATCTGTATTTATTACTGCTATTTTACTATTACTTTCATTACCTGTATTAGCAGGAGCAATTACTATACTTTTAACAGACCGTAATTTAAACACATCATTTTTTGATCCTTTAGGTGGAGGAGATCCTATCTTATACCAACATTTA---
>JASSA037-19|Jassa_marmorata|Jm048|United_States||Atlantic|41.29|-72.92|
ACTTTATATTTTATTTTAGGTATTTGGTCTAGATTGGCCGGTACATCTTTAAGTATAATTATCCGAACTGAATTAATAGCTCCAAGAAATGTTATTGGAGATGACCAAATTTACAATGTTATTGTCACAGCACACGCTTTTATTATAATTTTTTTTATGGTTATACCTGTTATAATTGGAGGTTTTGGTAACTGATTAATTCCTTTAATATTAGGAAGACCAGATATAGCTTTTCCCCGAATAAATAATATAAGATTTTGATTACTACCCCCCTCATTAACATTACTTCTAATTAGAGGAATAGTAGAAAGAGGTGTAGGTACAGGTTGAACTGTCTACCCACCTTTAAGAAGAAGTATTGGACACCCTGGGGGTGCCGTTGATTTAGCTATTTTTTCTTTACATTTAGCAGGAGCTTCTTCTATTCTAGGGGCTATTAATTTTATTTCTACAATTATTAATATACGCCCGGCAGGTATAACTATAGACCGTATACCTTTATTTGTTTGATCTGTATTTATTACTGCTATTTTACTATTACTTTCATTACCTGTATTAGCAGGAGCAATTACTATACTTTTAACAGACCGTAATTTAAACACATCATTTTTTGATCCCTTAGGTGGAGGAGATCCTATCTTATACCAACATTTA---
>JASSA036-19|Jassa_marmorata|Jm047|United_States||Atlantic|41.29|-72.92|
ACTTTATATTTTATTTTAGGTATTTGGTCTAGATTGGCCGGTACATCTTTAAGTATAATTATCCGAACTGAATTAATAGCTCCAAGAAATGTTATTGGAGATGACCAAATTTACAATGTTATTGTCACAGCACACGCTTTTATTATAATTTTTTTTATGGTTATACCTGTTATAATTGGAGGTTTTGGTAACTGATTAATTCCTTTAATATTAGGAAGACCAGATATAGCTTTTCCCCGAATAAATAATATAAGATTTTGATTACTACCCCCTTCATTAACATTACTTCTAATTAGAGGAATAGTAGAAAGAGGTGTAGGTACAGGTTGAACTGTCTACCCACCTTTAAGAAGAAATATTGGACACCCTGGGGGTGCCGTTGATTTAGCTATTTTTTCTTTACATTTAGCAGGAGCTTCTTCTATTCTAGGGGCTATTAATTTTATTTCTACAATTATTAATATACGCCCGGCAGGTATAACTATAGACCGTATACCTTTATTTGTTTGATCTGTATTTATTACTGCTATTTTACTATTACTTTCATTACCTGTATTAGCAGGAGCAATTACTATACTTTTAACAGACCGTAATTTAAACACATCATTTTTTGATCCTTTAGGTGGAGGAGATCCTATCTTATACCAACATTTA---
>JASSA035-19|Jassa_marmorata|Jm046|Argentina||Atlantic|-38.02|-57.32|
ACTTTATATTTTATTTTAGGTATTTGGTCTAGATTGGCCGGTACATCTTTAAGTATAATTATCCGAACTGAATTAATAGCTCCAAGAAATGTTATTGGAGATGACCAAATTTACAATGTTATTGTCACAGCACACGCTTTTATTATAATTTTTTTTATGGTTATACCTGTTATAATTGGAGGTTTTGGTAACTGATTAATTCCTTTAATATTAGGAAGACCAGATATAGCTTTTCCCCGAATAAATAATATAAGATTTTGATTACTACCCCCCTCATTAACATTACTTCTAATTAGAGGAATAGTAGAAAGAGGTGTAGGTACAGGTTGAACTGTCTACCCACCTTTAAGAAGAAGTATTGGACACCCTGGGGGTGCCGTTGATTTAGCTATTTTTTCTTTACATTTAGCAGGAGCTTCTTCTATTCTAGGGGCTATTAATTTTATTTCTACAATTATTAATATACGCCCGGCAGGTATAACTATAGACCGTATACCTTTATTTGTTTGATCTGTATTTATTACTGCTATTTTACTATTACTTTCATTACCTGTATTAGCAGGAGCAATTACTATACTTTTAACAGACCGTAATTTAAACACATCATTTTTTGATCCTTTAGGTGGAGGAGATCCTATCTTATACCAACATTTA---
>JASSA034-19|Jassa_marmorata|Jm045|Argentina||Atlantic|-38.02|-57.32|
ACTTTATATTTTATTTTAGGTATTTGGTCTAGATTGGCCGGTACATCTTTAAGTATAATTATCCGAACTGAATTAATARCTCCAAGAAATGTTATTGGAGATGACCAAATTTACAATGTTATTGTCACAGCACACGCTTTTATTATAATTTTTTTTATGGTTATACCTGTTATAATTGGAGGTTTTGGTAACTGATTAATTCCTTTAATATTAGGAAGACCAGATATAGCTTTTCCCCGAATAAATAATATAAGATTTTGATTACTACCCCCCTCATTAACATTACTTCTAATTAGAGGAATAGTAGAAAGAGGTGTAGGTACAGGTTGAACTGTCTACCCACCTTTAAGAAGAAGTATTGGACACCCTGGGGGTGCCGTTGATTTAGCTATTTTTTCTTTACATTTAGCAGGAGCTTCTTCTATTCTAGGGGCTATTAATTTTATTTCTACAATTATTAATATACGCCCGGCAGGTATAACTATAGACCGTATACCTTTATTTGTTTGATCTGTATTTATTACTGCTATTTTACTATTACTTTCATTACCTGTATTAGCAGGAGCAATTACTATACTTTTAACAGACCGTAATTTAAACACATCATTTTTTGATCCTTTAGGTGGAGGAGATCCTATCTTATACCAACATTTA---
>JASSA033-19|Jassa_marmorata|Jm044|Argentina||Atlantic|-38.02|-57.32|
ACTTTATATTTTATTTTAGGTATTTGGTCTAGATTGGCCGGTACATCTTTAAGTATAATTATCCGAACTGAATTAATAGCTCCAAGAAATGTTATTGGAGATGACCAAATTTACAATGTTATTGTCACAGCACACGCTTTTATTATAATTTTTTTTATGGTTATACCTGTTATAATTGGAGGTTTTGGTAACTGATTAATTCCTTTAATATTAGGAAGACCAGATATAGCTTTTCCCCGAATAAATAATATAAGATTTTGATTACTACCCCCCTCATTAACATTACTTCTAATTAGAGGAATAGTAGAAAGAGGTGTAGGTACAGGTTGAACTGTCTACCCACCTTTAAGAAGAAATATTGGACACCCTGGGGGTGCCGTTGATTTAGCTATTTTTTCTTTACATTTAGCAGGAGCTTCTTCTATTCTAGGGGCTATTAATTTTATTTCTACAATTATTAATATACGCCCGGCAGGTATAACTATAGACCGTATACCTTTATTTGTTTGATCTGTATTTATTACTGCTATTTTACTATTACTTTCATTACCTGTATTAGCAGGAGCAATTACTATACTTTTAACAGACCGTAATTTAAACACATCATTTTTTGATCCTTTAGGTGGAGGAGATCCTATCTTATACCAACATTTA---
>JASSA032-19|Jassa_marmorata|Jm043|Argentina||Atlantic|-38.02|-57.32|
ACTTTATATTTTATTTTAGGTATTTGGTCTAGATTGGCCGGTACATCTTTAAGTATAATTATCCGAACTGAATTAATAACTCCAAGAAATGTTATTGGAGATGACCAAATTTACAATGTTATTGTCACAGCACACGCTTTTATTATAATTTTTTTTATGGTTATACCTGTTATAATTGGAGGTTTTGGTAACTGATTAATTCCTTTAATATTAGGAAGACCAGATATAGCTTTTCCCCGAATAAATAATATAAGATTTTGATTACTACCCCCCTCATTAACATTACTTCTAATTAGAGGAATAGTAGAAAGAGGTGTAGGTACAGGTTGAACTGTCTACCCACCTTTAAGAAGAAGTATTGGACACCCTGGGGGTGCCGTTGATTTAGCTATTTTTTCTTTACATTTAGCAGGAGCTTCTTCTATTCTAGGGGCTATTAATTTTATTTCTACAATTATTAATATACGCCCGGCAGGTATAACTATAGACCGTATACCTTTATTTGTTTGATCTGTATTTATTACTGCTATTTTACTATTACTTTCATTACCTGTATTAGCAGGAGCAATTACTATACTTTTAACAGACCGTAATTTAAACACATCATTTTTTGATCCTTTAGGTGGAGGAGATCCTATCTTATACCAACATTTA---
>JASSA031-19|Jassa_marmorata|Jm042|Argentina||Atlantic|-38.02|-57.32|
ACTTTATATTTTATTTTAGGTATTTGGTCTAGATTGGCCGGTACATCTTTAAGTATAATTATCCGAACTGAATTAATAACTCCAAGAAATGTTATTGGAGATGACCAAATTTACAATGTTATTGTCACAGCACACGCTTTTATTATAATTTTTTTTATGGTTATACCTGTTATAATTGGAGGTTTTGGTAACTGATTAATTCCTTTAATATTAGGAAGACCAGATATAGCTTTTCCCCGAATAAATAATATAAGATTTTGATTACTACCCCCCTCATTAACATTACTTCTAATTAGAGGAATAGTAGAAAGAGGTGTAGGTACAGGTTGAACTGTCTACCCACCTTTAAGAAGAAGTATTGGACACCCTGGGGGTGCCGTTGATTTAGCTATTTTTTCTTTACATTTAGCAGGAGCTTCTTCTATTCTAGGGGCTATTAATTTTATTTCTACAATTATTAATATACGCCCGGCAGGTATAACTATAGACCGTATACCTTTATTTGTTTGATCTGTATTTATTACTGCTATTTTACTATTACTTTCATTACCTGTATTAGCAGGAGCAATTACTATACTTTTAACAGACCGTAATTTAAACACATCATTTTTTGATCCTTTAGGTGGAGGAGATCCTATCTTATACCAACATTTA---
>JASSA030-19|Jassa_marmorata|Jm041|Argentina||Atlantic|-38.02|-57.32|
ACTTTATATTTTATTTTAGGTATTTGGTCTAGATTGGCCGGTACATCTTTAAGTATAATTATCCGAACTGAATTAATAGCTCCAAGAAATGTTATTGGAGATGACCAAATTTACAATGTTATTGTCACAGCACACGCTTTTATTATAATTTTTTTTATGGTTATACCTGTTATAATTGGAGGTTTTGGTAACTGATTAATTCCTTTAATATTAGGAAGACCAGATATAGCTTTTCCCCGAATAAATAATATAAGATTTTGATTACTACCCCCCTCATTAACATTACTTCTAATTAGAGGAATAGTAGAAAGAGGTGTAGGTACAGGTTGAACTGTCTACCCACCTTTAAGAAGAAGTATTGGACACCCTGGGGGTGCCGTTGATTTAGCTATTTTTTCTTTACATTTAGCAGGAGCTTCTTCTATTCTAGGGGCTATTAATTTTATTTCTACAATTATTAATATACGCCCGGCAGGTATAACTATAGACCGTATACCTTTATTTGTTTGATCTGTATTTATTACTGCTATTTTACTATTACTTTCATTACCTGTATTAGCAGGAGCAATTACTATACTTTTAACAGACCGTAATTTAAACACATCATTTTTTGATCCTTTAGGTGGAGGAGATCCTATCTTATACCAACATTTA---
>JASSA029-19|Jassa_marmorata|Jm040|Argentina||Atlantic|-38.02|-57.32|
ACTTTATATTTTATTTTAGGTATTTGGTCTAGATTGGCCGGTACATCTTTAAGTATAATTATCCGAACTGAATTAATAGCTCCAAGAAATGTTATTGGAGATGACCAAATTTACAATGTTATTGTCACAGCACACGCTTTTATTATAATTTTTTTTATGGTTATACCTGTTATAATTGGAGGTTTTGGTAACTGATTAATTCCTTTAATATTAGGAAGACCAGATATAGCTTTTCCCCGAATAAATAATATAAGATTTTGATTACTACCCCCCTCATTAACATTACTTCTAATTAGAGGAATAGTAGAAAGAGGTGTAGGTACAGGTTGAACTGTCTACCCACCTTTAAGAAGAAGTATTGGACACCCTGGGGGTGCCGTTGATTTAGCTATTTTTTCTTTACATTTAGCAGGAGCTTCTTCTATTCTAGGGGCTATTAATTTTATTTCTACAATTATTAATATACGCCCGGCAGGTATAACTATAGACCGTATACCTTTATTTGTTTGATCTGTATTTATTACTGCTATTTTACTATTACTTTCATTACCTGTATTAGCAGGAGCAATTACTATACTTTTAACAGACCGTAATTTAAACACATCATTTTTTGATCCTTTAGGTGGAGGAGATCCTATCTTATACCAACATTTA---
>JASSA028-19|Jassa_marmorata|Jm039|Argentina||Atlantic|-38.02|-57.32|
ACTTTATATTTTATTTTAGGTATTTGGTCTAGATTGGCCGGTACATCTTTAAGTATAATTATCCGAACTGAATTAATAACTCCAAGAAATGTTATTGGAGATGACCAAATTTACAATGTTATTGTCACAGCACACGCTTTTATTATAATTTTTTTTATGGTTATACCTGTTATAATTGGAGGTTTTGGTAACTGATTAATTCCTTTAATATTAGGAAGACCAGATATAGCTTTTCCCCGAATAAATAATATAAGATTTTGATTACTACCCCCCTCATTAACATTACTTCTAATTAGAGGAATAGTAGAAAGAGGTGTAGGTACAGGTTGAACTGTCTACCCACCTTTAAGAAGAAGTATTGGACACCCTGGGGGTGCCGTTGATTTAGCTATTTTTTCTTTACATTTAGCAGGAGCTTCTTCTATTCTAGGGGCTATTAATTTTATTTCTACAATTATTAATATACGCCCGGCAGGTATAACTATAGACCGTATACCTTTATTTGTTTGATCTGTATTTATTACTGCTATTTTACTATTACTTTCATTACCTGTATTAGCAGGAGCAATTACTATACTTTTAACAGACCGTAATTTAAACACATCATTTTTTGATCCTTTAGGTGGAGGAGATCCTATCTTATACCAACATTTA---
>JASSA027-19|Jassa_marmorata|Jm038|Argentina||Atlantic|-38.02|-57.32|
ACTTTATATTTTATTTTAGGTATTTGGTCTAGATTGGCCGGTACATCTTTAAGTATAATTATCCGAACTGAATTAATAGCTCCAAGAAATGTTATTGGAGATGACCAAATTTACAATGTTATTGTCACAGCACACGCTTTTATTATAATTTTTTTTATGGTTATACCTGTTATAATTGGAGGTTTTGGTAACTGATTAATTCCTTTAATATTAGGAAGACCAGATATAGCTTTTCCCCGAATAAATAATATAAGATTTTGATTACTACCCCCCTCATTAACATTACTTCTAATTAGAGGAATAGTAGAAAGAGGTGTAGGTACAGGTTGAACTGTCTACCCACCTTTAAGAAGAAGTATTGGACACCCTGGGGGTGCCGTTGATTTAGCTATTTTTTCTTTACATTTAGCAGGAGCTTCTTCTATTCTAGGGGCTATTAATTTTATTTCTACAATTATTAATATACGCCCGGCAGGTATAACTATAGACCGTATACCTTTATTTGTTTGATCTGTATTTATTACTGCTATTTTACTATTACTTTCATTACCTGTATTAGCAGGAGCAATTACTATACTTTTAACAGACCGTAATTTAAACACATCATTTTTTGATCCTTTAGGTGGAGGAGATCCTATCTTATACCAACATTTA---
>JASSA026-19|Jassa_marmorata|Jm037|Argentina||Atlantic|-38.02|-57.32|
ACTTTATATTTTATTTTAGGTATTTGGTCTAGATTGGCCGGTACATCTTTAAGTATAATTATCCGAACTGAATTAATAACTCCAAGAAATGTTATTGGAGATGACCAAATTTACAATGTTATTGTCACAGCACACGCTTTTATTATAATTTTTTTTATGGTTATACCTGTTATAATTGGAGGTTTTGGTAACTGATTAATTCCTTTAATATTAGGAAGACCAGATATAGCTTTTCCCCGAATAAATAATATAAGATTTTGATTACTACCCCCCTCATTAACATTACTTCTAATTAGAGGAATAGTAGAAAGAGGTGTAGGTACAGGTTGAACTGTCTACCCACCTTTAAGAAGAAGTATTGGACACCCTGGGGGTGCCGTTGATTTAGCTATTTTTTCTTTACATTTAGCAGGAGCTTCTTCTATTCTAGGGGCTATTAATTTTATTTCTACAATTATTAATATACGCCCGGCAGGTATAACTATAGACCGTATACCTTTATTTGTTTGATCTGTATTTATTACTGCTATTTTACTATTACTTTCATTACCTGTATTAGCAGGAGCAATTACTATACTTTTAACAGACCGTAATTTAAACACATCATTTTTTGATCCTTTAGGTGGAGGAGATCCTATCTTATACCAACATTTA---
>JASSA025-19|Jassa_marmorata|Jm025|Germany|Schleswig-Holstein|North_Sea|54.19|7.88|
------------------------TGGTCTAGATTGGCCGGTACATCTTTAAGTATAATTATCCGAACTGAATTAATAGCTCCAAGAAATGTTATTGGAGATGACCAAATTTACAATGTTATTGTCACAGCACACGCTTTTATTATAATTTTTTTTATGGTTATACCTGTTATAATTGGAGGTTTTGGTAACTGATTAATTCCTTTAATATTAGGAAGACCAGATATAGCTTTTCCCCGAATAAATAATATAAGATTTTGATTACTACCCCCCTCATTAACATTACTTCTAATTAGAGGAATAGTAGAAAGAGGTGTAGGTACAGGTTGAACTGTCTACCCACCTTTAAGAAGAAATATTGGACACCCTGGGGGTGCCGTTGATTTAGCTATTTTTTCTTTACATTTAGCAGGAGCTTCTTCTATTCTAGGGGCTATTAATTTTATTTCTACAATTATTAATATACGCCCGGCAGGTATAACTATAGACCGTATACCTTTATTTGTTTGATCTGTATTTATTACTGCTATTTTACTATTACTTTCATTACCTGTATTAGCAGGAGCAATTACTATACTTTTAACAGACCGTAATTTAAACACATCATTTTTTGATCCTTTAGGTGGAGGAGATCCTATCTTATACCAACATTTA---
>JASSA024-19|Jassa_marmorata|Jm024|Germany|Schleswig-Holstein|North_Sea|54.19|7.88|
ACTTTATATTTTATTTTAGGTATTTGGTCTAGATTGGCCGGTACATCTTTAAGTATAATTATCCGAACTGAATTAATAGCTCCAAGAAATGTTATTGGAGATGACCAAATTTACAATGTTATTGTCACAGCACACGCTTTTATTATAATTTTTTTTATGGTTATACCTGTTATAATTGGAGGTTTTGGTAACTGATTAATTCCTTTAATATTAGGAAGACCAGATATAGCTTTTCCCCGAATAAATAATATAAGATTTTGATTACTACCCCCCTCATTAACATTACTTCTAATTAGAGGAATAGTAGAAAGAGGTGTAGGTACAGGTTGAACTGTCTACCCACCTTTAAGAAGAAATATTGGACACCCTGGGGGTGCCGTTGATTTAGCTATTTTTTCTTTACATTTAGCAGGAGCTTCTTCTATTCTAGGGGCTATTAATTTTATTTCTACAATTATTAATATACGCCCGGCAGGTATAACTATAGACCGTATACCTTTATTTGTTTGATCTGTATTTATTACTGCTATTTTACTATTACTTTCATTACCTGTATTAGCAGGAGCAATTACTATACTTTTAACAGACCGTAATTTAAACACATCATTTTTTGATCCTTTAGGTGGAGGAGATCCTATCTTATACCAACATTTA---
>JASSA023-19|Jassa_marmorata|Jm023|Germany|Schleswig-Holstein|North_Sea|54.19|7.88|
ACTTTATATTTTATTTTAGGTATTTGGTCTAGATTGGCCGGTACATCTTTAAGTATAATTATCCGAACTGAATTAATAGCTCCAAGAAATGTTATTGGAGATGACCAAATTTACAATGTTATTGTCACAGCACACGCTTTTATTATAATTTTTTTTATGGTTATACCTGTTATAATTGGAGGTTTTGGTAACTGATTAATTCCTTTAATATTAGGAAGACCAGATATAGCTTTTCCCCGAATAAATAATATAAGATTTTGATTACTACCCCCCTCATTAACATTACTTCTAATTAGAGGAATAGTAGAAAGAGGTGTAGGTACAGGTTGAACTGTCTACCCACCTTTAAGAAGAAATATTGGACACCCTGGGGGTGCCGTTGATTTAGCTATTTTTTCTTTACATTTAGCAGGAGCTTCTTCTATTCTAGGGGCTATTAATTTTATTTCTACAATTATTAATATACGCCCGGCAGGTATAACTATAGACCGTATACCTTTATTTGTTTGATCTGTATTTATTACTGCTATTTTACTATTACTTTCATTACCTGTATTAGCAGGAGCAATTACTATACTTTTAACAGACCGTAATTTAAACACATCATTTTTTGATCCTTTAGGTGGAGGAGATCCTATCTTATACCAACATTTA---
>JASSA022-19|Jassa_marmorata|Jm022|Germany|Schleswig-Holstein|North_Sea|54.19|7.88|
ACTTTATATTTTATTTTAGGTATTTGGTCTAGATTGGCCGGTACATCTTTAAGTATAATTATCCGAACTGAATTAATAGCTCCAAGAAATGTTATTGGAGATGACCAAATTTACAATGTTATTGTCACAGCACACGCTTTTATTATAATTTTTTTTATGGTTATACCTGTTATAATTGGAGGTTTTGGTAACTGATTAATTCCTTTAATATTAGGAAGACCAGATATAGCTTTTCCCCGAATAAATAATATAAGATTTTGATTACTACCCCCCTCATTAACATTACTTCTAATTAGAGGAATAGTAGAAAGAGGTGTAGGTACAGGTTGAACTGTCTACCCACCTTTAAGAAGAAATATTGGACACCCTGGGGGTGCCGTTGATTTAGCTATTTTTTCTTTACATTTAGCAGGAGCTTCTTCTATTCTAGGGGCTATTAATTTTATTTCTACAATTATTAATATACGCCCGGCAGGTATAACTATAGACCGTATACCTTTATTTGTTTGATCTGTATTTATTACTGCTATTTTACTATTACTTTCATTACCTGTATTAGCAGGAGCAATTACTATACTTTTAACAGACCGTAATTTAAACACATCATTTTTTGATCCTTTAGGTGGAGGAGATCCTATCTTATACCAACATTTA---
>JASSA021-19|Jassa_marmorata|Jm021|Germany|Schleswig-Holstein|North_Sea|54.19|7.88|
ACTTTATATTTTATTTTAGGTATTTGGTCTAGATTGGCCGGTACATCTTTAAGTATAATTATCCGAACTGAATTAATAGCTCCAAGAAATGTTATTGGAGATGACCAAATTTACAATGTTATTGTCACAGCACACGCTTTTATTATAATTTTTTTTATGGTTATACCTGTTATAATTGGAGGTTTTGGTAACTGATTAATTCCTTTAATATTAGGAAGACCAGATATAGCTTTTCCCCGAATAAATAATATAAGATTTTGATTACTACCCCCCTCATTAACATTACTTCTAATTAGAGGAATAGTAGAAAGAGGTGTAGGTACAGGTTGAACTGTCTACCCACCTTTAAGAAGAAATATTGGACACCCTGGGGGTGCCGTTGATTTAGCTATTTTTTCTTTACATTTAGCAGGAGCTTCTTCTATTCTAGGGGCTATTAATTTTATTTCTACAATTATTAATATACGCCCGGCAGGTATAACTATAGACCGTATACCTTTATTTGTTTGATCTGTATTTATTACTGCTATTTTACTATTACTTTCATTACCTGTATTAGCAGGAGCAATTACTATACTTTTAACAGACCGTAATTTAAACACATCATTTTTTGATCCTTTAGGTGGAGGAGATCCTATCTTATACCAACATTTA---
>JASSA020-19|Jassa_marmorata|Jm020|Germany|Schleswig-Holstein|North_Sea|54.19|7.88|
ACTTTATATTTTATTTTAGGTATTTGGTCTAGATTGGCCGGTACATCTTTAAGTATAATTATCCGAACTGAATTAATAGCTCCAAGAAATGTTATTGGAGATGACCAAATTTACAATGTTATTGTCACAGCACACGCTTTTATTATAATTTTTTTTATGGTTATACCTGTTATAATTGGAGGTTTTGGTAACTGATTAATTCCTTTAATATTAGGAAGACCAGATATAGCTTTTCCCCGAATAAATAATATAAGATTTTGATTACTACCCCCCTCATTAACATTACTTCTAATTAGAGGAATAGTAGAAAGAGGTGTAGGTACAGGTTGAACTGTCTACCCACCTTTAAGAAGAAATATTGGACACCCTGGGGGTGCCGTTGATTTAGCTATTTTTTCTTTACATTTAGCAGGAGCTTCTTCTATTCTAGGGGCTATTAATTTTATTTCTACAATTATTAATATACGCCCGGCAGGTATAACTATAGACCGTATACCTTTATTTGTTTGATCTGTATTTATTACTGCTATTTTACTATTACTTTCATTACCTGTATTAGCAGGAGCAATTACTATACTTTTAACAGACCGTAATTTAAACACATCATTTTTTGATCCTTTAGGTGGAGGAGATCCTATCTTATACCAACATTTA---
>JASSA018-19|Jassa_marmorata|Jm018|Germany|Schleswig-Holstein|North_Sea|54.19|7.88|
ACTTTATATTTTATTTTAGGTATTTGGTCTAGATTGGCCGGTACATCTTTAAGTATAATTATCCGAACTGAATTAATAGCTCCAAGAAATGTTATTGGAGATGACCAAATTTACAATGTTATTGTCACAGCACACGCTTTTATTATAATTTTTTTTATGGTTATACCTGTTATAATTGGAGGTTTTGGTAACTGATTAATTCCTTTAATATTAGGAAGACCAGATATAGCTTTTCCCCGAATAAATAATATAAGATTTTGATTACTACCCCCCTCATTAACATTACTTCTAATTAGAGGAATAGTAGAAAGAGGTGTAGGTACAGGTTGAACTGTCTACCCACCTTTAAGAAGAAATATTGGACACCCTGGGGGTGCCGTTGATTTAGCTATTTTTTCTTTACATTTAGCAGGAGCTTCTTCTATTCTAGGGGCTATTAATTTTATTTCTACAATTATTAATATACGCCCGGCAGGTATAACTATAGACCGTATACCTTTATTTGTTTGATCTGTATTTATTACTGCTATTTTACTATTACTTTCATTACCTGTATTAGCAGGAGCAATTACTATACTTTTAACAGACCGTAATTTAAACACATCATTTTTTGATCCTTTAGGTGGAGGAGATCCTATCTTATACCAACATTTA---
>JASSA017-19|Jassa_marmorata|Jm017|Germany|Schleswig-Holstein|North_Sea|54.19|7.88|
ACTTTATATTTTATTTTAGGTATTTGGTCTAGATTGGCCGGTACATCTTTAAGTATAATTATCCGAACTGAATTAATAGCTCCAAGAAATGTTATTGGAGATGACCAAATTTACAATGTTATTGTCACAGCACACGCTTTTATTATAATTTTTTTTATGGTTATACCTGTTATAATTGGAGGTTTTGGTAACTGATTAATTCCTTTAATATTAGGAAGACCAGATATAGCTTTTCCCCGAATAAATAATATAAGATTTTGATTACTACCCCCCTCATTAACATTACTTCTAATTAGAGGAATAGTAGAAAGAGGTGTAGGTACAGGTTGAACTGTCTACCCACCTTTAAGAAGAAATATTGGACACCCTGGGGGTGCCGTTGATTTAGCTATTTTTTCTTTACATTTAGCAGGAGCTTCTTCTATTCTAGGGGCTATTAATTTTATTTCTACAATTATTAATATACGCCCGGCAGGTATAACTATAGACCGTATACCTTTATTTGTTTGATCTGTATTTATTACTGCTATTTTACTATTACTTTCATTACCTGTATTAGCAGGAGCAATTACTATACTTTTAACAGACCGTAATTTAAACACATCATTTTTTGATCCTTTAGGTGGAGGAGATCCTATCTTATACCAACATTTA---
>JASSA016-19|Jassa_marmorata|Jm016|Germany|Schleswig-Holstein|North_Sea|54.19|7.88|
ACTTTATATTTTATTTTAGGTATTTGGTCTAGATTGGCCGGTACATCTTTAAGTATAATTATCCGAACTGAATTAATAGCTCCAAGAAATGTTATTGGAGATGACCAAATTTACAATGTTATTGTCACAGCACACGCTTTTATTATAATTTTTTTTATGGTTATACCTGTTATAATTGGAGGTTTTGGTAACTGATTAATTCCTTTAATATTAGGAAGACCAGATATAGCTTTTCCCCGAATAAATAATATAAGATTTTGATTACTACCCCCCTCATTAACATTACTTCTAATTAGAGGAATAGTAGAAAGAGGTGTAGGTACAGGTTGAACTGTCTACCCACCTTTAAGAAGAAATATTGGACACCCTGGGGGTGCCGTTGATTTAGCTATTTTTTCTTTACATTTAGCAGGAGCTTCTTCTATTCTAGGGGCTATTAATTTTATTTCTACAATTATTAATATACGCCCGGCAGGTATAACTATAGACCGTATACCTTTATTTGTTTGATCTGTATTTATTACTGCTATTTTACTATTACTTTCATTACCTGTATTAGCAGGAGCAATTACTATACTTTTAACAGACCGTAATTTAAACACATCATTTTTTGATCCTTTAGGTGGAGGAGATCCTATCTTATACCAACATTTA---
>JASSA015-19|Jassa_marmorata|Jm015|Germany|Schleswig-Holstein|North_Sea|54.18|7.89|
ACTTTATATTTTATTTTAGGTATTTGGTCTAGATTGGCCGGTACATCTTTAAGTATAATTATCCGAACTGAATTAATAGCTCCAAGAAATGTTATTGGAGATGACCAAATTTACAATGTTATTGTCACAGCACACGCTTTTATTATAATTTTTTTTATGGTTATACCTGTTATAATTGGAGGTTTTGGTAACTGATTAATTCCTTTAATATTAGGAAGACCAGATATAGCTTTTCCCCGAATAAATAATATAAGATTTTGATTACTACCCCCCTCATTAACATTACTTCTAATTAGAGGAATAGTAGAAAGAGGTGTAGGTACAGGTTGAACTGTCTACCCACCTTTAAGAAGAAATATTGGACACCCTGGGGGTGCCGTTGATTTAGCTATTTTTTCTTTACATTTAGCAGGAGCTTCTTCTATTCTAGGGGCTATTAATTTTATTTCTACAATTATTAATATACGCCCGGCAGGTATAACTATAGACCGTATACCTTTATTTGTTTGATCTGTATTTATTACTGCTATTTTACTATTACTTTCATTACCTGTATTAGCAGGAGCAATTACTATACTTTTAACAGACCGTAATTTAAACACATCATTTTTTGATCCTTTAGGTGGAGGAGATCCTATCTTATACCAACATTTA---
>JASSA014-19|Jassa_marmorata|Jm014|Germany|Schleswig-Holstein|North_Sea|54.18|7.89|
ACTTTATATTTTATTTTAGGTATTTGGTCTAGATTGGCCGGTACATCTTTAAGTATAATTATCCGAACTGAATTAATAGCTCCAAGAAATGTTATTGGAGATGACCAAATTTACAATGTTATTGTCACAGCACACGCTTTTATTATAATTTTTTTTATGGTTATACCTGTTATAATTGGAGGTTTTGGTAACTGATTAATTCCTTTAATATTAGGAAGACCAGATATAGCTTTTCCCCGAATAAATAATATAAGATTTTGATTACTACCCCCCTCATTAACATTACTTCTAATTAGAGGAATAGTAGAAAGAGGTGTAGGTACAGGTTGAACTGTCTACCCACCTTTAAGAAGAAATATTGGACACCCTGGGGGTGCCGTTGATTTAGCTATTTTTTCTTTACATTTAGCAGGAGCTTCTTCTATTCTAGGGGCTATTAATTTTATTTCTACAATTATTAATATACGCCCGGCAGGTATAACTATAGACCGTATACCTTTATTTGTTTGATCTGTATTTATTACTGCTATTTTACTATTACTTTCATTACCTGTATTAGCAGGAGCAATTACTATACTTTTAACAGACCGTAATTTAAACACATCATTTTTTGATCCTTTAGGTGGAGGAGATCCTATCTTATACCAACATTTA---
>JASSA013-19|Jassa_marmorata|Jm013|Germany|Schleswig-Holstein|North_Sea|54.18|7.89|
ACTTTATATTTTATTTTAGGTATTTGGTCTAGATTGGCCGGTACATCTTTAAGTATAATTATCCGAACTGAATTAATAGCTCCAAGAAATGTTATTGGAGATGACCAAATTTACAATGTTATTGTCACAGCACACGCTTTTATTATAATTTTTTTTATGGTTATACCTGTTATAATTGGAGGTTTTGGTAACTGATTAATTCCTTTAATATTAGGAAGACCAGATATAGCTTTTCCCCGAATAAATAATATAAGATTTTGATTACTACCCCCCTCATTAACATTACTTCTAATTAGAGGAATAGTAGAAAGAGGTGTAGGTACAGGTTGAACTGTCTACCCACCTTTAAGAAGAAATATTGGACACCCTGGGGGTGCCGTTGATTTAGCTATTTTTTCTTTACATTTAGCAGGAGCTTCTTCTATTCTAGGGGCTATTAATTTTATTTCTACAATTATTAATATACGCCCGGCAGGTATAACTATAGACCGTATACCTTTATTTGTTTGATCTGTATTTATTACTGCTATTTTACTATTACTTTCATTACCTGTATTAGCAGGAGCAATTACTATACTTTTAACAGACCGTAATTTAAACACATCATTTTTTGATCCTTTAGGTGGAGGAGATCCTATCTTATACCAACATTTA---
>JASSA012-19|Jassa_marmorata|Jm012|Germany|Schleswig-Holstein|North_Sea|54.18|7.89|
ACTTTATATTTTATTTTAGGTATTTGGTCTAGATTGGCCGGTACATCTTTAAGTATAATTATCCGAACTGAATTAATAGCTCCAAGAAATGTTATTGGAGATGACCAAATTTACAATGTTATTGTCACAGCACACGCTTTTATTATAATTTTTTTTATGGTTATACCTGTTATAATTGGAGGTTTTGGTAACTGATTAATTCCTTTAATATTAGGAAGACCAGATATAGCTTTTCCCCGAATAAATAATATAAGATTTTGATTACTACCCCCCTCATTAACATTACTTCTAATTAGAGGAATAGTAGAAAGAGGTGTAGGTACAGGTTGAACTGTCTACCCACCTTTAAGAAGAAATATTGGACACCCTGGGGGTGCCGTTGATTTAGCTATTTTTTCTTTACATTTAGCAGGAGCTTCTTCTATTCTAGGGGCTATTAATTTTATTTCTACAATTATTAATATACGCCCGGCAGGTATAACTATAGACCGTATACCTTTATTTGTTTGATCTGTATTTATTACTGCTATTTTACTATTACTTTCATTACCTGTATTAGCAGGAGCAATTACTATACTTTTAACAGACCGTAATTTAAACACATCATTTTTTGATCCTTTAGGTGGAGGAGATCCTATCTTATACCAACATTTA---
>JASSA011-19|Jassa_marmorata|Jm011|Germany|Schleswig-Holstein|North_Sea|54.18|7.89|
ACTTTATATTTTATTTTAGGTATTTGGTCTAGATTGGCCGGTACATCTTTAAGTATAATTATCCGAACTGAATTAATAGCTCCAAGAAATGTTATTGGAGATGACCAAATTTACAATGTTATTGTCACAGCACACGCTTTTATTATAATTTTTTTTATGGTTATACCTGTTATAATTGGAGGTTTTGGTAACTGATTAATTCCTTTAATATTAGGAAGACCAGATATAGCTTTTCCCCGAATAAATAATATAAGATTTTGATTACTACCCCCCTCATTAACATTACTTCTAATTAGAGGAATAGTAGAAAGAGGTGTAGGTACAGGTTGAACTGTCTACCCACCTTTAAGAAGAAATATTGGACACCCTGGGGGTGCCGTTGATTTAGCTATTTTTTCTTTACATTTAGCAGGAGCTTCTTCTATTCTAGGGGCTATTAATTTTATTTCTACAATTATTAATATACGCCCGGCAGGTATAACTATAGACCGTATACCTTTATTTGTTTGATCTGTATTTATTACTGCTATTTTACTATTACTTTCATTACCTGTATTAGCAGGAGCAATTACTATACTTTTAACAGACCGTAATTTAAACACATCATTTTTTGATCCTTTAGGTGGAGGAGATCCTATCTTATACCAACATTTA---
>JASSA010-19|Jassa_marmorata|Jm010|Germany|Schleswig-Holstein|North_Sea|54.18|7.89|
ACTTTATATTTTATTTTAGGTATTTGGTCTAGATTGGCCGGTACATCTTTAAGTATAATTATCCGAACTGAATTAATAGCTCCAAGAAATGTTATTGGAGATGACCAAATTTACAATGTTATTGTCACAGCACACGCTTTTATTATAATTTTTTTTATGGTTATACCTGTTATAATTGGAGGTTTTGGTAACTGATTAATTCCTTTAATATTAGGAAGACCAGATATAGCTTTTCCCCGAATAAATAATATAAGATTTTGATTACTACCCCCCTCATTAACATTACTTCTAATTAGAGGAATAGTAGAAAGAGGTGTAGGTACAGGTTGAACTGTCTACCCACCTTTAAGAAGAAATATTGGACACCCTGGGGGTGCCGTTGATTTAGCTATTTTTTCTTTACATTTAGCAGGAGCTTCTTCTATTCTAGGGGCTATTAATTTTATTTCTACAATTATTAATATACGCCCGGCAGGTATAACTATAGACCGTATACCTTTATTTGTTTGATCTGTATTTATTACTGCTATTTTACTATTACTTTCATTACCTGTATTAGCAGGAGCAATTACTATACTTTTAACAGACCGTAATTTAAACACATCATTTTTTGATCCTTTAGGTGGAGGAGATCCTATCTTATACCAACATTTA---
>JASSA009-19|Jassa_marmorata|Jm009|Germany|Schleswig-Holstein|North_Sea|54.18|7.89|
ACTTTATATTTTATTTTAGGTATTTGGTCTAGATTGGCCGGTACATCTTTAAGTATAATTATCCGAACTGAATTAATAGCTCCAAGAAATGTTATTGGAGATGACCAAATTTACAATGTTATTGTCACAGCACACGCTTTTATTATAATTTTTTTTATGGTTATACCTGTTATAATTGGAGGTTTTGGTAACTGATTAATTCCTTTAATATTAGGAAGACCAGATATAGCTTTTCCCCGAATAAATAATATAAGATTTTGATTACTACCCCCCTCATTAACATTACTTCTAATTAGAGGAATAGTAGAAAGAGGTGTAGGTACAGGTTGAACTGTCTACCCACCTTTAAGAAGAAATATTGGACACCCTGGGGGTGCCGTTGATTTAGCTATTTTTTCTTTACATTTAGCAGGAGCTTCTTCTATTCTAGGGGCTATTAATTTTATTTCTACAATTATTAATATACGCCCGGCAGGTATAACTATAGACCGTATACCTTTATTTGTTTGATCTGTATTTATTACTGCTATTTTACTATTACTTTCATTACCTGTATTAGCAGGAGCAATTACTATACTTTTAACAGACCGTAATTTAAACACATCATTTTTTGATCCTTTAGGTGGAGGAGATCCTATCTTATACCAACATTTA---
>JASSA008-19|Jassa_marmorata|Jm008|Germany|Schleswig-Holstein|North_Sea|54.18|7.89|
ACTTTATATTTTATTTTAGGTATTTGGTCTAGATTGGCCGGTACATCTTTAAGTATAATTATCCGAACTGAATTAATAGCTCCAAGAAATGTTATTGGAGATGACCAAATTTACAATGTTATTGTCACAGCACACGCTTTTATTATAATTTTTTTTATGGTTATACCTGTTATAATTGGAGGTTTTGGTAACTGATTAATTCCTTTAATATTAGGAAGACCAGATATAGCTTTTCCCCGAATAAATAATATAAGATTTTGATTACTACCCCCCTCATTAACATTACTTCTAATTAGAGGAATAGTAGAAAGAGGTGTAGGTACAGGTTGAACTGTCTACCCACCTTTAAGAAGAAATATTGGACACCCTGGGGGTGCCGTTGATTTAGCTATTTTTTCTTTACATTTAGCAGGAGCTTCTTCTATTCTAGGGGCTATTAATTTTATTTCTACAATTATTAATATACGCCCGGCAGGTATAACTATAGACCGTATACCTTTATTTGTTTGATCTGTATTTATTACTGCTATTTTACTATTACTTTCATTACCTGTATTAGCAGGAGCAATTACTATACTTTTAACAGACCGTAATTTAAACACATCATTTTTTGATCCTTTAGGTGGAGGAGATCCTATCTTATACCAACATTTA---
>JASSA007-19|Jassa_marmorata|Jm007|Germany|Schleswig-Holstein|North_Sea|54.18|7.89|
ACTTTATATTTTATTTTAGGTATTTGGTCTAGATTGGCCGGTACATCTTTAAGTATAATTATCCGAACTGAATTAATAGCTCCAAGAAATGTTATTGGAGATGACCAAATTTACAATGTTATTGTCACAGCACACGCTTTTATTATAATTTTTTTTATGGTTATACCTGTTATAATTGGAGGTTTTGGTAACTGATTAATTCCTTTAATATTAGGAAGACCAGATATAGCTTTTCCCCGAATAAATAATATAAGATTTTGATTACTACCCCCCTCATTAACATTACTTCTAATTAGAGGAATAGTAGAAAGAGGTGTAGGTACAGGTTGAACTGTCTACCCACCTTTAAGAAGAAATATTGGACACCCTGGGGGTGCCGTTGATTTAGCTATTTTTTCTTTACATTTAGCAGGAGCTTCTTCTATTCTAGGGGCTATTAATTTTATTTCTACAATTATTAATATACGCCCGGCAGGTATAACTATAGACCGTATACCTTTATTTGTTTGATCTGTATTTATTACTGCTATTTTACTATTACTTTCATTACCTGTATTAGCAGGAGCAATTACTATACTTTTAACAGACCGTAATTTAAACACATCATTTTTTGATCCTTTAGGTGGAGGAGATCCTATCTTATACCAACATTTA---
>JASSA006-19|Jassa_marmorata|Jm006|Germany|Schleswig-Holstein|North_Sea|54.18|7.89|
ACTTTATATTTTATTTTAGGTATTTGGTCTAGATTGGCCGGTACATCTTTAAGTATAATTATCCGAACTGAATTAATAGCTCCAAGAAATGTTATTGGAGATGACCAAATTTACAATGTTATTGTCACAGCACACGCTTTTATTATAATTTTTTTTATGGTTATACCTGTTATAATTGGAGGTTTTGGTAACTGATTAATTCCTTTAATATTAGGAAGACCAGATATAGCTTTTCCCCGAATAAATAATATAAGATTTTGATTACTACCCCCCTCATTAACATTACTTCTAATTAGAGGAATAGTAGAAAGAGGTGTAGGTACAGGTTGAACTGTCTACCCACCTTTAAGAAGAAATATTGGACACCCTGGGGGTGCCGTTGATTTAGCTATTTTTTCTTTACATTTAGCAGGAGCTTCTTCTATTCTAGGGGCTATTAATTTTATTTCTACAATTATTAATATACGCCCGGCAGGTATAACTATAGACCGTATACCTTTATTTGTTTGATCTGTATTTATTACTGCTATTTTACTATTACTTTCATTACCTGTATTAGCAGGAGCAATTACTATACTTTTAACAGACCGTAATTTAAACACATCATTTTTTGATCCTTTAGGTGGAGGAGATCCTATCTTATACCAACATTTA---
>JASSA005-19|Jassa_marmorata|Jm005|Germany|Schleswig-Holstein|North_Sea|54.18|7.89|
ACTTTATATTTTATTTTAGGTATTTGGTCTAGATTGGCCGGTACATCTTTAAGTATAATTATCCGAACTGAATTAATAGCTCCAAGAAATGTTATTGGAGATGACCAAATTTACAATGTTATTGTCACAGCACACGCTTTTATTATAATTTTTTTTATGGTTATACCTGTTATAATTGGAGGTTTTGGTAACTGATTAATTCCTTTAATATTAGGAAGACCAGATATAGCTTTTCCCCGAATAAATAATATAAGATTTTGATTACTACCCCCCTCATTAACATTACTTCTAATTAGAGGAATAGTAGAAAGAGGTGTAGGTACAGGTTGAACTGTCTACCCACCTTTAAGAAGAAATATTGGACACCCTGGGGGTGCCGTTGATTTAGCTATTTTTTCTTTACATTTAGCAGGAGCTTCTTCTATTCTAGGGGCTATTAATTTTATTTCTACAATTATTAATATACGCCCGGCAGGTATAACTATAGACCGTATACCTTTATTTGTTTGATCTGTATTTATTACTGCTATTTTACTATTACTTTCATTACCTGTATTAGCAGGAGCAATTACTATACTTTTAACAGACCGTAATTTAAACACATCATTTTTTGATCCTTTAGGTGGAGGAGATCCTATCTTATACCAACATTTA---
>JASSA004-19|Jassa_marmorata|Jm004|Germany|Schleswig-Holstein|North_Sea|54.18|7.89|
ACTTTATATTTTATTTTAGGTATTTGGTCTAGATTGGCCGGTACATCTTTAAGTATAATTATCCGAACTGAATTAATAGCTCCAAGAAATGTTATTGGAGATGACCAAATTTACAATGTTATTGTCACAGCACACGCTTTTATTATAATTTTTTTTATGGTTATACCTGTTATAATTGGAGGTTTTGGTAACTGATTAATTCCTTTAATATTAGGAAGACCAGATATAGCTTTTCCCCGAATAAATAATATAAGATTTTGATTACTACCCCCCTCATTAACATTACTTCTAATTAGAGGAATAGTAGAAAGAGGTGTAGGTACAGGTTGAACTGTCTACCCACCTTTAAGAAGAAATATTGGACACCCTGGGGGTGCCGTTGATTTAGCTATTTTTTCTTTACATTTAGCAGGAGCTTCTTCTATTCTAGGGGCTATTAATTTTATTTCTACAATTATTAATATACGCCCGGCAGGTATAACTATAGACCGTATACCTTTATTTGTTTGATCTGTATTTATTACTGCTATTTTACTATTACTTTCATTACCTGTATTAGCAGGAGCAATTACTATACTTTTAACAGACCGTAATTTAAACACATCATTTTTTGATCCTTTAGGTGGAGGAGATCCTATCTTATACCAACATTTA---
>JASSA003-19|Jassa_marmorata|Jm003|Germany|Schleswig-Holstein|North_Sea|54.18|7.89|
ACTTTATATTTTATTTTAGGTATTTGGTCTAGATTGGCCGGTACATCTTTAAGTATAATTATCCGAACTGAATTAATAGCTCCAAGAAATGTTATTGGAGATGACCAAATTTACAATGTTATTGTCACAGCACACGCTTTTATTATAATTTTTTTTATGGTTATACCTGTTATAATTGGAGGTTTTGGTAACTGATTAATTCCTTTAATATTAGGAAGACCAGATATAGCTTTTCCCCGAATAAATAATATAAGATTTTGATTACTACCCCCCTCATTAACATTACTTCTAATTAGAGGAATAGTAGAAAGAGGTGTAGGTACAGGTTGAACTGTCTACCCACCTTTAAGAAGAAATATTGGACACCCTGGGGGTGCCGTTGATTTAGCTATTTTTTCTTTACATTTAGCAGGAGCTTCTTCTATTCTAGGGGCTATTAATTTTATTTCTACAATTATTAATATACGCCCGGCAGGTATAACTATAGACCGTATACCTTTATTTGTTTGATCTGTATTTATTACTGCTATTTTACTATTACTTTCATTACCTGTATTAGCAGGAGCAATTACTATACTTTTAACAGACCGTAATTTAAACACATCATTTTTTGATCCTTTAGGTGGAGGAGATCCTATCTTATACCAACATTTA---
>JASSA002-19|Jassa_marmorata|Jm002|Germany|Schleswig-Holstein|North_Sea|54.18|7.89|
ACTTTATATTTTATTTTAGGTATTTGGTCTAGATTGGCCGGTACATCTTTAAGTATAATTATCCGAACTGAATTAATAGCTCCAAGAAATGTTATTGGAGATGACCAAATTTACAATGTTATTGTCACAGCACACGCTTTTATTATAATTTTTTTTATGGTTATACCTGTTATAATTGGAGGTTTTGGTAACTGATTAATTCCTTTAATATTAGGAAGACCAGATATAGCTTTTCCCCGAATAAATAATATAAGATTTTGATTACTACCCCCCTCATTAACATTACTTCTAATTAGAGGAATAGTAGAAAGAGGTGTAGGTACAGGTTGAACTGTCTACCCACCTTTAAGAAGAAATATTGGACACCCTGGGGGTGCCGTTGATTTAGCTATTTTTTCTTTACATTTAGCAGGAGCTTCTTCTATTCTAGGGGCTATTAATTTTATTTCTACAATTATTAATATACGCCCGGCAGGTATAACTATAGACCGTATACCTTTATTTGTTTGATCTGTATTTATTACTGCTATTTTACTATTACTTTCATTACCTGTATTAGCAGGAGCAATTACTATACTTTTAACAGACCGTAATTTAAACACATCATTTTTTGATCCTTTAGGTGGAGGAGATCCTATCTTATACCAACATTTA---
>JASSA001-19|Jassa_marmorata|Jm001|Germany|Schleswig-Holstein|North_Sea|54.18|7.89|
ACTTTATATTTTATTTTAGGTATTTGGTCTAGATTGGCCGGTACATCTTTAAGTATAATTATCCGAACTGAATTAATAGCTCCAAGAAATGTTATTGGAGATGACCAAATTTACAATGTTATTGTCACAGCACACGCTTTTATTATAATTTTTTTTATGGTTATACCTGTTATAATTGGAGGTTTTGGTAACTGATTAATTCCTTTAATATTAGGAAGACCAGATATAGCTTTTCCCCGAATAAATAATATAAGATTTTGATTACTACCCCCCTCATTAACATTACTTCTAATTAGAGGAATAGTAGAAAGAGGTGTAGGTACAGGTTGAACTGTCTACCCACCTTTAAGAAGAAATATTGGACACCCTGGGGGTGCCGTTGATTTAGCTATTTTTTCTTTACATTTAGCAGGAGCTTCTTCTATTCTAGGGGCTATTAATTTTATTTCTACAATTATTAATATACGCCCGGCAGGTATAACTATAGACCGTATACCTTTATTTGTTTGATCTGTATTTATTACTGCTATTTTACTATTACTTTCATTACCTGTATTAGCAGGAGCAATTACTATACTTTTAACAGACCGTAATTTAAACACATCATTTTTTGATCCTTTAGGTGGAGGAGATCCTATCTTATACCAACATTTA---
>GBCMA13165-16|Jassa_marmorata|EEF989682||||||EF989682
ACTTTATATTTTATTTTAGGTATTTGGTCTAGATTGGCCGGTACATCTTTAAGTATAATTATCCGAACTGAATTAATAGCTCCAAGAAATGTTATTGGAGATGACCAAATTTACAATGTTATTGTCACAGCACACGCTTTTATTATAATTTTTTTTATGGTTATACCTGTTATAATTGGAGGTTTTGGTAACTGATTAATTCCTTTAATATTAGGAAGACCAGATATAGCTTTTCCCCGAATAAATAATATAAGATTTTGATTACTACCCCCTTCATTAACATTACTTCTAATTAGAGGAATAGTAGAAAGAGGTGTAGGTACAGGTTGAACTGTCTACCCACCTTTAAGAAGAAATATTGGACACCCTGGGGGTGCCGTTGATTTAGCTATTTTTTCTTTACATTTAGCAGGAGCTTCTTCTATTCTAGGGGCTATTAATTTTATTTCTACAATTATTAATATACGCCCGGCAGGTATAACTATAGACCGTATACCTTTATTTGTTTGATCTGTATTTATTACTGCTATTTTACTATTACTTTCATTACCTGTATTAGCAGGAGCAATTACTATACTTTTAACAGACCGTAATTTAAACACATCATTTTTTGATCCTTTAGGTGGAGGAGATCCTATCTTATACCAACATTTA---
>GBCMA1700-09|Jassa_marmorata|EU243747||||||EU243747
ACTTTATATTTTATTTTAGGTATTTGGTCTAGATTAGCCGGTACATCTTTAAGTATAATTATCCGAACTGAATTAATAGCTCCAAGAAATGTTATTGGAGATGACCAAATTTACAATGTTATTGTCACAGCACACGCTTTTATTATAATTTTTTTTATGGTTATACCTGTTATAATTGGAGGTTTTGGTAACTGATTAATTCCTTTAATATTAGGAAGACCAGATATAGCTTTTCCCCGAATAAATAATATAAGATTTTGATTACTACCCCCCTCATTAACATTACTTCTAATTAGAGGAATAGTAGAAAGAGGTGTAGGTACAGGTTGAACTGTCTACCCACCTTTAAGAAGAAGTATTGGACACCCTGGGGGTGCCGTTGATTTAGCTATTTTTTCTTTACATTTAGCAGGAGCTTCTTCTATTCTAGGGGCTATTAATTTTATTTCTACAATTATTAATATACGCCCGGCAGGTATAACTATAGACCGTATACCTTTATTTGTTTGATCTGTATTTATTACTGCTATTTTACTATTACTTTCATTACCTGTATTAGCAGGAGCAATTACTATACTTTTAACAGACCGTAATTTAAACACATCATTTTTTGATCCTTTAGGTGGAGGAGATCCTATCTTATACCAACATTTA---
>GBCMA1699-09|Jassa_marmorata|EU243748||||||EU243748
ACTTTATATTTTATTTTAGGTATTTGGTCTAGATTGGCCGGTACATCTTTAAGTATAATTATCCGAACTGAATTAATAGCTCCAAGAAATGTTATTGGAGATGACCAAATTTACAATGTTATTGTCACAGCACACGCTTTTATTATAATTTTTTTTATGGTTATACCTGTTATAATTGGAGGTTTTGGTAACTGATTAATTCCTTTAATATTAGGAAGACCAGATATAGCTTTTCCCCGAATAAATAATATAAGATTTTGATTACTACCCCCTTCATTAACATTACTTCTAATTAGAGGAATAGTAGAAAGAGGTGTAGGTACAGGTTGAACTGTCTACCCACCTTTAAGAAGAAATATTGGACACCCTGGGGGTGCCGTTGATTTAGCTATTTTTTCTTTACATTTAGCAGGAGCTTCTTCTATTCTAGGGGCTATTAATTTTATTTCTACAATTATTAATATACGCCCGGCAGGTATAACTATAGACCGTATACCTTTATTTGTTTGATCTGTATTTATTACTGCTATTTTACTATTACTTTCATTACCTGTATTAGCAGGAGCAATTACTATACTTTTAACAGACCGTAATTTAAACACATCATTTTTTGATCCTTTAGGTGGAGGAGATCCTATCTTATACCAACATTTA---
>GBCMA1698-09|Jassa_marmorata|EU243749||||||EU243749
ACTTTATATTTTATTTTAGGTATTTGGTCTAGATTGGCCGGTACATCTTTAAGTATAATTATCCGAACTGAATTAATAGCTCCAAGAAATGTTATTGGAGATGACCAAATTTACAATGTTATTGTCACAGCACACGCTTTTATTATAATTTTTTTTATGGTTATACCTGTTATAATTGGAGGTTTTGGTAACTGATTAATTCCTTTAATATTAGGAAGACCAGATATAGCTTTTCCCCGAATAAATAATATAAGATTTTGATTACTACCCCCTTCATTAACATTACTTCTAATTAGAGGAATAGTAGAAAGAGGTGTAGGTACAGGTTGAACTGTCTACCCACCTTTAAGAAGAAATATTGGACACCCTGGGGGTGCCGTTGATTTAGCTATTTTTTCTTTACATTTAGCAGGAGCTTCTTCTATTCTAGGGGCTATTAATTTTATTTCTACAATTATTAATATACGCCCGGCAGGTATAACTATAGACCGTATACCTTTATTTGTTTGATCTGTATTTATTACTGCTATTTTACTATTACTTTCATTACCTGTATTAGCAGGAGCAATTACTATACTTTTAACAGACCGTAATTTAAACACATCATTTTTTGATCCTTTAGGTGGAGGAGATCCTATCTTATACCAACATTTA---
>GBCMA1697-09|Jassa_marmorata|EU243750||||||EU243750
ACTTTATATTTTATTTTAGGTATTTGGTCTAGATTGGCCGGTACATCTTTAAGTATAATTATCCGAACTGAATTAATAGCTCCAAGAAATGTTATTGGAGATGACCAAATTTACAATGTTATTGTCACAGCACACGCTTTTATTATAATTTTTTTTATGGTTATACCTGTTATAATTGGAGGTTTTGGTAACTGATTAATTCCTTTAATATTAGGAAGACCAGATATAGCTTTTCCCCGAATAAATAATATAAGATTTTGATTACTACCCCCTTCATTAACATTACTTCTAATTAGAGGAATAGTAGAAAGAGGTGTAGGTACAGGTTGAACTGTCTACCCACCTTTAAGAAGAAATATTGGACACCCTGGGGGTGCCGTTGATTTAGCTATTTTTTCTTTACATTTAGCAGGAGCTTCTTCTATTCTAGGGGCTATTAATTTTATTTCTACAATTATTAATATACGCCCGGCAGGTATAACTATAGACCGTATACCTTTATTTGTTTGATCTGTATTTATTACTGCTATTTTACTATTACTTTCATTACCTGTATTAGCAGGAGCAATTACTATACTTTTAACAGACCGTAATTTAAACACATCATTTTTTGATCCTTTAGGTGGAGGAGATCCTATCTTATACCAACATTTA---
>GBCMA1696-09|Jassa_marmorata|EU243751||||||EU243751
ACTTTATATTTTATTTTAGGTATTTGGTCTAGATTGGCCGGTACATCTTTAAGTATAATTATCCGAACTGAATTAATAGCTCCAAGAAATGTTATTGGAGATGACCAAATTTACAATGTTATTGTCACAGCACACGCTTTTATTATAATTTTTTTTATGGTTATACCTGTTATAATTGGAGGTTTTGGTAACTGATTAATTCCTTTAATATTAGGAAGACCAGATATAGCTTTTCCCCGAATAAATAATATAAGATTTTGATTACTACCCCCTTCATTAACATTACTTCTAATTAGAGGAATAGTAGAAAGAGGTGTAGGTACAGGTTGAACTGTCTACCCACCTTTAAGAAGAAATATTGGACACCCTGGGGGTGCCGTTGATTTAGCTATTTTTTCTTTACATTTAGCAGGAGCTTCTTCTATTCTAGGGGCTATTAATTTTATTTCTACAATTATTAATATACGCCCGGCAGGTATAACTATAGACCGTATACCTTTATTTGTTTGATCTGTATTTATTACTGCTATTTTACTATTACTTTCATTACCTGTATTAGCAGGAGCAATTACTATACTTTTAACAGACCGTAATTTAAACACATCATTTTTTGATCCTTTAGGTGGAGGAGATCCTATCTTATACCAACATTTA---
>GBCMA1695-09|Jassa_marmorata|EU243752||||||EU243752
ACTTTATATTTTATTTTAGGTATTTGGTCTAGATTGGCCGGTACATCTTTAAGTATAATTATCCGAACTGAATTAATAGCTCCAAGAAATGTTATTGGAGATGACCAAATTTACAATGTTATTGTCACAGCACACGCTTTTATTATAATTTTTTTTATGGTTATACCTGTTATAATTGGAGGTTTTGGTAACTGATTAATTCCTTTAATATTAGGAAGACCAGATATAGCTTTTCCCCGAATAAATAATATAAGATTTTGATTACTACCCCCTTCATTAACATTACTTCTAATTAGAGGAATAGTAGAAAGAGGTGTAGGTACAGGTTGAACTGTCTACCCACCTTTAAGAAGAAATATTGGACACCCTGGGGGTGCCGTTGATTTAGCTATTTTTTCTTTACATTTAGCAGGAGCTTCTTCTATTCTAGGGGCTATTAATTTTATTTCTACAATTATTAATATACGCCCGGCAGGTATAACTATAGACCGTATACCTTTATTTGTTTGATCTGTATTTATTACTGCTATTTTACTATTACTTTCATTACCTGTATTAGCAGGAGCAATTACTATACTTTTAACAGACCGTAATTTAAACACATCATTTTTTGATCCTTTAGGTGGAGGAGATCCTATCTTATACCAACATTTA---
>GBCMA1694-09|Jassa_marmorata|EU243753||||||EU243753
ACTTTATATTTTATTTTAGGTATTTGGTCTAGATTGGCCGGTACATCTTTAAGTATAATTATCCGAACTGAATTAATAGCTCCAAGAAATGTTATTGGAGATGACCAAATTTACAATGTTATTGTCACAGCACACGCTTTTATTATAATTTTTTTTATGGTTATACCTGTTATAATTGGAGGTTTTGGTAACTGATTAATTCCTTTAATATTAGGAAGACCAGATATAGCTTTTCCCCGAATAAATAATATAAGATTTTGATTACTACCCCCTTCATTAACATTACTTCTAATTAGAGGAATAGTAGAAAGAGGTGTAGGTACAGGTTGAACTGTCTACCCACCTTTAAGAAGAAATATTGGACACCCTGGGGGTGCCGTTGATTTAGCTATTTTTTCTTTACATTTAGCAGGAGCTTCTTCTATTCTAGGGGCTATTAATTTTATTTCTACAATTATTAATATACGCCCGGCAGGTATAACTATAGACCGTATACCTTTATTTGTTTGATCTGTATTTATTACTGCTATTTTACTATTACTTTCATTACCTGTATTAGCAGGAGCAATTACTATACTTTTAACAGACCGTAATTTAAACACATCATTTTTTGATCCTTTAGGTGGAGGAGATCCTATCTTATACCAACATTTA---
>GBCMA1693-09|Jassa_marmorata|EU243754||||||EU243754
ACTTTATATTTTATTTTAGGTATTTGGTCTAGATTAGCCGGTACATCTTTAAGTATAATTATCCGAACTGAATTAATAGCTCCAAGAAATGTTATTGGAGATGACCAAATTTACAATGTTATTGTCACAGCACACGCTTTTATTATAATTTTTTTTATGGTTATACCTGTTATAATTGGAGGTTTTGGTAACTGATTAATTCCTTTAATATTAGGAAGACCAGATATAGCTTTTCCCCGAATAAATAATATAAGATTTTGATTACTACCCCCCTCATTAACATTACTTCTAATTAGAGGAATAGTAGAAAGAGGTGTAGGTACAGGTTGAACTGTCTACCCACCTTTAAGAAGAAGTATTGGACACCCTGGGGGTGCCGTTGATTTAGCTATTTTTTCTTTACATTTAGCAGGAGCTTCTTCTATTCTAGGGGCTATTAATTTTATTTCTACAATTATTAATATACGCCCGGCAGGTATAACTATAGACCGTATACCTTTATTTGTTTGATCTGTATTTATTACTGCTATTTTACTATTACTTTCATTACCTGTATTAGCAGGAGCAATTACTATACTTTTAACAGACCGTAATTTAAACACATCATTTTTTGATCCTTTAGGTGGAGGAGATCCTATCTTATACCAACATTTA---
>GBCMA1692-09|Jassa_marmorata|EU243755||||||EU243755
ACTTTATATTTTATTTTAGGTATTTGGTCTAGATTGGCCGGTACATCCTTAAGTATAATTATCCGAACTGAATTAATAGCTCCAAGAAATGTTATTGGAGATGACCAAATTTACAATGTTATTGTCACAGCACACGCTTTTATTATAATTTTTTTTATGGTTATACCTGTTATAATTGGAGGTTTTGGTAACTGATTAATTCCTTTAATATTAGGAAGACCAGATATAGCTTTTCCCCGAATAAATAATATAAGATTTTGATTACTACCCCCCTCATTAACATTACTTCTAATTAGAGGAATAGTAGAAAGAGGTGTAGGTACAGGTTGAACTGTCTACCCACCTTTAAGAAGAAATATTGGACACCCTGGGGGTGCCGTTGATTTAGCTATTTTTTCTTTACATTTAGCAGGAGCTTCTTCTATTCTAGGGGCTATTAATTTTATTTCTACAATTATTAATATACGCCCGGCAGGTATAACTATAGACCGTATACCTTTATTTGTTTGATCTGTATTTATTACTGCTATTTTACTATTACTTTCATTACCTGTATTAGCAGGAGCAATTACTATACTTTTAACAGACCGTAATTTAAACACATCATTTTTTGATCCTTTAGGTGGAGGAGATCCTATCTTATACCAACATTTA---
>GBCMA1691-09|Jassa_marmorata|EU243756||||||EU243756
ACTTTATATTTTATTTTAGGTATTTGGTCTAGATTGGCCGGTACATCCTTAAGTATAATTATCCGAACTGAATTAATAGCTCCAAGAAATGTTATTGGAGATGACCAAATTTACAATGTTATTGTCACAGCACACGCTTTTATTATAATTTTTTTTATGGTTATACCTGTTATAATTGGAGGTTTTGGTAACTGATTAATTCCTTTAATATTAGGAAGACCAGATATAGCTTTTCCCCGAATAAATAATATAAGATTTTGATTACTACCCCCCTCATTAACATTACTTCTAATTAGAGGAATAGTAGAAAGAGGTGTAGGTACAGGTTGAACTGTCTACCCACCTTTAAGAAGAAATATTGGACACCCTGGGGGTGCCGTTGATTTAGCTATTTTTTCTTTACATTTAGCAGGAGCTTCTTCTATTCTAGGGGCTATTAATTTTATTTCTACAATTATTAATATACGCCCGGCAGGTATAACTATAGACCGTATACCTTTATTTGTTTGATCTGTATTTATTACTGCTATTTTACTATTACTTTCATTACCTGTATTAGCAGGAGCAATTACTATACTTTTAACAGACCGTAATTTAAACACATCATTTTTTGATCCTTTAGGTGGAGGAGATCCTATCTTATACCAACATTTA---
>GBCMA1690-09|Jassa_marmorata|EU243757||||||EU243757
ACTTTATATTTTATTTTAGGTATTTGGTCTAGATTGGCCGGTACATCTTTAAGTATAATTATCCGAACTGAATTAATAGCTCCAAGAAATGTTATTGGAGATGACCAAATTTACAATGTTATTGTCACAGCACACGCTTTTATTATAATTTTTTTTATGGTTATACCTGTTATAATTGGAGGTTTTGGTAACTGATTAATTCCTTTAATATTAGGAAGACCAGATATAGCTTTTCCCCGAATAAATAATATAAGATTTTGATTACTACCCCCTTCATTAACATTACTTCTAATTAGAGGAATAGTAGAAAGAGGTGTAGGTACAGGTTGAACTGTCTACCCACCTTTAAGAAGAAATATTGGACACCCTGGGGGTGCCGTTGATTTAGCTATTTTTTCTTTACATTTAGCAGGAGCTTCTTCTATTCTAGGGGCTATTAATTTTATTTCTACAATTATTAATATACGCCCGGCAGGTATAACTATAGACCGTATACCTTTATTTGTTTGATCTGTATTTATTACTGCTATTTTACTATTACTTTCATTACCTGTATTAGCAGGAGCAATTACTATACTTTTAACAGACCGTAATTTAAACACATCATTTTTTGATCCTTTAGGTGGAGGAGATCCTATCTTATACCAACATTTA---
>GBCMA1689-09|Jassa_marmorata|EU243758||||||EU243758
ACTTTATATTTTATTTTAGGTATTTGGTCTAGATTGGCCGGTACATCTTTAAGTATAATTATCCGAACTGAATTAATAGCTCCAAGAAATGTTATTGGAGATGACCAAATTTACAATGTTATTGTCACAGCACACGCTTTTATTATAATTTTTTTTATGGTTATACCTGTTATAATTGGAGGTTTTGGTAACTGATTAATTCCTTTAATATTAGGAAGACCAGATATAGCTTTTCCCCGAATAAATAATATAAGATTTTGATTACTACCCCCTTCATTAACATTACTTCTAATTAGAGGAATAGTAGAAAGAGGTGTAGGTACAGGTTGAACTGTCTACCCACCTTTAAGAAGAAATATTGGACACCCTGGGGGTGCCGTTGATTTAGCTATTTTTTCTTTACATTTAGCAGGAGCTTCTTCTATTCTAGGGGCTATTAATTTTATTTCTACAATTATTAATATACGCCCGGCAGGTATAACTATAGACCGTATACCTTTATTTGTTTGATCTGTATTTATTACTGCTATTTTACTATTACTTTCATTACCTGTATTAGCAGGAGCAATTACTATACTTTTAACAGACCGTAATTTAAACACATCATTTTTTGATCCTTTAGGTGGAGGAGATCCTATCTTATACCAACATTTA---
>GBCMA1687-09|Jassa_marmorata|EU243760||||||EU243760
---------------------------TCTAGATTGGCCGGTACATCTTTAAGTATAATTATCCGAACTGAATTAATAGCTCCAAGAAATGTTATTGGAGATGACCAAATTTACAATGTTATTGTCACAGCACACGCTTTTATTATAATTTTTTTTATGGTTATACCTGTTATAATTGGAGGTTTTGGTAACTGATTAATTCCTTTAATATTAGGAAGACCAGATATAGCTTTTCCCCGAATAAATAATATAAGATTTTGATTACTACCCCCTTCATTAACATTACTTCTAATTAGAGGAATAGTAGAAAGAGGTGTAGGTACAGGTTGAACTGTCTACCCACCTTTAAGAAGAAATATTGGACACCCTGGGGGTGCCGTTGATTTAGCTATTTTTTCTTTACATTTAGCAGGAGCTTCTTCTATTCTAGGGGCTATTAATTTTATTTCTACAATTATTAATATACGCCCGGCAGGTATAACTATAGACCGTATACCTTTATTTGTTTGATCTGTATTTATTACTGCTATTTTACTATTACTTTCATTACCTGTATTAGCAGGAGCAATTACTATACTTTTAACAGACCGTAATTTAAACACATCATTTTTTGATCCTTTAGGTGGAGGAGAT------------------------
>GBCMA1686-09|Jassa_marmorata|EU243761||||||EU243761
---------------------------TCTAGATTGGCCGGTACATCTTTAAGTATAATTATCCGAACTGAATTAATAGCTCCAAGAAATGTTATTGGAGATGACCAAATTTACAATGTTATTGTCACAGCACACGCTTTTATTATAATTTTTTTTATGGTTATACCTGTTATAATTGGAGGTTTTGGTAACTGATTAATTCCTTTAATATTAGGAAGACCAGATATAGCTTTTCCCCGAATAAATAATATAAGATTTTGATTACTACCCCCTTCATTAACATTACTTCTAATTAGAGGAATAGTAGAAAGAGGTGTAGGTACAGGTTGAACTGTCTACCCACCTTTAAGAAGAAATATTGGACACCCTGGGGGTGCCGTTGATTTAGCTATTTTTTCTTTACATTTAGCAGGAGCTTCTTCTATTCTAGGGGCTATTAATTTTATTTCTACAATTATTAATATACGCCCGGCAGGTATAACTATAGACCGTATACCTTTATTTGTTTGATCTGTATTTATTACTGCTATTTTACTATTACTTTCATTACCTGTATTAGCAGGAGCAATTACTATACTTTTAACAGACCGTAATTTAAACACATCATTTTTTGATCCTTTAGGTGGAGGAGAT------------------------
>GBCMA1685-09|Jassa_marmorata|EU243762||||||EU243762
ACTTTATATTTTATTTTAGGTATTTGGTCTAGATTAGCCGGTACATCTTTAAGTATAATTATCCGAACTGAATTAATAGCTCCAAGAAATGTTATTGGAGATGACCAAATTTACAATGTTATTGTCACAGCACACGCTTTTATTATAATTTTTTTTATGGTTATACCTGTTATAATTGGAGGTTTTGGTAACTGATTAATTCCTTTAATATTAGGAAGACCAGATATAGCTTTTCCCCGAATAAATAATATAAGATTTTGATTACTACCCCCCTCATTAACATTACTTCTAATTAGAGGAATAGTAGAAAGAGGTGTAGGTACAGGTTGAACTGTCTACCCACCTTTAAGAAGAAGTATTGGACACCCTGGGGGTGCCGTTGATTTAGCTATTTTTTCTTTACATTTAGCAGGAGCTTCTTCTATTCTAGGGGCTATTAATTTTATTTCTACAATTATTAATATACGCCCGGCAGGTATAACTATAGACCGTATACCTTTATTTGTTTGATCTGTATTTATTACTGCTATTTTACTATTACTTTCATTACCTGTATTAGCAGGAGCAATTACTATACTTTTAACAGACCGTAATTTAAACACATCATTTTTTGATCCTTTAGGTGGAGGAGATCCTATCTTATACCAACATTTA---
>GBCMA1684-09|Jassa_marmorata|EU243763||||||EU243763
---------------------------TCTAGATTAGCCGGTACATCTTTAAGTATAATTATCCGAACTGAATTAATAGCTCCAAGAAATGTTATTGGAGATGACCAAATTTACAATGTTATTGTCACAGCACACGCTTTTATTATAATTTTTTTTATGGTTATACCTGTTATAATTGGAGGTTTTGGTAACTGATTAATTCCTTTAATATTAGGAAGACCAGATATAGCTTTTCCCCGAATAAATAATATAAGATTTTGATTACTACCCCCCTCATTAACATTACTTCTAATTAGAGGAATAGTAGAAAGAGGTGTAGGTACAGGTTGAACTGTCTACCCACCTTTAAGAAGAAGTATTGGACACCCTGGGGGTGCCGTTGATTTAGCTATTTTTTCTTTACATTTAGCAGGAGCTTCTTCTATTCTAGGGGCTATTAATTTTATTTCTACAATTATTAATATACGCCCGGCAGGTATAACTATAGACCGTATACCTTTATTTGTTTGATCTGTATTTATTACTGCTATTTTACTATTACTTTCATTACCTGTATTAGCAGGAGCAATTACTATACTTTTAACAGACCGTAATTTAAACACATCATTTTTTGATCCTTTAGGTGGAGGAGAT------------------------
>GBCMA1683-09|Jassa_marmorata|EU243764||||||EU243764
ACTTTATATTTTATTTTAGGTATTTGGTCTAGATTGGCCGGTACATCTTTAAGTATAATTATCCGAACTGAATTAATAGCTCCAAGAAATGTTATTGGAGATGACCAAATTTACAATGTTATTGTCACAGCACACGCTTTTATTATAATTTTTTTTATGGTTATACCTGTTATAATTGGAGGTTTTGGTAACTGATTAATTCCTTTAATATTAGGAAGACCAGATATAGCTTTTCCCCGAATAAATAATATAAGATTTTGATTACTACCCCCTTCATTAACATTACTTCTAATTAGAGGAATAGTAGAAAGAGGTGTAGGTACAGGTTGAACTGTCTACCCACCTTTAAGAAGAAATATTGGACACCCTGGGGGTGCCGTTGATTTAGCTATTTTTTCTTTACATTTAGCAGGAGCTTCTTCTATTCTAGGGGCTATTAATTTTATTTCTACAATTATTAATATACGCCCGGCAGGTATAACTATAGACCGTATACCTTTATTTGTTTGATCTGTATTTATTACTGCTATTTTACTATTACTTTCATTACCTGTATTAGCAGGAGCAATTACTATACTTTTAACAGACCGTAATTTAAACACATCATTTTTTGATCCTTTAGGTGGAGGAGATCCTATCTTATACCAACATTTA---
>GBCMA1682-09|Jassa_marmorata|EU243765||||||EU243765
ACTTTATATTTTATTTTAGGTATTTGGTCTAGATTGGCCGGTACATCTTTAAGTATAATTATCCGAACTGAATTAATAGCTCCAAGAAATGTTATTGGAGATGACCAAATTTACAATGTTATTGTCACAGCACACGCTTTTATTATAATTTTTTTTATGGTTATACCTGTTATAATTGGAGGTTTTGGTAACTGATTAATTCCTTTAATATTAGGAAGACCAGATATAGCTTTTCCCCGAATAAATAATATAAGATTTTGATTACTACCCCCTTCATTAACATTACTTCTAATTAGAGGAATAGTAGAAAGAGGTGTAGGTACAGGTTGAACTGTCTACCCACCTTTAAGAAGAAATATTGGACACCCTGGGGGTGCCGTTGATTTAGCTATTTTTTCTTTACATTTAGCAGGAGCTTCTTCTATTCTAGGGGCTATTAATTTTATTTCTACAATTATTAATATACGCCCGGCAGGTATAACTATAGACCGTATACCTTTATTTGTTTGATCTGTATTTATTACTGCTATTTTACTATTACTTTCATTACCTGTATTAGCAGGAGCAATTACTATACTTTTAACAGACCGTAATTTAAACACATCATTTTTTGATCCTTTAGGTGGAGGAGATCCTATCTTATACCAACATTTA---
>GBCMA1681-09|Jassa_marmorata|EU243766||||||EU243766
ACTTTATATTTTATTTTAGGTATTTGGTCTAGATTGGCCGGTACATCTTTAAGTATAATTATCCGAACTGAATTAATAGCTCCAAGAAATGTTATTGGAGATGACCAAATTTACAATGTTATTGTCACAGCACACGCTTTTATTATAATTTTTTTTATGGTTATACCTGTTATAATTGGAGGTTTTGGTAACTGATTAATTCCTTTAATATTAGGAAGACCAGATATAGCTTTTCCCCGAATAAATAATATAAGATTTTGATTACTACCCCCTTCATTAACATTACTTCTAATTAGAGGAATAGTAGAAAGAGGTGTAGGTACAGGTTGAACTGTCTACCCACCTTTAAGAAGAAATATTGGACACCCTGGGGGTGCCGTTGATTTAGCTATTTTTTCTTTACATTTAGCAGGAGCTTCTTCTATTCTAGGGGCTATTAATTTTATTTCTACAATTATTAATATACGCCCGGCAGGTATAACTATAGACCGTATACCTTTATTTGTTTGATCTGTATTTATTACTGCTATTTTACTATTACTTTCATTACCTGTATTAGCAGGAGCAATTACTATACTTTTAACAGACCGTAATTTAAACACATCATTTTTTGATCCTTTAGGTGGAGGAGATCCTATCTTATACCAACATTTA---
>GBCMA1680-09|Jassa_marmorata|EU243767||||||EU243767
ACTTTATATTTTATTTTAGGTATTTGGTCTAGATTGGCCGGTACATCTTTAAGTATAATTATCCGAACTGAATTAATAGCTCCAAGAAATGTTATTGGAGATGACCAAATTTACAATGTTATTGTCACAGCACACGCTTTTATTATAATTTTTTTTATGGTTATACCTGTTATAATTGGAGGTTTTGGTAACTGATTAATTCCTTTAATATTAGGAAGACCAGATATAGCTTTTCCCCGAATAAATAATATAAGATTTTGATTACTACCCCCTTCATTAACATTACTTCTAATTAGAGGAATAGTAGAAAGAGGTGTAGGTACAGGTTGAACTGTCTACCCACCTTTAAGAAGAAATATTGGACACCCTGGGGGTGCCGTTGATTTAGCTATTTTTTCTTTACATTTAGCAGGAGCTTCTTCTATTCTAGGGGCTATTAATTTTATTTCTACAATTATTAATATACGCCCGGCAGGTATAACTATAGACCGTATACCTTTATTTGTTTGATCTGTATTTATTACTGCTATTTTACTATTACTTTCATTACCTGTATTAGCAGGAGCAATTACTATACTTTTAACAGACCGTAATTTAAACACATCATTTTTTGATCCTTTAGGTGGAGGAGATCCTATCTTATACCAACATTTA---
>GBCMA1679-09|Jassa_marmorata|EU243768||||||EU243768
ACTTTATATTTTATTTTAGGTATTTGGTCTAGATTGGCCGGTACATCTTTAAGTATAATTATCCGAACTGAATTAATAGCTCCAAGAAATGTTATTGGAGATGACCAAATTTACAATGTTATTGTCACAGCACACGCTTTTATTATAATTTTTTTTATGGTTATACCTGTTATAATTGGAGGTTTTGGTAACTGATTAATTCCTTTAATATTAGGAAGACCAGATATAGCTTTTCCCCGAATAAATAATATAAGATTTTGATTACTACCCCCTTCATTAACATTACTTCTAATTAGAGGAATAGTAGAAAGAGGTGTAGGTACAGGTTGAACTGTCTACCCACCTTTAAGAAGAAATATTGGACACCCTGGGGGTGCCGTTGATTTAGCTATTTTTTCTTTACATTTAGCAGGAGCTTCTTCTATTCTAGGGGCTATTAATTTTATTTCTACAATTATTAATATACGCCCGGCAGGTATAACTATAGACCGTATACCTTTATTTGTTTGATCTGTATTTATTACTGCTATTTTACTATTACTTTCATTACCTGTATTAGCAGGAGCAATTACTATACTTTTAACAGACCGTAATTTAAACACATCATTTTTTGATCCTTTAGGTGGAGGAGATCCTATCTTATACCAACATTTA---
>GBCMA1678-09|Jassa_marmorata|EU243769||||||EU243769
ACTTTATATTTTATTTTAGGTATTTGGTCTAGATTGGCCGGTACATCTTTAAGTATAATTATCCGAACTGAATTAATAGCTCCAAGAAATGTTATTGGAGATGACCAAATTTACAATGTTATTGTCACAGCACACGCTTTTATTATAATTTTTTTTATGGTTATACCTGTTATAATTGGAGGTTTTGGTAACTGATTAATTCCTTTAATATTAGGAAGACCAGATATAGCTTTTCCCCGAATAAATAATATAAGATTTTGATTACTACCCCCTTCATTAACATTACTTCTAATTAGAGGAATAGTAGAAAGAGGTGTAGGTACAGGTTGAACTGTCTACCCACCTTTAAGAAGAAATATTGGACACCCTGGGGGTGCCGTTGATTTAGCTATTTTTTCTTTACATTTAGCAGGAGCTTCTTCTATTCTAGGGGCTATTAATTTTATTTCTACAATTATTAATATACGCCCGGCAGGTATAACTATAGACCGTATACCTTTATTTGTTTGATCTGTATTTATTACTGCTATTTTACTATTACTTTCATTACCTGTATTAGCAGGAGCAATTACTATACTTTTAACAGACCGTAATTTAAACACATCATTTTTTGATCCTTTAGGTGGAGGAGATCCTATCTTATACCAACATTTA---
>GBCMA1677-09|Jassa_marmorata|EU243770||||||EU243770
ACTTTATATTTTATTTTAGGTATTTGGTCTAGATTGGCCGGTACATCTTTAAGTATAATTATCCGAACTGAATTAATAGCTCCAAGAAATGTTATTGGAGATGACCAAATTTACAATGTTATTGTCACAGCACACGCTTTTATTATAATTTTTTTTATGGTTATACCTGTTATAATTGGAGGTTTTGGTAACTGATTAATTCCTTTAATATTAGGAAGACCAGATATAGCTTTTCCCCGAATAAATAATATAAGATTTTGATTACTACCCCCTTCATTAACATTACTTCTAATTAGAGGAATAGTAGAAAGAGGTGTAGGTACAGGTTGAACTGTCTACCCACCTTTAAGAAGAAATATTGGACACCCTGGGGGTGCCGTTGATTTAGCTATTTTTTCTTTACATTTAGCAGGAGCTTCTTCTATTCTAGGGGCTATTAATTTTATTTCTACAATTATTAATATACGCCCGGCAGGTATAACTATAGACCGTATACCTTTATTTGTTTGATCTGTATTTATTACTGCTATTTTACTATTACTTTCATTACCTGTATTAGCAGGAGCAATTACTATACTTTTAACAGACCGTAATTTAAACACATCATTTTTTGATCCTTTAGGTGGAGGAGATCCTATCTTATACCAACATTTA---
>GBCMA1676-09|Jassa_marmorata|EU243771||||||EU243771
ACTTTATATTTTATTTTAGGTATTTGGTCTAGATTGGCCGGTACATCTTTAAGTATAATTATCCGAACTGAATTAATAGCTCCAAGAAATGTTATTGGAGATGACCAAATTTACAATGTTATTGTCACAGCACACGCTTTTATTATAATTTTTTTTATGGTTATACCTGTTATAATTGGAGGTTTTGGTAACTGATTAATTCCTTTAATATTAGGAAGACCAGATATAGCTTTTCCCCGAATAAATAATATAAGATTTTGATTACTACCCCCTTCATTAACATTACTTCTAATTAGAGGAATAGTAGAAAGAGGTGTAGGTACAGGTTGAACTGTCTACCCACCTTTAAGAAGAAATATTGGACACCCTGGGGGTGCCGTTGATTTAGCTATTTTTTCTTTACATTTAGCAGGAGCTTCTTCTATTCTAGGGGCTATTAATTTTATTTCTACAATTATTAATATACGCCCGGCAGGTATAACTATAGACCGTATACCTTTATTTGTTTGATCTGTATTTATTACTGCTATTTTACTATTACTTTCATTACCTGTATTAGCAGGAGCAATTACTATACTTTTAACAGACCGTAATTTAAACACATCATTTTTTGATCCTTTAGGTGGAGGAGATCCTATCTTATACCAACATTTA---
>GBCMA1675-09|Jassa_marmorata|EU243772||||||EU243772
ACTTTATATTTTATTTTAGGTATTTGGTCTAGATTGGCCGGTACATCTTTAAGTATAATTATCCGAACTGAATTAATAGCTCCAAGAAATGTTATTGGAGATGACCAAATTTACAATGTTATTGTCACAGCACACGCTTTTATTATAATTTTTTTTATGGTTATACCTGTTATAATTGGAGGTTTTGGTAACTGATTAATTCCTTTAATATTAGGAAGACCAGATATAGCTTTTCCCCGAATAAATAATATAAGATTTTGATTACTACCCCCTTCATTAACATTACTTCTAATTAGAGGAATAGTAGAAAGAGGTGTAGGTACAGGTTGAACTGTCTACCCACCTTTAAGAAGAAATATTGGACACCCTGGGGGTGCCGTTGATTTAGCTATTTTTTCTTTACATTTAGCAGGAGCTTCTTCTATTCTAGGGGCTATTAATTTTATTTCTACAATTATTAATATACGCCCGGCAGGTATAACTATAGACCGTATACCTTTATTTGTTTGATCTGTATTTATTACTGCTATTTTACTATTACTTTCATTACCTGTATTAGCAGGAGCAATTACTATACTTTTAACAGACCGTAATTTAAACACATCATTTTTTGATCCTTTAGGTGGAGGAGATCCTATCTTATACCAACATTTA---
>GBCMA1674-09|Jassa_marmorata|EU243773||||||EU243773
ACTTTATATTTTATTTTAGGTATTTGGTCTAGATTGGCCGGTACATCTTTAAGTATAATTATCCGAACTGAATTAATAGCTCCAAGAAATGTTATTGGAGATGACCAAATTTACAATGTTATTGTCACAGCACACGCTTTTATTATAATTTTTTTTATGGTTATACCTGTTATAATTGGAGGTTTTGGTAACTGATTAATTCCTTTAATATTAGGAAGACCAGATATAGCTTTTCCCCGAATAAATAATATAAGATTTTGATTACTACCCCCTTCATTAACATTACTTCTAATTAGAGGAATAGTAGAAAGAGGTGTAGGTACAGGTTGAACTGTCTACCCACCTTTAAGAAGAAATATTGGACACCCTGGGGGTGCCGTTGATTTAGCTATTTTTTCTTTACATTTAGCAGGAGCTTCTTCTATTCTAGGGGCTATTAATTTTATTTCTACAATTATTAATATACGCCCGGCAGGTATAACTATAGACCGTATACCTTTATTTGTTTGATCTGTATTTATTACTGCTATTTTACTATTACTTTCATTACCTGTATTAGCAGGAGCAATTACTATACTTTTAACAGACCGTAATTTAAACACATCATTTTTTGATCCTTTAGGTGGAGGAGATCCTATCTTATACCAACATTTA---
>GBCMA1673-09|Jassa_marmorata|EU243774||||||EU243774
ACTTTATATTTTATTTTAGGTATTTGGTCTAGATTGGCCGGTACATCTTTAAGTATAATTATCCGAACTGAATTAATAGCTCCAAGAAATGTTATTGGAGATGACCAAATTTACAATGTTATTGTCACAGCACACGCTTTTATTATAATTTTTTTTATGGTTATACCTGTTATAATTGGAGGTTTTGGTAACTGATTAATTCCTTTAATATTAGGAAGACCAGATATAGCTTTTCCCCGAATAAATAATATAAGATTTTGATTACTACCCCCTTCATTAACATTACTTCTAATTAGAGGAATAGTAGAAAGAGGTGTAGGTACAGGTTGAACTGTCTACCCACCTTTAAGAAGAAATATTGGACACCCTGGGGGTGCCGTTGATTTAGCTATTTTTTCTTTACATTTAGCAGGAGCTTCTTCTATTCTAGGGGCTATTAATTTTATTTCTACAATTATTAATATACGCCCGGCAGGTATAACTATAGACCGTATACCTTTATTTGTTTGATCTGTATTTATTACTGCTATTTTACTATTACTTTCATTACCTGTATTAGCAGGAGCAATTACTATACTTTTAACAGACCGTAATTTAAACACATCATTTTTTGATCCTTTAGGTGGAGGAGATCCTATCTTATACCAACATTTA---
>GBCMA1672-09|Jassa_marmorata|EU243775||||||EU243775
ACTTTATATTTTATTTTAGGTATTTGGTCTAGATTGGCCGGTACATCTTTAAGTATAATTATCCGAACTGAATTAATAGCTCCAAGAAATGTTATTGGAGATGACCAAATTTACAATGTTATTGTCACAGCACACGCTTTTATTATAATTTTTTTTATGGTTATACCTGTTATAATTGGAGGTTTTGGTAACTGATTAATTCCTTTAATATTAGGAAGACCAGATATAGCTTTTCCCCGAATAAATAATATAAGATTTTGATTACTACCCCCTTCATTAACATTACTTCTAATTAGAGGAATAGTAGAAAGAGGTGTAGGTACAGGTTGAACTGTCTACCCACCTTTAAGAAGAAATATTGGACACCCTGGGGGTGCCGTTGATTTAGCTATTTTTTCTTTACATTTAGCAGGAGCTTCTTCTATTCTAGGGGCTATTAATTTTATTTCTACAATTATTAATATACGCCCGGCAGGTATAACTATAGACCGTATACCTTTATTTGTTTGATCTGTATTTATTACTGCTATTTTACTATTACTTTCATTACCTGTATTAGCAGGAGCAATTACTATACTTTTAACAGACCGTAATTTAAACACATCATTTTTTGATCCTTTAGGTGGAGGAGATCCTATCTTATACCAACATTTA---
>GBCMA1671-09|Jassa_marmorata|EU243776||||||EU243776
ACTTTATATTTTATTTTAGGTATTTGGTCTAGATTGGCCGGTACATCTTTAAGTATAATTATCCGAACTGAATTAATAGCTCCAAGAAATGTTATTGGAGATGACCAAATTTACAATGTTATTGTCACAGCACACGCTTTTATTATAATTTTTTTTATGGTTATACCTGTTATAATTGGAGGTTTTGGTAACTGATTAATTCCTTTAATATTAGGAAGACCAGATATAGCTTTTCCCCGAATAAATAATATAAGATTTTGATTACTACCCCCTTCATTAACATTACTTCTAATTAGAGGAATAGTAGAAAGAGGTGTAGGTACAGGTTGAACTGTCTACCCACCTTTAAGAAGAAATATTGGACACCCTGGGGGTGCCGTTGATTTAGCTATTTTTTCTTTACATTTAGCAGGAGCTTCTTCTATTCTAGGGGCTATTAATTTTATTTCTACAATTATTAATATACGCCCGGCAGGTATAACTATAGACCGTATACCTTTATTTGTTTGATCTGTATTTATTACTGCTATTTTACTATTACTTTCATTACCTGTATTAGCAGGAGCAATTACTATACTTTTAACAGACCGTAATTTAAACACATCATTTTTTGATCCTTTAGGTGGAGGAGATCCTATCTTATACCAACATTTA---
>GBCMA1670-09|Jassa_marmorata|EU243777||||||EU243777
ACTTTATATTTTATTTTAGGTATTTGGTCTAGATTGGCCGGTACATCTTTAAGTATAATTATCCGAACTGAATTAATAGCTCCAAGAAATGTTATTGGAGATGACCAAATTTACAATGTTATTGTCACAGCACACGCTTTTATTATAATTTTTTTTATGGTTATACCTGTTATAATTGGAGGTTTTGGTAACTGATTAATTCCTTTAATATTAGGAAGACCAGATATAGCTTTTCCCCGAATAAATAATATAAGATTTTGATTACTACCCCCTTCATTAACATTACTTCTAATTAGAGGAATAGTAGAAAGAGGTGTAGGTACAGGTTGAACTGTCTACCCACCTTTAAGAAGAAATATTGGACACCCTGGGGGTGCCGTTGATTTAGCTATTTTTTCTTTACATTTAGCAGGAGCTTCTTCTATTCTAGGGGCTATTAATTTTATTTCTACAATTATTAATATACGCCCGGCAGGTATAACTATAGACCGTATACCTTTATTTGTTTGATCTGTATTTATTACTGCTATTTTACTATTACTTTCATTACCTGTATTAGCAGGAGCAATTACTATACTTTTAACAGACCGTAATTTAAACACATCATTTTTTGATCCTTTAGGTGGAGGAGATCCTATCTTATACCAACATTTA---
>GBCMA1769-09|Jassa_marmorata|EU243678||||||EU243678
ACTTTATATTTTATTTTAGGTATTTGGTCTAGATTGGCCGGTACATCTTTAAGTATAATTATCCGAACTGAATTAATAGCTCCAAGAAATGTTATTGGAGATGACCAAATTTACAATGTTATTGTCACAGCACACGCTTTTATTATAATTTTTTTTATGGTTATACCTGTTATAATTGGAGGTTTTGGTAACTGATTAATTCCTTTAATATTAGGAAGACCAGATATAGCTTTTCCCCGAATAAATAATATAAGATTTTGATTACTACCCCCTTCATTAACATTACTTCTAATTAGAGGAATAGTAGAAAGAGGTGTAGGTACAGGTTGAACTGTCTACCCACCTTTAAGAAGAAATATTGGACACCCTGGGGGTGCCGTTGATTTAGCTATTTTTTCTTTACATTTAGCAGGAGCTTCTTCTATTCTAGGGGCTATTAATTTTATTTCTACAATTATTAATATACGCCCGGCAGGTATAACTATAGACCGTATACCTTTATTTGTTTGATCTGTATTTATTACTGCTATTTTACTATTACTTTCATTACCTGTATTAGCAGGAGCAATTACTATACTTTTAACAGACCGTAATTTAAACACATCATTTTTTGATCCTTTAGGTGGAGGAGATCCTATCTTATACCAACATTTA---
>GBCMA1768-09|Jassa_marmorata|EU243679||||||EU243679
ACTTTATATTTTATTTTAGGTATTTGGTCTAGATTGGCCGGTACATCTTTAAGTATAATTATCCGAACTGAATTAATAGCTCCAAGAAATGTTATTGGAGATGACCAAATTTACAATGTTATTGTCACAGCACACGCTTTTATTATAATTTTTTTTATGGTTATACCTGTTATAATTGGAGGTTTTGGTAACTGATTAATTCCTTTAATATTAGGAAGACCAGATATAGCTTTTCCCCGAATAAATAATATAAGATTTTGATTACTACCCCCTTCATTAACATTACTTCTAATTAGAGGAATAGTAGAAAGAGGTGTAGGTACAGGTTGAACTGTCTACCCACCTTTAAGAAGAAATATTGGACACCCTGGGGGTGCCGTTGATTTAGCTATTTTTTCTTTACATTTAGCAGGAGCTTCTTCTATTCTAGGGGCTATTAATTTTATTTCTACAATTATTAATATACGCCCGGCAGGTATAACTATAGACCGTATACCTTTATTTGTTTGATCTGTATTTATTACTGCTATTTTACTATTACTTTCATTACCTGTATTAGCAGGAGCAATTACTATACTTTTAACAGACCGTAATTTAAACACATCATTTTTTGATCCTTTAGGTGGAGGAGATCCTATCTTATACCAACATTTA---
>GBCMA1767-09|Jassa_marmorata|EU243680||||||EU243680
ACTTTATATTTTATTTTAGGTATTTGGTCTAGATTGGCCGGTACATCTTTAAGTATAATTATCCGAACTGAATTAATAGCTCCAAGAAATGTTATTGGAGATGACCAAATTTACAATGTTATTGTCACAGCACACGCTTTTATTATAATTTTTTTTATGGTTATACCTGTTATAATTGGAGGTTTTGGTAACTGATTAATTCCTTTAATATTAGGAAGACCAGATATAGCTTTTCCCCGAATAAATAATATAAGATTTTGATTACTACCCCCTTCATTAACATTACTTCTAATTAGAGGAATAGTAGAAAGAGGTGTAGGTACAGGTTGAACTGTCTACCCACCTTTAAGAAGAAATATTGGACACCCTGGGGGTGCCGTTGATTTAGCTATTTTTTCTTTACATTTAGCAGGAGCTTCTTCTATTCTAGGGGCTATTAATTTTATTTCTACAATTATTAATATACGCCCGGCAGGTATAACTATAGACCGTATACCTTTATTTGTTTGATCTGTATTTATTACTGCTATTTTACTATTACTTTCATTACCTGTATTAGCAGGAGCAATTACTATACTTTTAACAGACCGTAATTTAAACACATCATTTTTTGATCCTTTAGGTGGAGGAGATCCTATCTTATACCAACATTTA---
>GBCMA1766-09|Jassa_marmorata|EU243681||||||EU243681
ACTTTATATTTTATTTTAGGTATTTGGTCTAGATTGGCCGGTACATCTTTAAGTATAATTATCCGAACTGAATTAATAGCTCCAAGAAATGTTATTGGAGATGACCAAATTTACAATGTTATTGTCACAGCACACGCTTTTATTATAATTTTTTTTATGGTTATACCTGTTATAATTGGAGGTTTTGGTAACTGATTAATTCCTTTAATATTAGGAAGACCAGATATAGCTTTTCCCCGAATAAATAATATAAGATTTTGATTACTACCCCCTTCATTAACATTACTTCTAATTAGAGGAATAGTAGAAAGAGGTGTAGGTACAGGTTGAACTGTCTACCCACCTTTAAGAAGAAATATTGGACACCCTGGGGGTGCCGTTGATTTAGCTATTTTTTCTTTACATTTAGCAGGAGCTTCTTCTATTCTAGGGGCTATTAATTTTATTTCTACAATTATTAATATACGCCCGGCAGGTATAACTATAGACCGTATACCTTTATTTGTTTGATCTGTATTTATTACTGCTATTTTACTATTACTTTCATTACCTGTATTAGCAGGAGCAATTACTATACTTTTAACAGACCGTAATTTAAACACATCATTTTTTGATCCTTTAGGTGGAGGAGATCCTATCTTATACCAACATTTA---
>GBCMA1764-09|Jassa_marmorata|EU243683||||||EU243683
ACTTTATATTTTATTTTAGGTATTTGGTCTAGATTGGCCGGTACATCTTTAAGTATAATTATCCGAACTGAATTAATAGCTCCAAGAAATGTTATTGGAGATGACCAAATTTACAATGTTATTGTCACAGCACACGCTTTTATTATAATTTTTTTTATGGTTATACCTGTTATAATTGGAGGTTTTGGTAACTGATTAATTCCTTTAATATTAGGAAGACCAGATATAGCTTTTCCCCGAATAAATAATATAAGATTTTGATTACTACCCCCTTCATTAACATTACTTCTAATTAGAGGAATAGTAGAAAGAGGTGTAGGTACAGGTTGAACTGTCTACCCACCTTTAAGAAGAAATATTGGACACCCTGGGGGTGCCGTTGATTTAGCTATTTTTTCTTTACATTTAGCAGGAGCTTCTTCTATTCTAGGGGCTATTAATTTTATTTCTACAATTATTAATATACGCCCGGCAGGTATAACTATAGACCGTATACCTTTATTTGTTTGATCTGTATTTATTACTGCTATTTTACTATTACTTTCATTACCTGTATTAGCAGGAGCAATTACTATACTTTTAACAGACCGTAATTTAAACACATCATTTTTTGATCCTTTAGGTGGAGGAGATCCTATCTTATACCAACATTTA---
>GBCMA1763-09|Jassa_marmorata|EU243684||||||EU243684
ACTTTATATTTTATTTTAGGTATTTGGTCTAGATTGGCCGGTACATCTTTAAGTATAATTATCCGAACTGAATTAATAGCTCCAAGAAATGTTATTGGAGATGACCAAATTTACAATGTTATTGTCACAGCACACGCTTTTATTATAATTTTTTTTATGGTTATACCTGTTATAATTGGAGGTTTTGGTAACTGATTAATTCCTTTAATATTAGGAAGACCAGATATAGCTTTTCCCCGAATAAATAATATAAGATTTTGATTACTACCCCCTTCATTAACATTACTTCTAATTAGAGGAATAGTAGAAAGAGGTGTAGGTACAGGTTGAACTGTCTACCCACCTTTAAGAAGAAATATTGGACACCCTGGGGGTGCCGTTGATTTAGCTATTTTTTCTTTACATTTAGCAGGAGCTTCTTCTATTCTAGGGGCTATTAATTTTATTTCTACAATTATTAATATACGCCCGGCAGGTATAACTATAGACCGTATACCTTTATTTGTTTGATCTGTATTTATTACTGCTATTTTACTATTACTTTCATTACCTGTATTAGCAGGAGCAATTACTATACTTTTAACAGACCGTAATTTAAACACATCATTTTTTGATCCTTTAGGTGGAGGAGATCCTATCTTATACCAACATTTA---
>GBCMA1762-09|Jassa_marmorata|EU243685||||||EU243685
ACTTTATATTTTATTTTAGGTATTTGGTCTAGATTGGCCGGTACATCTTTAAGTATAATTATCCGAACTGAATTAATAGCTCCAAGAAATGTTATTGGAGATGACCAAATTTACAATGTTATTGTCACAGCACACGCTTTTATTATAATTTTTTTTATGGTTATACCTGTTATAATTGGAGGTTTTGGTAACTGATTAATTCCTTTAATATTAGGAAGACCAGATATAGCTTTTCCCCGAATAAATAATATAAGATTTTGATTACTACCCCCTTCATTAACATTACTTCTAATTAGAGGAATAGTAGAAAGAGGTGTAGGTACAGGTTGAACTGTCTACCCACCTTTAAGAAGAAATATTGGACACCCTGGGGGTGCCGTTGATTTAGCTATTTTTTCTTTACATTTAGCAGGAGCTTCTTCTATTCTAGGGGCTATTAATTTTATTTCTACAATTATTAATATACGCCCGGCAGGTATAACTATAGACCGTATACCTTTATTTGTTTGATCTGTATTTATTACTGCTATTTTACTATTACTTTCATTACCTGTATTAGCAGGAGCAATTACTATACTTTTAACAGACCGTAATTTAAACACATCATTTTTTGATCCTTTAGGTGGAGGAGATCCTATCTTATACCAACATTTA---
>GBCMA1761-09|Jassa_marmorata|EU243686||||||EU243686
ACTTTATATTTTATTTTAGGTATTTGGTCTAGATTGGCCGGTACATCTTTAAGTATAATTATCCGAACTGAATTAATAGCTCCAAGAAATGTTATTGGAGATGACCAAATTTACAATGTTATTGTCACAGCACACGCTTTTATTATAATTTTTTTTATGGTTATACCTGTTATAATTGGAGGTTTTGGTAACTGATTAATTCCTTTAATATTAGGAAGACCAGATATAGCTTTTCCCCGAATAAATAATATAAGATTTTGATTACTACCCCCTTCATTAACATTACTTCTAATTAGAGGAATAGTAGAAAGAGGTGTAGGTACAGGTTGAACTGTCTACCCACCTTTAAGAAGAAATATTGGACACCCTGGGGGTGCCGTTGATTTAGCTATTTTTTCTTTACATTTAGCAGGAGCTTCTTCTATTCTAGGGGCTATTAATTTTATTTCTACAATTATTAATATACGCCCGGCAGGTATAACTATAGACCGTATACCTTTATTTGTTTGATCTGTATTTATTACTGCTATTTTACTATTACTTTCATTACCTGTATTAGCAGGAGCAATTACTATACTTTTAACAGACCGTAATTTAAACACATCATTTTTTGATCCTTTAGGTGGAGGAGATCCTATCTTATACCAACATTTA---
>GBCMA1760-09|Jassa_marmorata|EU243687||||||EU243687
---------------------------TCTAGATTGGCCGGTACATCTTTAAGTATAATTATCCGAACTGAATTAATAGCTCCAAGAAATGTTATTGGAGATGACCAAATTTACAATGTTATTGTCACAGCACACGCTTTTATTATAATTTTTTTTATGGTTATACCTGTTATAATTGGAGGTTTTGGTAACTGATTAATTCCTTTAATATTAGGAAGACCAGATATAGCTTTTCCCCGAATAAATAATATAAGATTTTGATTACTACCCCCTTCATTAACATTACTTCTAATTAGAGGAATAGTAGAAAGAGGTGTAGGTACAGGTTGAACTGTCTACCCACCTTTAAGAAGAAATATTGGACACCCTGGGGGTGCCGTTGATTTAGCTATTTTTTCTTTACATTTAGCAGGAGCTTCTTCTATTCTAGGGGCTATTAATTTTATTTCTACAATTATTAATATACGCCCGGCAGGTATAACTATAGACCGTATACCTTTATTTGTTTGATCTGTATTTATTACTGCTATTTTACTATTACTTTCATTACCTGTATTAGCAGGAGCAATTACTATACTTTTAACAGACCGTAATTTAAACACATCATTTTTTGATCCTTTAGGTGGAGGAGAT------------------------
>GBCMA1759-09|Jassa_marmorata|EU243688||||||EU243688
------TATTTTATTTTAGGTATTTGGTCTAGATTGGCCGGTACATCTTTAAGTATAATTATCCGAACTGAATTAATAGCTCCAAGAAATGTTATTGGAGATGACCAAATTTACAATGTTATTGTCACAGCACACGCTTTTATTATAATTTTTTTTATGGTTATACCTGTTATAATTGGAGGTTTTGGTAACTGATTAATTCCTTTAATATTAGGAAGACCAGATATAGCTTTTCCCCGAATAAATAATATAAGATTTTGATTACTACCCCCTTCATTAACATTACTTCTAATTAGAGGAATAGTAGAAAGAGGTGTAGGTACAGGTTGAACTGTCTACCCACCTTTAAGAAGAAATATTGGACACCCTGGGGGTGCCGTTGATTTAGCTATTTTTTCTTTACATTTAGCAGGAGCTTCTTCTATTCTAGGGGCTATTAATTTTATTTCTACAATTATTAATATACGCCCGGCAGGTATAACTATAGACCGTATACCTTTATTTGTTTGATCTGTATTTATTACTGCTATTTTACTATTACTTTCATTACCTGTATTAGCAGGAGCAATTACTATACTTTTAACAGACCGTAATTTAAACACATCATTTTTTGATCCTTTAGGTGGAGGAGATCCTATCTTATACCAACATTTA---
>GBCMA1758-09|Jassa_marmorata|EU243689||||||EU243689
ACTTTATATTTTATTTTAGGTATTTGGTCTAGATTGGCCGGTACATCTTTAAGTATAATTATCCGAACTGAATTAATAGCTCCAAGAAATGTTATTGGAGATGACCAAATTTACAATGTTATTGTCACAGCACACGCTTTTATTATAATTTTTTTTATGGTTATACCTGTTATAATTGGAGGTTTTGGTAACTGATTAATTCCTTTAATATTAGGAAGACCAGATATAGCTTTTCCCCGAATAAATAATATAAGATTTTGATTACTACCCCCTTCATTAACATTACTTCTAATTAGAGGAATAGTAGAAAGAGGTGTAGGTACAGGTTGAACTGTCTACCCACCTTTAAGAAGAAATATTGGACACCCTGGGGGTGCCGTTGATTTAGCTATTTTTTCTTTACATTTAGCAGGAGCTTCTTCTATTCTAGGGGCTATTAATTTTATTTCTACAATTATTAATATACGCCCGGCAGGTATAACTATAGACCGTATACCTTTATTTGTTTGATCTGTATTTATTACTGCTATTTTACTATTACTTTCATTACCTGTATTAGCAGGAGCAATTACTATACTTTTAACAGACCGTAATTTAAACACATCATTTTTTGATCCTTTAGGTGGAGGAGATCCTATCTTATACCAACATTTA---
>GBCMA1757-09|Jassa_marmorata|EU243690||||||EU243690
ACTTTATATTTTATTTTAGGTATTTGGTCTAGATTGGCCGGTACATCTTTAAGTATAATTATCCGAACTGAATTAATAGCTCCAAGAAATGTTATTGGAGATGACCAAATTTACAATGTTATTGTCACAGCACACGCTTTTATTATAATTTTTTTTATGGTTATACCTGTTATAATTGGAGGTTTTGGTAACTGATTAATTCCTTTAATATTAGGAAGACCAGATATAGCTTTTCCCCGAATAAATAATATAAGATTTTGATTACTACCCCCTTCATTAACATTACTTCTAATTAGAGGAATAGTAGAAAGAGGTGTAGGTACAGGTTGAACTGTCTACCCACCTTTAAGAAGAAATATTGGACACCCTGGGGGTGCCGTTGATTTAGCTATTTTTTCTTTACATTTAGCAGGAGCTTCTTCTATTCTAGGGGCTATTAATTTTATTTCTACAATTATTAATATACGCCCGGCAGGTATAACTATAGACCGTATACCTTTATTTGTTTGATCTGTATTTATTACTGCTATTTTACTATTACTTTCATTACCTGTATTAGCAGGAGCAATTACTATACTTTTAACAGACCGTAATTTAAACACATCATTTTTTGATCCTTTAGGTGGAGGAGATCCTATCTTATACCAACATTTA---
>GBCMA1756-09|Jassa_marmorata|EU243691||||||EU243691
ACTTTATATTTTATTTTAGGTATTTGGTCTAGATTGGCCGGTACATCTTTAAGTATAATTATCCGAACTGAATTAATAGCTCCAAGAAATGTTATTGGAGATGACCAAATTTACAATGTTATTGTCACAGCACACGCTTTTATTATAATTTTTTTTATGGTTATACCTGTTATAATTGGAGGTTTTGGTAACTGATTAATTCCTTTAATATTAGGAAGACCAGATATAGCTTTTCCCCGAATAAATAATATAAGATTTTGATTACTACCCCCTTCATTAACATTACTTCTAATTAGAGGAATAGTAGAAAGAGGTGTAGGTACAGGTTGAACTGTCTACCCACCTTTAAGAAGAAATATTGGACACCCTGGGGGTGCCGTTGATTTAGCTATTTTTTCTTTACATTTAGCAGGAGCTTCTTCTATTCTAGGGGCTATTAATTTTATTTCTACAATTATTAATATACGCCCGGCAGGTATAACTATAGACCGTATACCTTTATTTGTTTGATCTGTATTTATTACTGCTATTTTACTATTACTTTCATTACCTGTATTAGCAGGAGCAATTACTATACTTTTAACAGACCGTAATTTAAACACATCATTTTTTGATCCTTTAGGTGGAGGAGATCCTATCTTATACCAACATTTA---
>GBCMA1755-09|Jassa_marmorata|EU243692||||||EU243692
ACTTTATATTTTATTTTAGGTATTTGGTCTAGATTGGCCGGTACATCTTTAAGTATAATTATCCGAACTGAATTAATAGCTCCAAGAAATGTTATTGGAGATGACCAAATTTACAATGTTATTGTCACAGCACACGCTTTTATTATAATTTTTTTTATGGTTATACCTGTTATAATTGGAGGTTTTGGTAACTGATTAATTCCTTTAATATTAGGAAGACCAGATATAGCTTTTCCCCGAATAAATAATATAAGATTTTGATTACTACCCCCTTCATTAACATTACTTCTAATTAGAGGAATAGTAGAAAGAGGTGTAGGTACAGGTTGAACTGTCTACCCACCTTTAAGAAGAAATATTGGACACCCTGGGGGTGCCGTTGATTTAGCTATTTTTTCTTTACATTTAGCAGGAGCTTCTTCTATTCTAGGGGCTATTAATTTTATTTCTACAATTATTAATATACGCCCGGCAGGTATAACTATAGACCGTATACCTTTATTTGTTTGATCTGTATTTATTACTGCTATTTTACTATTACTTTCATTACCTGTATTAGCAGGAGCAATTACTATACTTTTAACAGACCGTAATTTAAACACATCATTTTTTGATCCTTTAGGTGGAGGAGATCCTATCTTATACCAACATTTA---
>GBCMA1754-09|Jassa_marmorata|EU243693||||||EU243693
---------------------------TCTAGATTGGCCGGTACATCTTTAAGTATAATTATCCGAACTGAATTAATAGCTCCAAGAAATGTTATTGGAGATGACCAAATTTACAATGTTATTGTCACAGCACACGCTTTTATTATAATTTTTTTTATGGTTATACCTGTTATAATTGGAGGTTTTGGTAACTGATTAATTCCTTTAATATTAGGAAGACCAGATATAGCTTTTCCCCGAATAAATAATATAAGATTTTGATTACTACCCCCTTCATTAACATTACTTCTAATTAGAGGAATAGTAGAAAGAGGTGTAGGTACAGGTTGAACTGTCTACCCACCTTTAAGAAGAAATATTGGACACCCTGGGGGTGCCGTTGATTTAGCTATTTTTTCTTTACATTTAGCAGGAGCTTCTTCTATTCTAGGGGCTATTAATTTTATTTCTACAATTATTAATATACGCCCGGCAGGTATAACTATAGACCGTATACCTTTATTTGTTTGATCTGTATTTATTACTGCTATTTTACTATTACTTTCATTACCTGTATTAGCAGGAGCAATTACTATACTTTTAACAGACCGTAATTTAAACACATCATTTTTTGATCCTTTAGGTGGAGGAGAT------------------------
>GBCMA1753-09|Jassa_marmorata|EU243694||||||EU243694
ACTTTATATTTTATTTTAGGTATTTGGTCTAGATTGGCCGGTACATCTTTAAGTATAATTATCCGAACTGAATTAATAGCTCCAAGAAATGTTATTGGAGATGACCAAATTTACAATGTTATTGTCACAGCACACGCTTTTATTATAATTTTTTTTATGGTTATACCTGTTATAATTGGAGGTTTTGGTAACTGATTAATTCCTTTAATATTAGGAAGACCAGATATAGCTTTTCCCCGAATAAATAATATAAGATTTTGATTACTACCCCCTTCATTAACATTACTTCTAATTAGAGGAATAGTAGAAAGAGGTGTAGGTACAGGTTGAACTGTCTACCCACCTTTAAGAAGAAATATTGGACACCCTGGGGGTGCCGTTGATTTAGCTATTTTTTCTTTACATTTAGCAGGAGCTTCTTCTATTCTAGGGGCTATTAATTTTATTTCTACAATTATTAATATACGCCCGGCAGGTATAACTATAGACCGTATACCTTTATTTGTTTGATCTGTATTTATTACTGCTATTTTACTATTACTTTCATTACCTGTATTAGCAGGAGCAATTACTATACTTTTAACAGACCGTAATTTAAACACATCATTTTTTGATCCTTTAGGTGGAGGAGATCCTATCTTATACCAACATTTA---
>GBCMA1752-09|Jassa_marmorata|EU243695||||||EU243695
ACTTTATATTTTATTTTAGGTATTTGGTCTAGATTGGCCGGTACATCTTTAAGTATAATTATCCGAACTGAATTAATAGCTCCAAGAAATGTTATTGGAGATGACCAAATTTACAATGTTATTGTCACAGCACACGCTTTTATTATAATTTTTTTTATGGTTATACCTGTTATAATTGGAGGTTTTGGTAACTGATTAATTCCTTTAATATTAGGAAGACCAGATATAGCTTTTCCCCGAATAAATAATATAAGATTTTGATTACTACCCCCTTCATTAACATTACTTCTAATTAGAGGAATAGTAGAAAGAGGTGTAGGTACAGGTTGAACTGTCTACCCACCTTTAAGAAGAAATATTGGACACCCTGGGGGTGCCGTTGATTTAGCTATTTTTTCTTTACATTTAGCAGGAGCTTCTTCTATTCTAGGGGCTATTAATTTTATTTCTACAATTATTAATATACGCCCGGCAGGTATAACTATAGACCGTATACCTTTATTTGTTTGATCTGTATTTATTACTGCTATTTTACTATTACTTTCATTACCTGTATTAGCAGGAGCAATTACTATACTTTTAACAGACCGTAATTTAAACACATCATTTTTTGATCCTTTAGGTGGAGGAGATCCTATCTTATACCAACATTTA---
>GBCMA1751-09|Jassa_marmorata|EU243696||||||EU243696
---------------------------TCTAGATTGGCCGGTACATCTTTAAGTATAATTATCCGAACTGAATTAATAGCTCCAAGAAATGTTATTGGAGATGACCAAATTTACAATGTTATTGTCACAGCACACGCTTTTATTATAATTTTTTTTATGGTTATACCTGTTATAATTGGAGGTTTTGGTAACTGATTAATTCCTTTAATATTAGGAAGACCAGATATAGCTTTTCCCCGAATAAATAATATAAGATTTTGATTACTACCCCCTTCATTAACATTACTTCTAATTAGAGGAATAGTAGAAAGAGGTGTAGGTACAGGTTGAACTGTCTACCCACCTTTAAGAAGAAATATTGGACACCCTGGGGGTGCCGTTGATTTAGCTATTTTTTCTTTACATTTAGCAGGAGCTTCTTCTATTCTAGGGGCTATTAATTTTATTTCTACAATTATTAATATACGCCCGGCAGGTATAACTATAGACCGTATACCTTTATTTGTTTGATCTGTATTTATTACTGCTATTTTACTATTACTTTCATTACCTGTATTAGCAGGAGCAATTACTATACTTTTAACAGACCGTAATTTAAACACATCATTTTTTGATCCTTTAGGTGGAGGAGAT------------------------
>GBCMA1750-09|Jassa_marmorata|EU243697||||||EU243697
ACTTTATATTTTATTTTAGGTATTTGGTCTAGATTGGCCGGTACATCTTTAAGTATAATTATCCGAACTGAATTAATAGCTCCAAGAAATGTTATTGGAGATGACCAAATTTACAATGTTATTGTCACAGCACACGCTTTTATTATAATTTTTTTTATGGTTATACCTGTTATAATTGGAGGTTTTGGTAACTGATTAATTCCTTTAATATTAGGAAGACCAGATATAGCTTTTCCCCGAATAAATAATATAAGATTTTGATTACTACCCCCTTCATTAACATTACTTCTAATTAGAGGAATAGTAGAAAGAGGTGTAGGTACAGGTTGAACTGTCTACCCACCTTTAAGAAGAAATATTGGACACCCTGGGGGTGCCGTTGATTTAGCTATTTTTTCTTTACATTTAGCAGGAGCTTCTTCTATTCTAGGGGCTATTAATTTTATTTCTACAATTATTAATATACGCCCGGCAGGTATAACTATAGACCGTATACCTTTATTTGTTTGATCTGTATTTATTACTGCTATTTTACTATTACTTTCATTACCTGTATTAGCAGGAGCAATTACTATACTTTTAACAGACCGTAATTTAAACACATCATTTTTTGATCCTTTAGGTGGAGGAGATCCTATCTTATACCAACATTTA---
>GBCMA1748-09|Jassa_marmorata|EU243699||||||EU243699
ACTTTATATTTTATTTTAGGTATTTGGTCTAGATTGGCCGGTACATCTTTAAGTATAATTATCCGAACTGAATTAATAGCTCCAAGAAATGTTATTGGAGATGACCAAATTTACAATGTTATTGTCACAGCACACGCTTTTATTATAATTTTTTTTATGGTTATACCTGTTATAATTGGAGGTTTTGGTAACTGATTAATTCCTTTAATATTAGGAAGACCAGATATAGCTTTTCCCCGAATAAATAATATAAGATTTTGATTACTACCCCCTTCATTAACATTACTTCTAATTAGAGGAATAGTAGAAAGAGGTGTAGGTACAGGTTGAACTGTCTACCCACCTTTAAGAAGAAATATTGGACACCCTGGGGGTGCCGTTGATTTAGCTATTTTTTCTTTACATTTAGCAGGAGCTTCTTCTATTCTAGGGGCTATTAATTTTATTTCTACAATTATTAATATACGCCCGGCAGGTATAACTATAGACCGTATACCTTTATTTGTTTGATCTGTATTTATTACTGCTATTTTACTATTACTTTCATTACCTGTATTAGCAGGAGCAATTACTATACTTTTAACAGACCGTAATTTAAACACATCATTTTTTGATCCTTTAGGTGGAGGAGATCCTATCTTATACCAACATTTA---
>GBCMA1747-09|Jassa_marmorata|EU243700||||||EU243700
ACTTTATATTTTATTTTAGGTATTTGGTCTAGATTGGCCGGTACATCTTTAAGTATAATTATCCGAACTGAATTAATAGCTCCAAGAAATGTTATTGGAGATGACCAAATTTACAATGTTATTGTCACAGCACACGCTTTTATTATAATTTTTTTTATGGTTATACCTGTTATAATTGGAGGTTTTGGTAACTGATTAATTCCTTTAATATTAGGAAGACCAGATATAGCTTTTCCCCGAATAAATAATATAAGATTTTGATTACTACCCCCTTCATTAACATTACTTCTAATTAGAGGAATAGTAGAAAGAGGTGTAGGTACAGGTTGAACTGTCTACCCACCTTTAAGAAGAAATATTGGACACCCTGGGGGTGCCGTTGATTTAGCTATTTTTTCTTTACATTTAGCAGGAGCTTCTTCTATTCTAGGGGCTATTAATTTTATTTCTACAATTATTAATATACGCCCGGCAGGTATAACTATAGACCGTATACCTTTATTTGTTTGATCTGTATTTATTACTGCTATTTTACTATTACTTTCATTACCTGTATTAGCAGGAGCAATTACTATACTTTTAACAGACCGTAATTTAAACACATCATTTTTTGATCCTTTAGGTGGAGGAGATCCTATCTTATACCAACATTTA---
>GBCMA1746-09|Jassa_marmorata|EU243701||||||EU243701
ACTTTATATTTTATTTTAGGTATTTGGTCTAGATTGGCCGGTACATCTTTAAGTATAATTATCCGAACTGAATTAATAGCTCCAAGAAATGTTATTGGAGATGACCAAATTTACAATGTTATTGTCACAGCACACGCTTTTATTATAATTTTTTTTATGGTTATACCTGTTATAATTGGAGGTTTTGGTAACTGATTAATTCCTTTAATATTAGGAAGACCAGATATAGCTTTTCCCCGAATAAATAATATAAGATTTTGATTACTACCCCCTTCATTAACATTACTTCTAATTAGAGGAATAGTAGAAAGAGGTGTAGGTACAGGTTGAACTGTCTACCCACCTTTAAGAAGAAATATTGGACACCCTGGGGGTGCCGTTGATTTAGCTATTTTTTCTTTACATTTAGCAGGAGCTTCTTCTATTCTAGGGGCTATTAATTTTATTTCTACAATTATTAATATACGCCCGGCAGGTATAACTATAGACCGTATACCTTTATTTGTTTGATCTGTATTTATTACTGCTATTTTACTATTACTTTCATTACCTGTATTAGCAGGAGCAATTACTATACTTTTAACAGACCGTAATTTAAACACATCATTTTTTGATCCTTTAGGTGGAGGAGATCCTATCTTATACCAACATTTA---
>GBCMA1745-09|Jassa_marmorata|EU243702||||||EU243702
ACTTTATATTTTATTTTAGGTATTTGGTCTAGATTGGCCGGTACATCTTTAAGTATAATTATCCGAACTGAATTAATAGCTCCAAGAAATGTTATTGGAGATGACCAAATTTACAATGTTATTGTCACAGCACACGCTTTTATTATAATTTTTTTTATGGTTATACCTGTTATAATTGGAGGTTTTGGTAACTGATTAATTCCTTTAATATTAGGAAGACCAGATATAGCTTTTCCCCGAATAAATAATATAAGATTTTGATTACTACCCCCTTCATTAACATTACTTCTAATTAGAGGAATAGTAGAAAGAGGTGTAGGTACAGGTTGAACTGTCTACCCACCTTTAAGAAGAAATATTGGACACCCTGGGGGTGCCGTTGATTTAGCTATTTTTTCTTTACATTTAGCAGGAGCTTCTTCTATTCTAGGGGCTATTAATTTTATTTCTACAATTATTAATATACGCCCGGCAGGTATAACTATAGACCGTATACCTTTATTTGTTTGATCTGTATTTATTACTGCTATTTTACTATTACTTTCATTACCTGTATTAGCAGGAGCAATTACTATACTTTTAACAGACCGTAATTTAAACACATCATTTTTTGATCCTTTAGGTGGAGGAGATCCTATCTTATACCAACATTTA---
>GBCMA1744-09|Jassa_marmorata|EU243703||||||EU243703
ACTTTATATTTTATTTTAGGTATTTGGTCTAGATTGGCCGGTACATCCTTAAGTATAATTATCCGAACTGAATTAATAGCTCCAAGAAATGTTATTGGAGATGACCAAATTTACAATGTTATTGTCACAGCACACGCTTTTATTATAATTTTTTTTATGGTTATACCTGTTATAATTGGAGGTTTTGGTAACTGATTAATTCCTTTAATATTAGGAAGACCAGATATAGCTTTTCCCCGAATAAATAATATAAGATTTTGATTACTACCCCCCTCATTAACATTACTTCTAATTAGAGGAATAGTAGAAAGAGGTGTAGGTACAGGTTGAACTGTCTACCCACCTTTAAGAAGAAATATTGGACACCCTGGGGGTGCCGTTGATTTAGCTATTTTTTCTTTACATTTAGCAGGAGCTTCTTCTATTCTAGGGGCTATTAATTTTATTTCTACAATTATTAATATACGCCCGGCAGGTATAACTATAGACCGTATACCTTTATTTGTTTGATCTGTATTTATTACTGCTATTTTACTATTACTTTCATTACCTGTATTAGCAGGAGCAATTACTATACTTTTAACAGACCGTAATTTAAACACATCATTTTTTGATCCTTTAGGTGGAGGAGATCCTATCTTATACCAACATTTA---
>GBCMA1743-09|Jassa_marmorata|EU243704||||||EU243704
ACTTTATATTTTATTTTAGGTATTTGGTCTAGATTGGCCGGTACATCTTTAAGTATAATTATCCGAACTGAATTAATAGCTCCAAGAAATGTTATTGGAGATGACCAAATTTACAATGTTATTGTCACAGCACACGCTTTTATTATAATTTTTTTTATGGTTATACCTGTTATAATTGGAGGTTTTGGTAACTGATTAATTCCTTTAATATTAGGAAGACCAGATATAGCTTTTCCCCGAATAAATAATATAAGATTTTGATTACTACCCCCTTCATTAACATTACTTCTAATTAGAGGAATAGTAGAAAGAGGTGTAGGTACAGGTTGAACTGTCTACCCACCTTTAAGAAGAAATATTGGACACCCTGGGGGTGCCGTTGATTTAGCTATTTTTTCTTTACATTTAGCAGGAGCTTCTTCTATTCTAGGGGCTATTAATTTTATTTCTACAATTATTAATATACGCCCGGCAGGTATAACTATAGACCGTATACCTTTATTTGTTTGATCTGTATTTATTACTGCTATTTTACTATTACTTTCATTACCTGTATTAGCAGGAGCAATTACTATACTTTTAACAGACCGTAATTTAAACACATCATTTTTTGATCCTTTAGGTGGAGGAGATCCTATCTTATACCAACATTTA---
>GBCMA1742-09|Jassa_marmorata|EU243705||||||EU243705
ACTTTATATTTTATTTTAGGTATTTGGTCTAGATTGGCCGGTACATCTTTAAGTATAATTATCCGAACTGAATTAATAGCTCCAAGAAATGTTATTGGAGATGACCAAATTTACAATGTTATTGTCACAGCACACGCTTTTATTATAATTTTTTTTATGGTTATACCTGTTATAATTGGAGGTTTTGGTAACTGATTAATTCCTTTAATATTAGGAAGACCAGATATAGCTTTTCCCCGAATAAATAATATAAGATTTTGATTACTACCCCCTTCATTAACATTACTTCTAATTAGAGGAATAGTAGAAAGAGGTGTAGGTACAGGTTGAACTGTCTACCCACCTTTAAGAAGAAATATTGGACACCCTGGGGGTGCCGTTGATTTAGCTATTTTTTCTTTACATTTAGCAGGAGCTTCTTCTATTCTAGGGGCTATTAATTTTATTTCTACAATTATTAATATACGCCCGGCAGGTATAACTATAGACCGTATACCTTTATTTGTTTGATCTGTATTTATTACTGCTATTTTACTATTACTTTCATTACCTGTATTAGCAGGAGCAATTACTATACTTTTAACAGACCGTAATTTAAACACATCATTTTTTGATCCTTTAGGTGGAGGAGATCCTATCTTATACCAACATTTA---
>GBCMA1741-09|Jassa_marmorata|EU243706||||||EU243706
ACTTTATATTTTATTTTAGGTATTTGGTCTAGATTGGCCGGTACATCTTTAAGTATAATTATCCGAACTGAATTAATAGCTCCAAGAAATGTTATTGGAGATGACCAAATTTACAATGTTATTGTCACAGCACACGCTTTTATTATAATTTTTTTTATGGTTATACCTGTTATAATTGGAGGTTTTGGTAACTGATTAATTCCTTTAATATTAGGAAGACCAGATATAGCTTTTCCCCGAATAAATAATATAAGATTTTGATTACTACCCCCTTCATTAACATTACTTCTAATTAGAGGAATAGTAGAAAGAGGTGTAGGTACAGGTTGAACTGTCTACCCACCTTTAAGAAGAAATATTGGACACCCTGGGGGTGCCGTTGATTTAGCTATTTTTTCTTTACATTTAGCAGGAGCTTCTTCTATTCTAGGGGCTATTAATTTTATTTCTACAATTATTAATATACGCCCGGCAGGTATAACTATAGACCGTATACCTTTATTTGTTTGATCTGTATTTATTACTGCTATTTTACTATTACTTTCATTACCTGTATTAGCAGGAGCAATTACTATACTTTTAACAGACCGTAATTTAAACACATCATTTTTTGATCCTTTAGGTGGAGGAGATCCTATCTTATACCAACATTTA---
>GBCMA1740-09|Jassa_marmorata|EU243707||||||EU243707
ACTTTATATTTTATTTTAGGTATTTGGTCTAGATTGGCCGGTACATCTTTAAGTATAATTATCCGAACTGAATTAATAGCTCCAAGAAATGTTATTGGAGATGACCAAATTTACAATGTTATTGTCACAGCACACGCTTTTATTATAATTTTTTTTATGGTTATACCTGTTATAATTGGAGGTTTTGGTAACTGATTAATTCCTTTAATATTAGGAAGACCAGATATAGCTTTTCCCCGAATAAATAATATAAGATTTTGATTACTACCCCCTTCATTAACATTACTTCTAATTAGAGGAATAGTAGAAAGAGGTGTAGGTACAGGTTGAACTGTCTACCCACCTTTAAGAAGAAATATTGGACACCCTGGGGGTGCCGTTGATTTAGCTATTTTTTCTTTACATTTAGCAGGAGCTTCTTCTATTCTAGGGGCTATTAATTTTATTTCTACAATTATTAATATACGCCCGGCAGGTATAACTATAGACCGTATACCTTTATTTGTTTGATCTGTATTTATTACTGCTATTTTACTATTACTTTCATTACCTGTATTAGCAGGAGCAATTACTATACTTTTAACAGACCGTAATTTAAACACATCATTTTTTGATCCTTTAGGTGGAGGAGATCCTATCTTATACCAACATTTA---
>GBCMA1739-09|Jassa_marmorata|EU243708||||||EU243708
---------------------------TCTAGATTGGCCGGTACATCTTTAAGTATAATTATCCGAACTGAATTAATAGCTCCAAGAAATGTTATTGGAGATGACCAAATTTACAATGTTATTGTCACAGCACACGCTTTTATTATAATTTTTTTTATGGTTATACCTGTTATAATTGGAGGTTTTGGTAACTGATTAATTCCTTTAATATTAGGAAGACCAGATATAGCTTTTCCCCGAATAAATAATATAAGATTTTGATTACTACCCCCTTCATTAACATTACTTCTAATTAGAGGAATAGTAGAAAGAGGTGTAGGTACAGGTTGAACTGTCTACCCACCTTTAAGAAGAAATATTGGACACCCTGGGGGTGCCGTTGATTTAGCTATTTTTTCTTTACATTTAGCAGGAGCTTCTTCTATTCTAGGGGCTATTAATTTTATTTCTACAATTATTAATATACGCCCGGCAGGTATAACTATAGACCGTATACCTTTATTTGTTTGATCTGTATTTATTACTGCTATTTTACTATTACTTTCATTACCTGTATTAGCAGGAGCAATTACTATACTTTTAACAGACCGTAATTTAAACACATCATTTTTTGATCCTTTAGGTGGAGGAGAT------------------------
>GBCMA1738-09|Jassa_marmorata|EU243709||||||EU243709
ACTTTATATTTTATTTTAGGTATTTGGTCTAGATTGGCCGGTACATCCTTAAGTATAATTATCCGAACTGAATTAATAGCTCCAAGAAATGTTATTGGAGATGACCAAATTTACAATGTTATTGTCACAGCACACGCTTTTATTATAATTTTTTTTATGGTTATACCTGTTATAATTGGAGGTTTTGGTAACTGATTAATTCCTTTAATATTAGGAAGACCAGATATAGCTTTTCCCCGAATAAATAATATAAGATTTTGATTACTACCCCCCTCATTAACATTACTTCTAATTAGAGGAATAGTAGAAAGAGGTGTAGGTACAGGTTGAACTGTCTACCCACCTTTAAGAAGAAATATTGGACACCCTGGGGGTGCCGTTGATTTAGCTATTTTTTCTTTACATTTAGCAGGAGCTTCTTCTATTCTAGGGGCTATTAATTTTATTTCTACAATTATTAATATACGCCCGGCAGGTATAACTATAGACCGTATACCTTTATTTGTTTGATCTGTATTTATTACTGCTATTTTACTATTACTTTCATTACCTGTATTAGCAGGAGCAATTACTATACTTTTAACAGACCGTAATTTAAACACATCATTTTTTGATCCTTTAGGTGGAGGAGATCCTATCTTATACCAACATTTA---
>GBCMA1737-09|Jassa_marmorata|EU243710||||||EU243710
ACTTTATATTTTATTTTAGGTATTTGGTCTAGATTGGCCGGTACATCTTTAAGTATAATTATCCGAACTGAATTAATAGCTCCAAGAAATGTTATTGGAGATGACCAAATTTACAATGTTATTGTCACAGCACACGCTTTTATTATAATTTTTTTTATGGTTATACCTGTTATAATTGGAGGTTTTGGTAACTGATTAATTCCTTTAATATTAGGAAGACCAGATATAGCTTTTCCCCGAATAAATAATATAAGATTTTGATTACTACCCCCTTCATTAACATTACTTCTAATTAGAGGAATAGTAGAAAGAGGTGTAGGTACAGGTTGAACTGTCTACCCACCTTTAAGAAGAAATATTGGACACCCTGGGGGTGCCGTTGATTTAGCTATTTTTTCTTTACATTTAGCAGGAGCTTCTTCTATTCTAGGGGCTATTAATTTTATTTCTACAATTATTAATATACGCCCGGCAGGTATAACTATAGACCGTATACCTTTATTTGTTTGATCTGTATTTATTACTGCTATTTTACTATTACTTTCATTACCTGTATTAGCAGGAGCAATTACTATACTTTTAACAGACCGTAATTTAAACACATCATTTTTTGATCCTTTAGGTGGAGGAGATCCTATCTTATACCAACATTTA---
>GBCMA1736-09|Jassa_marmorata|EU243711||||||EU243711
ACTTTATATTTTATTTTAGGTATTTGGTCTAGATTGGCCGGTACATCTTTAAGTATAATTATCCGAACTGAATTAATAGCTCCAAGAAATGTTATTGGAGATGACCAAATTTACAATGTTATTGTCACAGCACACGCTTTTATTATAATTTTTTTTATGGTTATACCTGTTATAATTGGAGGTTTTGGTAACTGATTAATTCCTTTAATATTAGGAAGACCAGATATAGCTTTTCCCCGAATAAATAATATAAGATTTTGATTACTACCCCCTTCATTAACATTACTTCTAATTAGAGGAATAGTAGAAAGAGGTGTAGGTACAGGTTGAACTGTCTACCCACCTTTAAGAAGAAATATTGGACACCCTGGGGGTGCCGTTGATTTAGCTATTTTTTCTTTACATTTAGCAGGAGCTTCTTCTATTCTAGGGGCTATTAATTTTATTTCTACAATTATTAATATACGCCCGGCAGGTATAACTATAGACCGTATACCTTTATTTGTTTGATCTGTATTTATTACTGCTATTTTACTATTACTTTCATTACCTGTATTAGCAGGAGCAATTACTATACTTTTAACAGACCGTAATTTAAACACATCATTTTTTGATCCTTTAGGTGGAGGAGATCCTATCTTATACCAACATTTA---
>GBCMA1735-09|Jassa_marmorata|EU243712||||||EU243712
ACTTTATATTTTATTTTAGGTATTTGGTCTAGATTGGCCGGTACATCTTTAAGTATAATTATCCGAACTGAATTAATAGCTCCAAGAAATGTTATTGGAGATGACCAAATTTACAATGTTATTGTCACAGCACACGCTTTTATTATAATTTTTTTTATGGTTATACCTGTTATAATTGGAGGTTTTGGTAACTGATTAATTCCTTTAATATTAGGAAGACCAGATATAGCTTTTCCCCGAATAAATAATATAAGATTTTGATTACTACCCCCTTCATTAACATTACTTCTAATTAGAGGAATAGTAGAAAGAGGTGTAGGTACAGGTTGAACTGTCTACCCACCTTTAAGAAGAAATATTGGACACCCTGGGGGTGCCGTTGATTTAGCTATTTTTTCTTTACATTTAGCAGGAGCTTCTTCTATTCTAGGGGCTATTAATTTTATTTCTACAATTATTAATATACGCCCGGCAGGTATAACTATAGACCGTATACCTTTATTTGTTTGATCTGTATTTATTACTGCTATTTTACTATTACTTTCATTACCTGTATTAGCAGGAGCAATTACTATACTTTTAACAGACCGTAATTTAAACACATCATTTTTTGATCCTTTAGGTGGAGGAGATCCTATCTTATACCAACATTTA---
>GBCMA1734-09|Jassa_marmorata|EU243713||||||EU243713
ACTTTATATTTTATTTTAGGTATTTGGTCTAGATTGGCCGGTACATCCTTAAGTATAATTATCCGAACTGAATTAATAGCTCCAAGAAATGTTATTGGAGATGACCAAATTTACAATGTTATTGTCACAGCACACGCTTTTATTATAATTTTTTTTATGGTTATACCTGTTATAATTGGAGGTTTTGGTAACTGATTAATTCCTTTAATATTAGGAAGACCAGATATAGCTTTTCCCCGAATAAATAATATAAGATTTTGATTACTACCCCCCTCATTAACATTACTTCTAATTAGAGGAATAGTAGAAAGAGGTGTAGGTACAGGTTGAACTGTCTACCCACCTTTAAGAAGAAATATTGGACACCCTGGGGGTGCCGTTGATTTAGCTATTTTTTCTTTACATTTAGCAGGAGCTTCTTCTATTCTAGGGGCTATTAATTTTATTTCTACAATTATTAATATACGCCCGGCAGGTATAACTATAGACCGTATACCTTTATTTGTTTGATCTGTATTTATTACTGCTATTTTACTATTACTTTCATTACCTGTATTAGCAGGAGCAATTACTATACTTTTAACAGACCGTAATTTAAACACATCATTTTTTGATCCTTTAGGTGGAGGAGATCCTATCTTATACCAACATTTA---
>GBCMA1733-09|Jassa_marmorata|EU243714||||||EU243714
ACTTTATATTTTATTTTAGGTATTTGGTCTAGATTGGCCGGTACATCCTTAAGTATAATTATCCGAACTGAATTAATAGCTCCAAGAAATGTTATTGGAGATGACCAAATTTACAATGTTATTGTCACAGCACACGCTTTTATTATAATTTTTTTTATGGTTATACCTGTTATAATTGGAGGTTTTGGTAACTGATTAATTCCTTTAATATTAGGAAGACCAGATATAGCTTTTCCCCGAATAAATAATATAAGATTTTGATTACTACCCCCCTCATTAACATTACTTCTAATTAGAGGAATAGTAGAAAGAGGTGTAGGTACAGGTTGAACTGTCTACCCACCTTTAAGAAGAAATATTGGACACCCTGGGGGTGCCGTTGATTTAGCTATTTTTTCTTTACATTTAGCAGGAGCTTCTTCTATTCTAGGGGCTATTAATTTTATTTCTACAATTATTAATATACGCCCGGCAGGTATAACTATAGACCGTATACCTTTATTTGTTTGATCTGTATTTATTACTGCTATTTTACTATTACTTTCATTACCTGTATTAGCAGGAGCAATTACTATACTTTTAACAGACCGTAATTTAAACACATCATTTTTTGATCCTTTAGGTGGAGGAGATCCTATCTTATACCAACATTTA---
>GBCMA1732-09|Jassa_marmorata|EU243715||||||EU243715
ACTTTATATTTTATTTTAGGTATTTGGTCTAGATTGGCCGGTACATCTTTAAGTATAATTATCCGAACTGAATTAATAGCTCCAAGAAATGTTATTGGAGATGACCAAATTTACAATGTTATTGTCACAGCACACGCTTTTATTATAATTTTTTTTATGGTTATACCTGTTATAATTGGAGGTTTTGGTAACTGATTAATTCCTTTAATATTAGGAAGACCAGATATAGCTTTTCCCCGAATAAATAATATAAGATTTTGATTACTACCCCCTTCATTAACATTACTTCTAATTAGAGGAATAGTAGAAAGAGGTGTAGGTACAGGTTGAACTGTCTACCCACCTTTAAGAAGAAATATTGGACACCCTGGGGGTGCCGTTGATTTAGCTATTTTTTCTTTACATTTAGCAGGAGCTTCTTCTATTCTAGGGGCTATTAATTTTATTTCTACAATTATTAATATACGCCCGGCAGGTATAACTATAGACCGTATACCTTTATTTGTTTGATCTGTATTTATTACTGCTATTTTACTATTACTTTCATTACCTGTATTAGCAGGAGCAATTACTATACTTTTAACAGACCGTAATTTAAACACATCATTTTTTGATCCTTTAGGTGGAGGAGATCCTATCTTATACCAACATTTA---
>GBCMA1731-09|Jassa_marmorata|EU243716||||||EU243716
---TTATATTTTATTTTAGGTATTTGGTCTAGATTGGCCGGTACATCTTTAAGTATAATTATCCGAACTGAATTAATAGCTCCAAGAAATGTTATTGGAGATGACCAAATTTACAATGTTATTGTCACAGCACACGCTTTTATTATAATTTTTTTTATGGTTATACCTGTTATAATTGGAGGTTTTGGTAACTGATTAATTCCTTTAATATTAGGAAGACCAGATATAGCTTTTCCCCGAATAAATAATATAAGATTTTGATTACTACCCCCTTCATTAACATTACTTCTAATTAGAGGAATAGTAGAAAGAGGTGTAGGTACAGGTTGAACTGTCTACCCACCTTTAAGAAGAAATATTGGACACCCTGGGGGTGCCGTTGATTTAGCTATTTTTTCTTTACATTTAGCAGGAGCTTCTTCTATTCTAGGGGCTATTAATTTTATTTCTACAATTATTAATATACGCCCGGCAGGTATAACTATAGACCGTATACCTTTATTTGTTTGATCTGTATTTATTACTGCTATTTTACTATTACTTTCATTACCTGTATTAGCAGGAGCAATTACTATACTTTTAACAGACCGTAATTTAAACACATCATTTTTTGATCCTTTAGGTGGAGGAGATCCTATCTTATACCAA---------
>GBCMA1730-09|Jassa_marmorata|EU243717||||||EU243717
ACTTTATATTTTATTTTAGGTATTTGGTCTAGATTGGCCGGTACATCTTTAAGTATAATTATCCGAACTGAATTAATAGCTCCAAGAAATGTTATTGGAGATGACCAAATTTACAATGTTATTGTCACAGCACACGCTTTTATTATAATTTTTTTTATGGTTATACCTGTTATAATTGGAGGTTTTGGTAACTGATTAATTCCTTTAATATTAGGAAGACCAGATATAGCTTTTCCCCGAATAAATAATATAAGATTTTGATTACTACCCCCTTCATTAACATTACTTCTAATTAGAGGAATAGTAGAAAGAGGTGTAGGTACAGGTTGAACTGTCTACCCACCTTTAAGAAGAAATATTGGACACCCTGGGGGTGCCGTTGATTTAGCTATTTTTTCTTTACATTTAGCAGGAGCTTCTTCTATTCTAGGGGCTATTAATTTTATTTCTACAATTATTAATATACGCCCGGCAGGTATAACTATAGACCGTATACCTTTATTTGTTTGATCTGTATTTATTACTGCTATTTTACTATTACTTTCATTACCTGTATTAGCAGGAGCAATTACTATACTTTTAACAGACCGTAATTTAAACACATCATTTTTTGATCCTTTAGGTGGAGGAGATCCTATCTTATACCAACATTTA---
>GBCMA1729-09|Jassa_marmorata|EU243718||||||EU243718
ACTTTATATTTTATTTTAGGTATTTGGTCTAGATTGGCCGGTACATCTTTAAGTATAATTATCCGAACTGAATTAATAGCTCCAAGAAATGTTATTGGAGATGACCAAATTTACAATGTTATTGTCACAGCACACGCTTTTATTATAATTTTTTTTATGGTTATACCTGTTATAATTGGAGGTTTTGGTAACTGATTAATTCCTTTAATATTAGGAAGACCAGATATAGCTTTTCCCCGAATAAATAATATAAGATTTTGATTACTACCCCCTTCATTAACATTACTTCTAATTAGAGGAATAGTAGAAAGAGGTGTAGGTACAGGTTGAACTGTCTACCCACCTTTAAGAAGAAATATTGGACACCCTGGGGGTGCCGTTGATTTAGCTATTTTTTCTTTACATTTAGCAGGAGCTTCTTCTATTCTAGGGGCTATTAATTTTATTTCTACAATTATTAATATACGCCCGGCAGGTATAACTATAGACCGTATACCTTTATTTGTTTGATCTGTATTTATTACTGCTATTTTACTATTACTTTCATTACCTGTATTAGCAGGAGCAATTACTATACTTTTAACAGACCGTAATTTAAACACATCATTTTTTGATCCTTTAGGTGGAGGAGATCCTATCTTATACCAACATTTA---
>GBCMA1728-09|Jassa_marmorata|EU243719||||||EU243719
------------ATTTTAGGTATTTGGTCTAGATTGGCCGGTACATCTTTAAGTATAATTATCCGAACTGAATTAATAGCTCCAAGAAATGTTATTGGAGATGACCAAATTTACAATGTTATTGTCACAGCACACGCTTTTATTATAATTTTTTTTATGGTTATACCTGTTATAATTGGAGGTTTTGGTAACTGATTAATTCCTTTAATATTAGGAAGACCAGATATAGCTTTTCCCCGAATAAATAATATAAGATTTTGATTACTACCCCCTTCATTAACATTACTTCTAATTAGAGGAATAGTAGAAAGAGGTGTAGGTACAGGTTGAACTGTCTACCCACCTTTAAGAAGAAATATTGGACACCCTGGGGGTGCCGTTGATTTAGCTATTTTTTCTTTACATTTAGCAGGAGCTTCTTCTATTCTAGGGGCTATTAATTTTATTTCTACAATTATTAATATACGCCCGGCAGGTATAACTATAGACCGTATACCTTTATTTGTTTGATCTGTATTTATTACTGCTATTTTACTATTACTTTCATTACCTGTATTAGCAGGAGCAATTACTATACTTTTAACAGACCGTAATTTAAACACATCATTTTTTGATCCTTTAGGTGGAGGAGATCCTATCTTATACCAACATTTA---
>GBCMA1727-09|Jassa_marmorata|EU243720||||||EU243720
ACTTTATATTTTATTTTAGGTATTTGGTCTAGATTGGCCGGTACATCCTTAAGTATAATTATCCGAACTGAATTAATAGCTCCAAGAAATGTTATTGGAGATGACCAAATTTACAATGTTATTGTCACAGCACACGCTTTTATTATAATTTTTTTTATGGTTATACCTGTTATAATTGGAGGTTTTGGTAACTGATTAATTCCTTTAATATTAGGAAGACCAGATATAGCTTTTCCCCGAATAAATAATATAAGATTTTGATTACTACCCCCCTCATTAACATTACTTCTAATTAGAGGAATAGTAGAAAGAGGTGTAGGTACAGGTTGAACTGTCTACCCACCTTTAAGAAGAAATATTGGACACCCTGGGGGTGCCGTTGATTTAGCTATTTTTTCTTTACATTTAGCAGGAGCTTCTTCTATTCTAGGGGCTATTAATTTTATTTCTACAATTATTAATATACGCCCGGCAGGTATAACTATAGACCGTATACCTTTATTTGTTTGATCTGTATTTATTACTGCTATTTTACTATTACTTTCATTACCTGTATTAGCAGGAGCAATTACTATACTTTTAACAGACCGTAATTTAAACACATCATTTTTTGATCCTTTAGGTGGAGGAGATCCTATCTTATACCAACATTTA---
>GBCMA1726-09|Jassa_marmorata|EU243721||||||EU243721
ACTTTATATTTTATTTTAGGTATTTGGTCTAGATTGGCCGGTACATCTTTAAGTATAATTATCCGAACTGAATTAATAGCTCCAAGAAATGTTATTGGAGATGACCAAATTTACAATGTTATTGTCACAGCACACGCTTTTATTATAATTTTTTTTATGGTTATACCTGTTATAATTGGAGGTTTTGGTAACTGATTAATTCCTTTAATATTAGGAAGACCAGATATAGCTTTTCCCCGAATAAATAATATAAGATTTTGATTACTACCCCCTTCATTAACATTACTTCTAATTAGAGGAATAGTAGAAAGAGGTGTAGGTACAGGTTGAACTGTCTACCCACCTTTAAGAAGAAATATTGGACACCCTGGGGGTGCCGTTGATTTAGCTATTTTTTCTTTACATTTAGCAGGAGCTTCTTCTATTCTAGGGGCTATTAATTTTATTTCTACAATTATTAATATACGCCCGGCAGGTATAACTATAGACCGTATACCTTTATTTGTTTGATCTGTATTTATTACTGCTATTTTACTATTACTTTCATTACCTGTATTAGCAGGAGCAATTACTATACTTTTAACAGACCGTAATTTAAACACATCATTTTTTGATCCTTTAGGTGGAGGAGATCCTATCTTATACCAACATTTA---
>GBCMA1725-09|Jassa_marmorata|EU243722||||||EU243722
ACTTTATATTTTATTTTAGGTATTTGGTCTAGATTGGCCGGTACATCTTTAAGTATAATTATCCGAACTGAATTAATAGCTCCAAGAAATGTTATTGGAGATGACCAAATTTACAATGTTATTGTCACAGCACACGCTTTTATTATAATTTTTTTTATGGTTATACCTGTTATAATTGGAGGTTTTGGTAACTGATTAATTCCTTTAATATTAGGAAGACCAGATATAGCTTTTCCCCGAATAAATAATATAAGATTTTGATTACTACCCCCTTCATTAACATTACTTCTAATTAGAGGAATAGTAGAAAGAGGTGTAGGTACAGGTTGAACTGTCTACCCACCTTTAAGAAGAAATATTGGACACCCTGGGGGTGCCGTTGATTTAGCTATTTTTTCTTTACATTTAGCAGGAGCTTCTTCTATTCTAGGGGCTATTAATTTTATTTCTACAATTATTAATATACGCCCGGCAGGTATAACTATAGACCGTATACCTTTATTTGTTTGATCTGTATTTATTACTGCTATTTTACTATTACTTTCATTACCTGTATTAGCAGGAGCAATTACTATACTTTTAACAGACCGTAATTTAAACACATCATTTTTTGATCCTTTAGGTGGAGGAGATCCTATCTTATACCAACATTTA---
>GBCMA1724-09|Jassa_marmorata|EU243723||||||EU243723
ACTTTATATTTTATTTTAGGTATTTGGTCTAGATTGGCCGGTACATCTTTAAGTATAATTATCCGAACTGAATTAATAGCTCCAAGAAATGTTATTGGAGATGACCAAATTTACAATGTTATTGTCACAGCACACGCTTTTATTATAATTTTTTTTATGGTTATACCTGTTATAATTGGAGGTTTTGGTAACTGATTAATTCCTTTAATATTAGGAAGACCAGATATAGCTTTTCCCCGAATAAATAATATAAGATTTTGATTACTACCCCCTTCATTAACATTACTTCTAATTAGAGGAATAGTAGAAAGAGGTGTAGGTACAGGTTGAACTGTCTACCCACCTTTAAGAAGAAATATTGGACACCCTGGGGGTGCCGTTGATTTAGCTATTTTTTCTTTACATTTAGCAGGAGCTTCTTCTATTCTAGGGGCTATTAATTTTATTTCTACAATTATTAATATACGCCCGGCAGGTATAACTATAGACCGTATACCTTTATTTGTTTGATCTGTATTTATTACTGCTATTTTACTATTACTTTCATTACCTGTATTAGCAGGAGCAATTACTATACTTTTAACAGACCGTAATTTAAACACATCATTTTTTGATCCTTTAGGTGGAGGAGATCCTATCTTATACCAACATTTA---
>GBCMA1723-09|Jassa_marmorata|EU243724||||||EU243724
ACTTTATATTTTATTTTAGGTATTTGGTCTAGATTGGCCGGTACATCCTTAAGTATAATTATCCGAACTGAATTAATAGCTCCAAGAAATGTTATTGGAGATGACCAAATTTACAATGTTATTGTCACAGCACACGCTTTTATTATAATTTTTTTTATGGTTATACCTGTTATAATTGGAGGTTTTGGTAACTGATTAATTCCTTTAATATTAGGAAGACCAGATATAGCTTTTCCCCGAATAAATAATATAAGATTTTGATTACTACCCCCCTCATTAACATTACTTCTAATTAGAGGAATAGTAGAAAGAGGTGTAGGTACAGGTTGAACTGTCTACCCACCTTTAAGAAGAAATATTGGACACCCTGGGGGTGCCGTTGATTTAGCTATTTTTTCTTTACATTTAGCAGGAGCTTCTTCTATTCTAGGGGCTATTAATTTTATTTCTACAATTATTAATATACGCCCGGCAGGTATAACTATAGACCGTATACCTTTATTTGTTTGATCTGTATTTATTACTGCTATTTTACTATTACTTTCATTACCTGTATTAGCAGGAGCAATTACTATACTTTTAACAGACCGTAATTTAAACACATCATTTTTTGATCCTTTAGGTGGAGGAGATCCTATCTTATACCAACATTTA---
>GBCMA1722-09|Jassa_marmorata|EU243725||||||EU243725
ACTTTATATTTTATTTTAGGTATTTGGTCTAGATTGGCCGGTACATCTTTAAGTATAATTATCCGAACTGAATTAATAGCTCCAAGAAATGTTATTGGAGATGACCAAATTTACAATGTTATTGTCACAGCACACGCTTTTATTATAATTTTTTTTATGGTTATACCTGTTATAATTGGAGGTTTTGGTAACTGATTAATTCCTTTAATATTAGGAAGACCAGATATAGCTTTTCCCCGAATAAATAATATAAGATTTTGATTACTACCCCCTTCATTAACATTACTTCTAATTAGAGGAATAGTAGAAAGAGGTGTAGGTACAGGTTGAACTGTCTACCCACCTTTAAGAAGAAATATTGGACACCCTGGGGGTGCCGTTGATTTAGCTATTTTTTCTTTACATTTAGCAGGAGCTTCTTCTATTCTAGGGGCTATTAATTTTATTTCTACAATTATTAATATACGCCCGGCAGGTATAACTATAGACCGTATACCTTTATTTGTTTGATCTGTATTTATTACTGCTATTTTACTATTACTTTCATTACCTGTATTAGCAGGAGCAATTACTATACTTTTAACAGACCGTAATTTAAACACATCATTTTTTGATCCTTTAGGTGGAGGAGATCCTATCTTATACCAACATTTA---
>GBCMA1721-09|Jassa_marmorata|EU243726||||||EU243726
ACTTTATATTTTATTTTAGGTATTTGGTCTAGATTGGCCGGTACATCTTTAAGTATAATTATCCGAACTGAATTAATAGCTCCAAGAAATGTTATTGGAGATGACCAAATTTACAATGTTATTGTCACAGCACACGCTTTTATTATAATTTTTTTTATGGTTATACCTGTTATAATTGGAGGTTTTGGTAACTGATTAATTCCTTTAATATTAGGAAGACCAGATATAGCTTTTCCCCGAATAAATAATATAAGATTTTGATTACTACCCCCTTCATTAACATTACTTCTAATTAGAGGAATAGTAGAAAGAGGTGTAGGTACAGGTTGAACTGTCTACCCACCTTTAAGAAGAAATATTGGACACCCTGGGGGTGCCGTTGATTTAGCTATTTTTTCTTTACATTTAGCAGGAGCTTCTTCTATTCTAGGGGCTATTAATTTTATTTCTACAATTATTAATATACGCCCGGCAGGTATAACTATAGACCGTATACCTTTATTTGTTTGATCTGTATTTATTACTGCTATTTTACTATTACTTTCATTACCTGTATTAGCAGGAGCAATTACTATACTTTTAACAGACCGTAATTTAAACACATCATTTTTTGATCCTTTAGGTGGAGGAGATCCTATCTTATACCAACATTTA---
>GBCMA1720-09|Jassa_marmorata|EU243727||||||EU243727
ACTTTATATTTTATTTTAGGTATTTGGTCTAGATTGGCCGGTACATCCTTAAGTATAATTATCCGAACTGAATTAATAGCTCCAAGAAATGTTATTGGAGATGACCAAATTTACAATGTTATTGTCACAGCACACGCTTTTATTATAATTTTTTTTATGGTTATACCTGTTATAATTGGAGGTTTTGGTAACTGATTAATTCCTTTAATATTAGGAAGACCAGATATAGCTTTTCCCCGAATAAATAATATAAGATTTTGATTACTACCCCCCTCATTAACATTACTTCTAATTAGAGGAATAGTAGAAAGAGGTGTAGGTACAGGTTGAACTGTCTACCCACCTTTAAGAAGAAATATTGGACACCCTGGGGGTGCCGTTGATTTAGCTATTTTTTCTTTACATTTAGCAGGAGCTTCTTCTATTCTAGGGGCTATTAATTTTATTTCTACAATTATTAATATACGCCCGGCAGGTATAACTATAGACCGTATACCTTTATTTGTTTGATCTGTATTTATTACTGCTATTTTACTATTACTTTCATTACCTGTATTAGCAGGAGCAATTACTATACTTTTAACAGACCGTAATTTAAACACATCATTTTTTGATCCTTTAGGTGGAGGAGATCCTATCTTATACCAACATTTA---
>GBCMA1719-09|Jassa_marmorata|EU243728||||||EU243728
ACTTTATATTTTATTTTAGGTATTTGGTCTAGATTGGCCGGTACATCTTTAAGTATAATTATCCGAACTGAATTAATAGCTCCAAGAAATGTTATTGGAGATGACCAAATTTACAATGTTATTGTCACAGCACACGCTTTTATTATAATTTTTTTTATGGTTATACCTGTTATAATTGGAGGTTTTGGTAACTGATTAATTCCTTTAATATTAGGAAGACCAGATATAGCTTTTCCCCGAATAAATAATATAAGATTTTGATTACTACCCCCTTCATTAACATTACTTCTAATTAGAGGAATAGTAGAAAGAGGTGTAGGTACAGGTTGAACTGTCTACCCACCTTTAAGAAGAAATATTGGACACCCTGGGGGTGCCGTTGATTTAGCTATTTTTTCTTTACATTTAGCAGGAGCTTCTTCTATTCTAGGGGCTATTAATTTTATTTCTACAATTATTAATATACGCCCGGCAGGTATAACTATAGACCGTATACCTTTATTTGTTTGATCTGTATTTATTACTGCTATTTTACTATTACTTTCATTACCTGTATTAGCAGGAGCAATTACTATACTTTTAACAGACCGTAATTTAAACACATCATTTTTTGATCCTTTAGGTGGAGGAGATCCTATCTTATACCAACATTTA---
>GBCMA1718-09|Jassa_marmorata|EU243729||||||EU243729
ACTTTATATTTTATTTTAGGTATTTGGTCTAGATTGGCCGGTACATCTTTAAGTATAATTATCCGAACTGAATTAATAGCTCCAAGAAATGTTATTGGAGATGACCAAATTTACAATGTTATTGTCACAGCACACGCTTTTATTATAATTTTTTTTATGGTTATACCTGTTATAATTGGAGGTTTTGGTAACTGATTAATTCCTTTAATATTAGGAAGACCAGATATAGCTTTTCCCCGAATAAATAATATAAGATTTTGATTACTACCCCCTTCATTAACATTACTTCTAATTAGAGGAATAGTAGAAAGAGGTGTAGGTACAGGTTGAACTGTCTACCCACCTTTAAGAAGAAATATTGGACACCCTGGGGGTGCCGTTGATTTAGCTATTTTTTCTTTACATTTAGCAGGAGCTTCTTCTATTCTAGGGGCTATTAATTTTATTTCTACAATTATTAATATACGCCCGGCAGGTATAACTATAGACCGTATACCTTTATTTGTTTGATCTGTATTTATTACTGCTATTTTACTATTACTTTCATTACCTGTATTAGCAGGAGCAATTACTATACTTTTAACAGACCGTAATTTAAACACATCATTTTTTGATCCTTTAGGTGGAGGAGATCCTATCTTATACCAACATTTA---
>GBCMA1717-09|Jassa_marmorata|EU243730||||||EU243730
ACTTTATATTTTATTTTAGGTATTTGGTCTAGATTGGCCGGTACATCTTTAAGTATAATTATCCGAACTGAATTAATAGCTCCAAGAAATGTTATTGGAGATGACCAAATTTACAATGTTATTGTCACAGCACACGCTTTTATTATAATTTTTTTTATGGTTATACCTGTTATAATTGGAGGTTTTGGTAACTGATTAATTCCTTTAATATTAGGAAGACCAGATATAGCTTTTCCCCGAATAAATAATATAAGATTTTGATTACTACCCCCTTCATTAACATTACTTCTAATTAGAGGAATAGTAGAAAGAGGTGTAGGTACAGGTTGAACTGTCTACCCACCTTTAAGAAGAAATATTGGACACCCTGGGGGTGCCGTTGATTTAGCTATTTTTTCTTTACATTTAGCAGGAGCTTCTTCTATTCTAGGGGCTATTAATTTTATTTCTACAATTATTAATATACGCCCGGCAGGTATAACTATAGACCGTATACCTTTATTTGTTTGATCTGTATTTATTACTGCTATTTTACTATTACTTTCATTACCTGTATTAGCAGGAGCAATTACTATACTTTTAACAGACCGTAATTTAAACACATCATTTTTTGATCCTTTAGGTGGAGGAGATCCTATCTTATACCAACATTTA---
>GBCMA1716-09|Jassa_marmorata|EU243731||||||EU243731
ACTTTATATTTTATTTTAGGTATTTGGTCTAGATTGGCCGGTACATCCTTAAGTATAATTATCCGAACTGAATTAATAGCTCCAAGAAATGTTATTGGAGATGACCAAATTTACAATGTTATTGTCACAGCACACGCTTTTATTATAATTTTTTTTATGGTTATACCTGTTATAATTGGAGGTTTTGGTAACTGATTAATTCCTTTAATATTAGGAAGACCAGATATAGCTTTTCCCCGAATAAATAATATAAGATTTTGATTACTACCCCCCTCATTAACATTACTTCTAATTAGAGGAATAGTAGAAAGAGGTGTAGGTACAGGTTGAACTGTCTACCCACCTTTAAGAAGAAATATTGGACACCCTGGGGGTGCCGTTGATTTAGCTATTTTTTCTTTACATTTAGCAGGAGCTTCTTCTATTCTAGGGGCTATTAATTTTATTTCTACAATTATTAATATACGCCCGGCAGGTATAACTATAGACCGTATACCTTTATTTGTTTGATCTGTATTTATTACTGCTATTTTACTATTACTTTCATTACCTGTATTAGCAGGAGCAATTACTATACTTTTAACAGACCGTAATTTAAACACATCATTTTTTGATCCTTTAGGTGGAGGAGATCCTATCTTATACCAACATTTA---
>GBCMA1715-09|Jassa_marmorata|EU243732||||||EU243732
ACTTTATATTTTATTTTAGGTATTTGGTCTAGATTGGCCGGTACATCTTTAAGTATAATTATCCGAACTGAATTAATAGCTCCAAGAAATGTTATTGGAGATGACCAAATTTACAATGTTATTGTCACAGCACACGCTTTTATTATAATTTTTTTTATGGTTATACCTGTTATAATTGGAGGTTTTGGTAACTGATTAATTCCTTTAATATTAGGAAGACCAGATATAGCTTTTCCCCGAATAAATAATATAAGATTTTGATTACTACCCCCTTCATTAACATTACTTCTAATTAGAGGAATAGTAGAAAGAGGTGTAGGTACAGGTTGAACTGTCTACCCACCTTTAAGAAGAAATATTGGACACCCTGGGGGTGCCGTTGATTTAGCTATTTTTTCTTTACATTTAGCAGGAGCTTCTTCTATTCTAGGGGCTATTAATTTTATTTCTACAATTATTAATATACGCCCGGCAGGTATAACTATAGACCGTATACCTTTATTTGTTTGATCTGTATTTATTACTGCTATTTTACTATTACTTTCATTACCTGTATTAGCAGGAGCAATTACTATACTTTTAACAGACCGTAATTTAAACACATCATTTTTTGATCCTTTAGGTGGAGGAGATCCTATCTTATACCAACATTTA---
>GBCMA1714-09|Jassa_marmorata|EU243733||||||EU243733
ACTTTATATTTTATTTTAGGTATTTGGTCTAGATTGGCCGGTACATCTTTAAGTATAATTATCCGAACTGAATTAATAGCTCCAAGAAATGTTATTGGAGATGACCAAATTTACAATGTTATTGTCACAGCACACGCTTTTATTATAATTTTTTTTATGGTTATACCTGTTATAATTGGAGGTTTTGGTAACTGATTAATTCCTTTAATATTAGGAAGACCAGATATAGCTTTTCCCCGAATAAATAATATAAGATTTTGATTACTACCCCCTTCATTAACATTACTTCTAATTAGAGGAATAGTAGAAAGAGGTGTAGGTACAGGTTGAACTGTCTACCCACCTTTAAGAAGAAATATTGGACACCCTGGGGGTGCCGTTGATTTAGCTATTTTTTCTTTACATTTAGCAGGAGCTTCTTCTATTCTAGGGGCTATTAATTTTATTTCTACAATTATTAATATACGCCCGGCAGGTATAACTATAGACCGTATACCTTTATTTGTTTGATCTGTATTTATTACTGCTATTTTACTATTACTTTCATTACCTGTATTAGCAGGAGCAATTACTATACTTTTAACAGACCGTAATTTAAACACATCATTTTTTGATCCTTTAGGTGGAGGAGATCCTATCTTATACCAACATTTA---
>GBCMA1713-09|Jassa_marmorata|EU243734||||||EU243734
ACTTTATATTTTATTTTAGGTATTTGGTCTAGATTGGCCGGTACATCTTTAAGTATAATTATCCGAACTGAATTAATAGCTCCAAGAAATGTTATTGGAGATGACCAAATTTACAATGTTATTGTCACAGCACACGCTTTTATTATAATTTTTTTTATGGTTATACCTGTTATAATTGGAGGTTTTGGTAACTGATTAATTCCTTTAATATTAGGAAGACCAGATATAGCTTTTCCCCGAATAAATAATATAAGATTTTGATTACTACCCCCTTCATTAACATTACTTCTAATTAGAGGAATAGTAGAAAGAGGTGTAGGTACAGGTTGAACTGTCTACCCACCTTTAAGAAGAAATATTGGACACCCTGGGGGTGCCGTTGATTTAGCTATTTTTTCTTTACATTTAGCAGGAGCTTCTTCTATTCTAGGGGCTATTAATTTTATTTCTACAATTATTAATATACGCCCGGCAGGTATAACTATAGACCGTATACCTTTATTTGTTTGATCTGTATTTATTACTGCTATTTTACTATTACTTTCATTACCTGTATTAGCAGGAGCAATTACTATACTTTTAACAGACCGTAATTTAAACACATCATTTTTTGATCCTTTAGGTGGAGGAGATCCTATCTTATACCAACATTTA---
>GBCMA1712-09|Jassa_marmorata|EU243735||||||EU243735
------------------------------AGATTGGCCGGTACATCTTTAAGTATAATTATCCGAACTGAATTAATAGCTCCAAGAAATGTTATTGGAGATGACCAAATTTACAATGTTATTGTCACAGCACACGCTTTTATTATAATTTTTTTTATGGTTATACCTGTTATAATTGGAGGTTTTGGTAACTGATTAATTCCTTTAATATTAGGAAGACCAGATATAGCTTTTCCCCGAATAAATAATATAAGATTTTGATTACTACCCCCTTCATTAACATTACTTCTAATTAGAGGAATAGTAGAAAGAGGTGTAGGTACAGGTTGAACTGTCTACCCACCTTTAAGAAGAAATATTGGACACCCTGGGGGTGCCGTTGATTTAGCTATTTTTTCTTTACATTTAGCAGGAGCTTCTTCTATTCTAGGGGCTATTAATTTTATTTCTACAATTATTAATATACGCCCGGCAGGTATAACTATAGACCGTATACCTTTATTTGTTTGATCTGTATTTATTACTGCTATTTTACTATTACTTTCATTACCTGTATTAGCAGGAGCAATTACTATACTTTTAACAGACCGTAATTTAAACACATCATTTTTTGATCCTTTAGGTGGAGGAGATCCTATCTTATACCAACATTTA---
>GBCMA1711-09|Jassa_marmorata|EU243736||||||EU243736
ACTTTATATTTTATTTTAGGTATTTGGTCTAGATTGGCCGGTACATCTTTAAGTATAATTATCCGAACTGAATTAATAGCTCCAAGAAATGTTATTGGAGATGACCAAATTTACAATGTTATTGTCACAGCACACGCTTTTATTATAATTTTTTTTATGGTTATACCTGTTATAATTGGAGGTTTTGGTAACTGATTAATTCCTTTAATATTAGGAAGACCAGATATAGCTTTTCCCCGAATAAATAATATAAGATTTTGATTACTACCCCCTTCATTAACATTACTTCTAATTAGAGGAATAGTAGAAAGAGGTGTAGGTACAGGTTGAACTGTCTACCCACCTTTAAGAAGAAATATTGGACACCCTGGGGGTGCCGTTGATTTAGCTATTTTTTCTTTACATTTAGCAGGAGCTTCTTCTATTCTAGGGGCTATTAATTTTATTTCTACAATTATTAATATACGCCCGGCAGGTATAACTATAGACCGTATACCTTTATTTGTTTGATCTGTATTTATTACTGCTATTTTACTATTACTTTCATTACCTGTATTAGCAGGAGCAATTACTATACTTTTAACAGACCGTAATTTAAACACATCATTTTTTGATCCTTTAGGTGGAGGAGATCCTATCTTATACCAACATTTA---
>GBCMA1709-09|Jassa_marmorata|EU243738||||||EU243738
ACTTTATATTTTATTTTAGGTATTTGGTCTAGATTGGCCGGTACATCCTTAAGTATAATTATCCGAACTGAATTAATAGCTCCAAGAAATGTTATTGGAGATGACCAAATTTACAATGTTATTGTCACAGCACACGCTTTTATTATAATTTTTTTTATGGTTATACCTGTTATAATTGGAGGTTTTGGTAACTGATTAATTCCTTTAATATTAGGAAGACCAGATATAGCTTTTCCCCGAATAAATAATATAAGATTTTGATTACTACCCCCCTCATTAACATTACTTCTAATTAGAGGAATAGTAGAAAGAGGTGTAGGTACAGGTTGAACTGTCTACCCACCTTTAAGAAGAAATATTGGACACCCTGGGGGTGCCGTTGATTTAGCTATTTTTTCTTTACATTTAGCAGGAGCTTCTTCTATTCTAGGGGCTATTAATTTTATTTCTACAATTATTAATATACGCCCGGCAGGTATAACTATAGACCGTATACCTTTATTTGTTTGATCTGTATTTATTACTGCTATTTTACTATTACTTTCATTACCTGTATTAGCAGGAGCAATTACTATACTTTTAACAGACCGTAATTTAAACACATCATTTTTTGATCCTTTAGGTGGAGGAGATCCTATCTTATACCAACATTTA---
>GBCMA1708-09|Jassa_marmorata|EU243739||||||EU243739
ACTTTATATTTTATTTTAGGTATTTGGTCTAGATTGGCCGGTACATCTTTAAGTATAATTATCCGAACTGAATTAATAGCTCCAAGAAATGTTATTGGAGATGACCAAATTTACAATGTTATTGTCACAGCACACGCTTTTATTATAATTTTTTTTATGGTTATACCTGTTATAATTGGAGGTTTTGGTAACTGATTAATTCCTTTAATATTAGGAAGACCAGATATAGCTTTTCCCCGAATAAATAATATAAGATTTTGATTACTACCCCCTTCATTAACATTACTTCTAATTAGAGGAATAGTAGAAAGAGGTGTAGGTACAGGTTGAACTGTCTACCCACCTTTAAGAAGAAATATTGGACACCCTGGGGGTGCCGTTGATTTAGCTATTTTTTCTTTACATTTAGCAGGAGCTTCTTCTATTCTAGGGGCTATTAATTTTATTTCTACAATTATTAATATACGCCCGGCAGGTATAACTATAGACCGTATACCTTTATTTGTTTGATCTGTATTTATTACTGCTATTTTACTATTACTTTCATTACCTGTATTAGCAGGAGCAATTACTATACTTTTAACAGACCGTAATTTAAACACATCATTTTTTGATCCTTTAGGTGGAGGAGATCCTATCTTATACCAACATTTA---
>GBCMA1707-09|Jassa_marmorata|EU243740||||||EU243740
ACTTTATATTTTATTTTAGGTATTTGGTCTAGATTGGCCGGTACATCTTTAAGTATAATTATCCGAACTGAATTAATAGCTCCAAGAAATGTTATTGGAGATGACCAAATTTACAATGTTATTGTCACAGCACACGCTTTTATTATAATTTTTTTTATGGTTATACCTGTTATAATTGGAGGTTTTGGTAACTGATTAATTCCTTTAATATTAGGAAGACCAGATATAGCTTTTCCCCGAATAAATAATATAAGATTTTGATTACTACCCCCTTCATTAACATTACTTCTAATTAGAGGAATAGTAGAAAGAGGTGTAGGTACAGGTTGAACTGTCTACCCACCTTTAAGAAGAAATATTGGACACCCTGGGGGTGCCGTTGATTTAGCTATTTTTTCTTTACATTTAGCAGGAGCTTCTTCTATTCTAGGGGCTATTAATTTTATTTCTACAATTATTAATATACGCCCGGCAGGTATAACTATAGACCGTATACCTTTATTTGTTTGATCTGTATTTATTACTGCTATTTTACTATTACTTTCATTACCTGTATTAGCAGGAGCAATTACTATACTTTTAACAGACCGTAATTTAAACACATCATTTTTTGATCCTTTAGGTGGAGGAGATCCTATCTTATACCAACATTTA---
>GBCMA1706-09|Jassa_marmorata|EU243741||||||EU243741
ACTTTATATTTTATTTTAGGTATTTGGTCTAGATTGGCCGGTACATCCTTAAGTATAATTATCCGAACTGAATTAATAGCTCCAAGAAATGTTATTGGAGATGACCAAATTTACAATGTTATTGTCACAGCACACGCTTTTATTATAATTTTTTTTATGGTTATACCTGTTATAATTGGAGGTTTTGGTAACTGATTAATTCCTTTAATATTAGGAAGACCAGATATAGCTTTTCCCCGAATAAATAATATAAGATTTTGATTACTACCCCCCTCATTAACATTACTTCTAATTAGAGGAATAGTAGAAAGAGGTGTAGGTACAGGTTGAACTGTCTACCCACCTTTAAGAAGAAATATTGGACACCCTGGGGGTGCCGTTGATTTAGCTATTTTTTCTTTACATTTAGCAGGAGCTTCTTCTATTCTAGGGGCTATTAATTTTATTTCTACAATTATTAATATACGCCCGGCAGGTATAACTATAGACCGTATACCTTTATTTGTTTGATCTGTATTTATTACTGCTATTTTACTATTACTTTCATTACCTGTATTAGCAGGAGCAATTACTATACTTTTAACAGACCGTAATTTAAACACATCATTTTTTGATCCTTTAGGTGGAGGAGATCCTATCTTATACCAACATTTA---
>GBCMA1705-09|Jassa_marmorata|EU243742||||||EU243742
---------------------------------TTGGCCGGTACATCTTTAAGTATAATTATCCGAACTGAATTAATAGCTCCAAGAAATGTTATTGGAGATGACCAAATTTACAATGTTATTGTCACAGCACACGCTTTTATTATAATTTTTTTTATGGTTATACCTGTTATAATTGGAGGTTTTGGTAACTGATTAATTCCTTTAATATTAGGAAGACCAGATATAGCTTTTCCCCGAATAAATAATATAAGATTTTGATTACTACCCCCTTCATTAACATTACTTCTAATTAGAGGAATAGTAGAAAGAGGTGTAGGTACAGGTTGAACTGTCTACCCACCTTTAAGAAGAAATATTGGACACCCTGGGGGTGCCGTTGATTTAGCTATTTTTTCTTTACATTTAGCAGGAGCTTCTTCTATTCTAGGGGCTATTAATTTTATTTCTACAATTATTAATATACGCCCGGCAGGTATAACTATAGACCGTATACCTTTATTTGTTTGATCTGTATTTATTACTGCTATTTTACTATTACTTTCATTACCTGTATTAGCAGGAGCAATTACTATACTTTTAACAGACCGTAATTTAAACACATCATTTTTTGATCCTTTAGGTGGAGGAGATCCTATCTTATACCAACATTTA---
>GBCMA1704-09|Jassa_marmorata|EU243743||||||EU243743
ACTTTATATTTTATTTTAGGTATTTGGTCTAGATTGGCCGGTACATCTTTAAGTATAATTATCCGAACTGAATTAATAGCTCCAAGAAATGTTATTGGAGATGACCAAATTTACAATGTTATTGTCACAGCACACGCTTTTATTATAATTTTTTTTATGGTTATACCTGTTATAATTGGAGGTTTTGGTAACTGATTAATTCCTTTAATATTAGGAAGACCAGATATAGCTTTTCCCCGAATAAATAATATAAGATTTTGATTACTACCCCCTTCATTAACATTACTTCTAATTAGAGGAATAGTAGAAAGAGGTGTAGGTACAGGTTGAACTGTCTACCCACCTTTAAGAAGAAATATTGGACACCCTGGGGGTGCCGTTGATTTAGCTATTTTTTCTTTACATTTAGCAGGAGCTTCTTCTATTCTAGGGGCTATTAATTTTATTTCTACAATTATTAATATACGCCCGGCAGGTATAACTATAGACCGTATACCTTTATTTGTTTGATCTGTATTTATTACTGCTATTTTACTATTACTTTCATTACCTGTATTAGCAGGAGCAATTACTATACTTTTAACAGACCGTAATTTAAACACATCATTTTTTGATCCTTTAGGTGGAGGAGATCCTATCTTATACCAACATTTA---
>GBCMA1703-09|Jassa_marmorata|EU243744||||||EU243744
ACTTTATATTTTATTTTAGGTATTTGGTCTAGATTGGCCGGTACATCCTTAAGTATAATTATCCGAACTGAATTAATAGCTCCAAGAAATGTTATTGGAGATGACCAAATTTACAATGTTATTGTCACAGCACACGCTTTTATTATAATTTTTTTTATGGTTATACCTGTTATAATTGGAGGTTTTGGTAACTGATTAATTCCTTTAATATTAGGAAGACCAGATATAGCTTTTCCCCGAATAAATAATATAAGATTTTGATTACTACCCCCCTCATTAACATTACTTCTAATTAGAGGAATAGTAGAAAGAGGTGTAGGTACAGGTTGAACTGTCTACCCACCTTTAAGAAGAAATATTGGACACCCTGGGGGTGCCGTTGATTTAGCTATTTTTTCTTTACATTTAGCAGGAGCTTCTTCTATTCTAGGGGCTATTAATTTTATTTCTACAATTATTAATATACGCCCGGCAGGTATAACTATAGACCGTATACCTTTATTTGTTTGATCTGTATTTATTACTGCTATTTTACTATTACTTTCATTACCTGTATTAGCAGGAGCAATTACTATACTTTTAACAGACCGTAATTTAAACACATCATTTTTTGATCCTTTAGGTGGAGGAGATCCTATCTTATACCAACATTTA---
>GBCMA1702-09|Jassa_marmorata|EU243745||||||EU243745
ACTTTATATTTTATTTTAGGTATTTGGTCTAGATTGGCCGGTACATCCTTAAGTATAATTATCCGAACTGAATTAATAGCTCCAAGAAATGTTATTGGAGATGACCAAATTTACAATGTTATTGTCACAGCACACGCTTTTATTATAATTTTTTTTATGGTTATACCTGTTATAATTGGAGGTTTTGGTAACTGATTAATTCCTTTAATATTAGGAAGACCAGATATAGCTTTTCCCCGAATAAATAATATAAGATTTTGATTACTACCCCCCTCATTAACATTACTTCTAATTAGAGGAATAGTAGAAAGAGGTGTAGGTACAGGTTGAACTGTCTACCCACCTTTAAGAAGAAATATTGGACACCCTGGGGGTGCCGTTGATTTAGCTATTTTTTCTTTACATTTAGCAGGAGCTTCTTCTATTCTAGGGGCTATTAATTTTATTTCTACAATTATTAATATACGCCCGGCAGGTATAACTATAGACCGTATACCTTTATTTGTTTGATCTGTATTTATTACTGCTATTTTACTATTACTTTCATTACCTGTATTAGCAGGAGCAATTACTATACTTTTAACAGACCGTAATTTAAACACATCATTTTTTGATCCTTTAGGTGGAGGAGATCCTATCTTATACCAACATTTA---
>GBCMA1701-09|Jassa_marmorata|EU243746||||||EU243746
ACTTTATATTTTATTTTAGGTATTTGGTCTAGATTGGCCGGTACATCTTTAAGTATAATTATCCGAACTGAATTAATAGCTCCAAGAAATGTTATTGGAGATGACCAAATTTACAATGTTATTGTCACAGCACACGCTTTTATTATAATTTTTTTTATGGTTATACCTGTTATAATTGGAGGTTTTGGTAACTGATTAATTCCTTTAATATTAGGAAGACCAGATATAGCTTTTCCCCGAATAAATAATATAAGATTTTGATTACTACCCCCTTCATTAACATTACTTCTAATTAGAGGAATAGTAGAAAGAGGTGTAGGTACAGGTTGAACTGTCTACCCACCTTTAAGAAGAAATATTGGACACCCTGGGGGTGCCGTTGATTTAGCTATTTTTTCTTTACATTTAGCAGGAGCTTCTTCTATTCTAGGGGCTATTAATTTTATTTCTACAATTATTAATATACGCCCGGCAGGTATAACTATAGACCGTATACCTTTATTTGTTTGATCTGTATTTATTACTGCTATTTTACTATTACTTTCATTACCTGTATTAGCAGGAGCAATTACTATACTTTTAACAGACCGTAATTTAAACACATCATTTTTTGATCCTTTAGGTGGAGGAGATCCTATCTTATACCAACATTTA---
>VATWO084-14|Jassa_marmorata|WCH_0217|United_States|Virginia|Eastern_Shore_-_Ocean_side|37.605|-75.626|KP254051
ACTTTATATTTTATTTTAGGTATTTGGTCTAGATTGGCTGGTACATCTTTAAGTATAATTATCCGAACTGAATTAATAGCTCCAAGGAATGTTATTGGAGATGACCAAATTTACAATGTTATTGTCACAGCACACGCTTTTATTATAATTTTTTTTATAGTTATACCTGTTATAATTGGAGGTTTTGGTAACTGATTAATTCCTTTAATATTAGGAAGACCAGATATAGCTTTTCCCCGAATAAATAATATAAGATTTTGATTACTACCCCCCTCATTAACATTACTTCTAATTAGAGGAATAGTAGAAAGAGGTGTAGGTACAGGTTGAACTGTTTATCCACCTTTAAGAAGAAATATTGGACACCCTGGGGGTGCCGTTGATTTAGCTATTTTTTCTTTACATTTAGCAGGAGCTTCTTCTATTTTAGGGGCTATTAATTTTATTTCTACAATTATTAATATACGCCCGGCAGGTATAACTATAGACCGTATACCTTTATTTGTTTGATCTGTATTTATTACTGCTATTTTACTATTACTTTCATTACCTGTATTAGCAGGGGCAATTACTATACTTTTAACAGACCGTAATTTAAACACATCATTTTTTGATCCTTTAGGTGGAGGAGATCCTATCTTATATCAACATTTA---
>GBCMA1778-09|Jassa_marmorata|EU243669||||||EU243669
ACTTTATATTTTATTTTAGGTATTTGGTCTAGATTGGCCGGTACATCTTTAAGTATAATTATCCGAACTGAATTAATAGCTCCAAGAAATGTTATTGGAGATGACCAAATTTACAATGTTATTGTCACAGCACACGCTTTTATTATAATTTTTTTTATGGTTATACCTGTTATAATTGGAGGTTTTGGTAACTGATTAATTCCTTTAATATTAGGAAGACCAGATATAGCTTTTCCCCGAATAAATAATATAAGATTTTGATTACTACCCCCTTCATTAACATTACTTCTAATTAGAGGAATAGTAGAAAGAGGTGTAGGTACAGGTTGAACTGTCTACCCACCTTTAAGAAGAAATATTGGACACCCTGGGGGTGCCGTTGATTTAGCTATTTTTTCTTTACATTTAGCAGGAGCTTCTTCTATTCTAGGGGCTATTAATTTTATTTCTACAATTATTAATATACGCCCGGCAGGTATAACTATAGACCGTATACCTTTATTTGTTTGATCTGTATTTATTACTGCTATTTTACTATTACTTTCATTACCTGTATTAGCAGGAGCAATTACTATACTTTTATCAGACCGTAATTTAAACACATCATTTTTTGATCCTTTAGGTGGAGGAGATCCTATCTTATACCAACATTTA---
>GBCMA4954-13|Jassa_marmorata|KC701024|United_States|New_York|New_YorkCold_Spring_Harbor_Cold_Spring_Harbor_Laboratory_Bay|40.85|-73.46|KC701024
------TATTTTATTTTAGGTATTTGGTCTAGATTGGCTGGTACATCTTTAAGTATAATTATCCGAACTGAATTAATAGCTCCAAGGAATGTTATTGGAGATGACCAAATTTACAATGTTATTGTCACAGCACACGCTTTTATTATAATTTTTTTTATAGTTATACCTGTTATAATTGGAGGTTTTGGTAACTGATTAATTCCTTTAATATTAGGAAGACCAGATATAGCTTTTCCCCGAATAAATAATATAAGATTTTGATTACTACCCCCCTCATTAACATTACTTCTAATTAGAGGAATAGTAGAAAGAGGTGTAGGTACAGGTTGAACTGTTTATCCACCTTTAAGAAGAAATATTGGACACCCTGGGGGTGCCGTTGATTTAGCTATTTTTTCTTTACATTTAGCAGGAGCTTCTTCTATTTTAGGGGCTATTAATTTTATTTCTACAATTATTAATATACGCCCGGCAGGTATAACTATAGACCGTATACCTTTATTTGTTTGATCTGTATTTATTACTGCTATTTTACTATTACTTTCATTACCTGTATTAGCAGGGGCAATTACTATACTTTTAACAGACCGTAATTTAAACACATCATTTTTTGATCCT---------------------------------------
>GBCMA1781-09|Jassa_marmorata|EU243666||||||EU243666
ACTTTATATTTTATTTTAGGTATTTGGTCTAGATTGGCCGGTACATCTTTAAGTATAATTATCCGAACTGAATTAATAGCTCCAAGAAATGTTATTGGAGATGACCAAATTTACAATGTTATTGTCACAGCACACGCTTTTATTATAATTTTTTTTATGGTTATACCTGTTATAATTGGAGGTTTTGGTAACTGATTAATTCCTTTAATATTAGGAAGACCAGATATAGCTTTTCCCCGAATAAATAATATAAGATTTTGATTACTACCCCCTTCATTAACATTACTTCTAATTAGAGGAATAGTAGAAAGAGGTGTAGGTACAGGTTGAACTGTCTACCCACCTTTAAGAAGAAATATTGGACACCCTGGGGGTGCCGTTGATTTAGCTATTTTTTCTTTACATTTAGCAGGAGCTTCTTCTATTCTAGGGGCTATTAATTTTATTTCTACAATTATTAATATACGCCCGGCAGGTATAACTATAGACCGTATACCTTTATTTGTTTGATCTGTATTTATTACTGCTATTTTACTATTACTTTCATTACCTGTATTAGCAGGAGCAATTACTATACTTTTAACAGACCGTAATTTAAACACATCATTTTTTGATCCTTTAGGTGGAGGAGATCCTATCTTATACCAACATTTA---
>GBCMA1779-09|Jassa_marmorata|EU243668||||||EU243668
ACTTTATATTTTATTTTAGGTATTTGGTCTAGATTGGCCGGTACATCTTTAAGTATAATTATCCGAACTGAATTAATAGCTCCAAGAAATGTTATTGGAGATGACCAAATTTACAATGTTATTGTCACAGCACACGCTTTTATTATAATTTTTTTTATGGTTATACCTGTTATAATTGGAGGTTTTGGTAACTGATTAATTCCTTTAATATTAGGAAGACCAGATATAGCTTTTCCCCGAATAAATAATATAAGATTTTGATTACTACCCCCTTCATTAACATTACTTCTAATTAGAGGAATAGTAGAAAGAGGTGTAGGTACAGGTTGAACTGTCTACCCACCTTTAAGAAGAAATATTGGACACCCTGGGGGTGCCGTTGATTTAGCTATTTTTTCTTTACATTTAGCAGGAGCTTCTTCTATTCTAGGGGCTATTAATTTTATTTCTACAATTATTAATATACGCCCGGCAGGTATAACTATAGACCGTATACCTTTATTTGTTTGATCTGTATTTATTACTGCTATTTTACTATTACTTTCATTACCTGTATTAGCAGGAGCAATTACTATACTTTTAACAGACCGTAATTTAAACACATCATTTTTTGATCCTTTAGGTGGAGGAGATCCTATCTTATACCAACATTTA---
>BNSC004-10|Jassa_marmorata|MT00004|North_Sea||German_Bight|54.169|7.898|KT208811
---TTATATTTTATTTTAGGTATTTGGTCTAGATTGGCCGGTACATCTTTAAGTATAATTATCCGAACTGAATTAATAGCTCCAAGAAATGTTATTGGAGATGACCAAATTTACAATGTTATTGTCACAGCACACGCTTTTATTATAATTTTTTTTATGGTTATACCTGTTATAATTGGAGGTTTTGGTAACTGATTAATTCCTTTAATATTAGGAAGACCAGATATAGCTTTTCCCCGAATAAATAATATAAGATTTTGATTACTACCCCCCTCATTAACATTACTTCTAATTAGAGGAATAGTAGAAAGAGGTGTAGGTACAGGTTGAACTGTCTACCCACCTTTAAGAAGAAATATTGGACACCCTGGGGGTGCCGTTGATTTAGCTATTTTTTCTTTACATTTAGCAGGAGCTTCTTCTATTCTAGGGGCTATTAATTTTATTTCTACAATTATTAATATACGCCCGGCAGGTATAACTATAGACCGTATACCTTTATTTGTTTGATCTGTATTTATTACTGCTATTTTACTATTACTTTCATTACCTGTATTAGCAGGAGCAATTACTATACTTTTAACAGACCGTAATTTAAACACATCATTTTTTGATCCTTTAGGTGGAGGAGATCCTATCTTATACCAACAT------
>GBCMA1777-09|Jassa_marmorata|EU243670||||||EU243670
ACTTTATATTTTATTTTAGGTATTTGGTCTAGATTGGCCGGTACATCTTTAAGTATAATTATCCGAACTGAATTAATAGCTCCAAGAAATGTTATTGGAGATGACCAAATTTACAATGTTATTGTCACAGCACACGCTTTTATTATAATTTTTTTTATGGTTATACCTGTTATAATTGGAGGTTTTGGTAACTGATTAATTCCTTTAATATTAGGAAGACCAGATATAGCTTTTCCCCGAATAAATAATATAAGATTTTGATTACTACCCCCTTCATTAACATTACTTCTAATTAGAGGAATAGTAGAAAGAGGTGTAGGTACAGGTTGAACTGTCTACCCACCTTTAAGAAGAAATATTGGACACCCTGGGGGTGCCGTTGATTTAGCTATTTTTTCTTTACATTTAGCAGGAGCTTCTTCTATTCTAGGGGCTATTAATTTTATTTCTACAATTATTAATATACGCCCGGCAGGTATAACTATAGACCGTATACCTTTATTTGTTTGATCTGTATTTATTACTGCTATTTTACTATTACTTTCATTACCTGTATTAGCAGGAGCAATTACTATACTTTTAACAGACCGTAATTTAAACACATCATTTTTTGATCCTTTAGGTGGAGGAGATCCTATCTTATACCAACATTTA---
>SDP258015-15|Jassa_marmorata|14_UNE_MW_001|United_States|Maine|New_Meadows_River|43.894|-69.89|KT601632
ACTTTATATTTTATTTTAGGTATTTGGTCTAGATTGGCCGGTACATCTTTAAGTATAATTATCCGAACTGAATTAATAGCTCCAAGAAATGTTATTGGAGATGACCAAATTTACAATGTTATTGTCACAGCACACGCTTTTATTATAATTTTTTTTATGGTTATACCTGTTATAATTGGAGGTTTTGGTAACTGATTAATTCCTTTAATATTAGGAAGACCAGATATAGCTTTTCCCCGAATAAATAATATAAGATTTTGATTACTACCCCCCTCATTAACATTACTTCTAATTAGAAGAATAGTAGAAAGAGGTGTAGGTACAGGTTGAACTGTCTACCCACCTTTAAGAAGAAATATTGGACACCCTGGGGGTGCCGTTGATTTAGCTATTTTTTCTTTACATTTAGCAGGAGCTTCTTCTATTCTAGGGGCTATTAATTTTATTTCTACAATTATTAATATACGCCCGGCAGGTATAACTATAGACCGTATACCTTTATTTGTTTGATCTGTATTTATTACTGCTATTTTACTATTACTTTCATTACCTGTATTAGCAGGAGCAATTACTATACTTTTAACAGACCGTAATTTAAACACATCATTTTTTGATCCTTTAGGTGGAGGAGATCCTATCTTATACCAACATTTATTT
>MOBIL839-15|Jassa_marmorata|BOLD-GPCI96RS0|Canada|Nova_Scotia|Halifax_Regional_Municipality|44.6406|-63.9287|
ACTTTATATTTTATTTTAGGTATTTGGTCTAGATTGGCCGGTACATCTTTAAGTATAATTATCCGAACTGAATTAATAGCTCCAAGAAATGTTATTGGGGATGACCAAATTTACAATGTTATTGTCACAGCACACGCTTTTATTATAATTTTTTTTATGGTTATACCTGTTATAATTGGAGGTTTTGGTAACTGATTAATTCCTTTAATATTAGGAAGACCAGATATAGCTTTTCCCCGAATAAATAATATAAGATTTTGATTACTACCCCCCTCATTAACATTACTTCTAATTAGAGGAATAGTAGAAAGAGGTGTAGGTACAGGTTGAACTGTCTACCCACCTTTAAGAAGAAATATTGGTCACCCTGGGGGTGCCGTTGATTTAGCTATTTTTTCTTTACATTTAGCAGGAGCTTCTTCTATTCTAGGGGCTATTAATTTTATTTCTACAATTATTAATATACGCCCGGCAGGTATAACTATAGACCGTATACCTTTATTTGTTTGATCTGTATTTATTACTGCTATTTTACTATTACTTTCATTACCTGTATTAGCAGGAGCAATTACTATACTTTTAACAGACCGTAATTTAAACACATCATTTTTTGATCCTTTAGGTGGA------------------------------
>JASSA334-19|Jassa_marmorata|Horns_RevA4.5|North_Sea|||55.6008|7.5825|
ACTTTATATTTTATTTTAGGTATTTGGTCTAGATTGGCCGGTACATCTTTAAGTATAATTATCCGAACTGAATTAATAGCTCCAAGAAATGTTATTGGAGATGACCAAATTTACAATGTTATTGTCACAGCACACGCTTTTATTATAATTTTTTTTATGGTTATACCTGTTATAATTGGAGGTTTTGGTAACTGATTAATTCCTTTAATATTAGGAAGACCAGATATAGCTTTTCCCCGAATAAATAATATAAGATTTTGATTACTACCCCCTTCATTAACATTACTTCTAATTAGAGGAATAGTAGAAAGAGGTGTAGGTACAGGTTGAACTGTCTACCCACCTTTAAGAAGAAATATTGGACACCCTGGGGGTGCCGTTGATTTAGCTATTTTTTCTTTACATTTAGCAGGAGCTTCTTCTATTCTAGGGGCTATTAATTTTATTTCTACAATTATTAATATACGCCCGGCAGGTATAACTATAGACCGTATACCTTTATTTGTTTGATCTGTATTTATTACTGCTATTTTACTATTACTTTCATTACCTGTATTAGCAGGAGCAATTACTATACTTTTAACAGACCGTAATTTAAACACATCATTTTTTGATCCTTTAGGTGGAGGAGATCCTATCTTATACCAACATTTA---
>JASSA333-19|Jassa_marmorata|Horns_RevA4.4|North_Sea|||55.6008|7.5825|
ACTTTATATTTTATTTTAGGTATTTGGTCTAGATTGGCCGGTACATCTTTAAGTATAATTATCCGAACTGAATTAATAGCTCCAAGAAATGTTATTGGAGATGACCAAATTTACAATGTTATTGTCACAGCACACGCTTTTATTATAATTTTTTTTATGGTTATACCTGTTATAATTGGAGGTTTTGGTAACTGATTAATTCCTTTAATATTAGGAAGACCAGATATAGCTTTTCCCCGAATAAATAATATAAGATTTTGATTACTACCCCCTTCATTAACATTACTTCTAATTAGAGGAATAGTAGAAAGAGGTGTAGGTACAGGTTGAACTGTCTACCCACCTTTAAGAAGAAATATTGGACACCCTGGGGGTGCCGTTGATTTAGCTATTTTTTCTTTACATTTAGCAGGAGCTTCTTCTATTCTAGGGGCTATTAATTTTATTTCTACAATTATTAATATACGCCCGGCAGGTATAACTATAGACCGTATACCTTTATTTGTTTGATCTGTATTTATTACTGCTATTTTACTATTACTTTCATTACCTGTATTAGCAGGAGCAATTACTATACTTTTAACAGACCGTAATTTAAACACATCATTTTTTGATCCTTTAGGTGGAGGAGATCCTATCTTATACCAACATTTA---
>JASSA332-19|Jassa_marmorata|Horns_RevA4.3|North_Sea|||55.6008|7.5825|
ACTTTATATTTTATTTTAGGTATTTGGTCTAGATTGGCCGGTACATCTTTAAGTATAATTATCCGAACTGAATTAATAGCTCCAAGAAATGTTATTGGAGATGACCAAATTTACAATGTTATTGTCACAGCACACGCTTTTATTATAATTTTTTTTATGGTTATACCTGTTATAATTGGAGGTTTTGGTAACTGATTAATTCCTTTAATATTAGGAAGACCAGATATAGCTTTTCCCCGAATAAATAATATAAGATTTTGATTACTACCCCCTTCATTAACATTACTTCTAATTAGAGGAATAGTAGAAAGAGGTGTAGGTACAGGTTGAACTGTCTACCCACCTTTAAGAAGAAATATTGGACACCCTGGGGGTGCCGTTGATTTAGCTATTTTTTCTTTACATTTAGCAGGAGCTTCTTCTATTCTAGGGGCTATTAATTTTATTTCTACAATTATTAATATACGCCCGGCAGGTATAACTATAGACCGTATACCTTTATTTGTTTGATCTGTATTTATTACTGCTATTTTACTATTACTTTCATTACCTGTATTAGCAGGAGCAATTACTATACTTTTAACAGACCGTAATTTAAACACATCATTTTTTGATCCTTTAGGTGGAGGAGATCCTATCTTATACCAACATTTA---
>JASSA331-19|Jassa_marmorata|Horns_RevA4.2|North_Sea|||55.6008|7.5825|
ACTTTATATTTTATTTTAGGTATTTGGTCTAGATTGGCCGGTACATCTTTAAGTATAATTATCCGAACTGAATTAATAGCTCCAAGAAATGTTATTGGAGATGACCAAATTTACAATGTTATTGTCACAGCACACGCTTTTATTATAATTTTTTTTATGGTTATACCTGTTATAATTGGAGGTTTTGGTAACTGATTAATTCCTTTAATATTAGGAAGACCAGATATAGCTTTTCCCCGAATAAATAATATAAGATTTTGATTACTACCCCCTTCATTAACATTACTTCTAATTAGAGGAATAGTAGAAAGAGGTGTAGGTACAGGTTGAACTGTCTACCCACCTTTAAGAAGAAATATTGGACACCCTGGGGGTGCCGTTGATTTAGCTATTTTTTCTTTACATTTAGCAGGAGCTTCTTCTATTCTAGGGGCTATTAATTTTATTTCTACAATTATTAATATACGCCCGGCAGGTATAACTATAGACCGTATACCTTTATTTGTTTGATCTGTATTTATTACTGCTATTTTACTATTACTTTCATTACCTGTATTAGCAGGAGCAATTACTATACTTTTAACAGACCGTAATTTAAACACATCATTTTTTGATCCTTTAGGTGGAGGAGATCCTATCTTATACCAACATTTA---
>JASSA330-19|Jassa_marmorata|Horns_RevA4.1|North_Sea|||55.6008|7.5825|
ACTTTATATTTTATTTTAGGTATTTGGTCTAGATTGGCCGGTACATCTTTAAGTATAATTATCCGAACTGAATTAATAGCTCCAAGAAATGTTATTGGAGATGACCAAATTTACAATGTTATTGTCACAGCACACGCTTTTATTATAATTTTTTTTATGGTTATACCTGTTATAATTGGAGGTTTTGGTAACTGATTAATTCCTTTAATATTAGGAAGACCAGATATAGCTTTTCCCCGAATAAATAATATAAGATTTTGATTACTACCCCCTTCATTAACATTACTTCTAATTAGAGGAATAGTAGAAAGAGGTGTAGGTACAGGTTGAACTGTCTACCCACCTTTAAGAAGAAATATTGGACACCCTGGGGGTGCCGTTGATTTAGCTATTTTTTCTTTACATTTAGCAGGAGCTTCTTCTATTCTAGGGGCTATTAATTTTATTTCTACAATTATTAATATACGCCCGGCAGGTATAACTATAGACCGTATACCTTTATTTGTTTGATCTGTATTTATTACTGCTATTTTACTATTACTTTCATTACCTGTATTAGCAGGAGCAATTACTATACTTTTAACAGACCGTAATTTAAACACATCATTTTTTGATCCTTTAGGTGGAGGAGATCCTATCTTATACCAACATTTA---
>JASSA329-19|Jassa_marmorata|M1.2|North_Sea|||55.6008|7.5825|
ACTTTATATTTTATTTTAGGTATTTGGTCTAGATTGGCCGGTACATCTTTAAGTATAATTATCCGAACTGAATTAATAGCTCCAAGAAATGTTATTGGAGATGACCAAATTTACAATGTTATTGTCACAGCACACGCTTTTATTATAATTTTTTTTATGGTTATACCTGTTATAATTGGAGGTTTTGGTAACTGATTAATTCCTTTAATATTAGGAAGACCAGATATAGCTTTTCCCCGAATAAATAATATAAGATTTTGATTACTACCCCCTTCATTAACATTACTTCTAATTAGAGGAATAGTAGAAAGAGGTGTAGGTACAGGTTGAACTGTCTACCCACCTTTAAGAAGAAATATTGGACACCCTGGGGGTGCCGTTGATTTAGCTATTTTTTCTTTACATTTAGCAGGAGCTTCTTCTATTCTAGGGGCTATTAATTTTATTTCTACAATTATTAATATACGCCCGGCAGGTATAACTATAGACCGTATACCTTTATTTGTTTGATCTGTATTTATTACTGCTATTTTACTATTACTTTCATTACCTGTATTAGCAGGAGCAATTACTATACTTTTAACAGACCGTAATTTAAACACATCATTTTTTGATCCTTTAGGTGGAGGAGATCCTATCTTATACCAACATTTA---
>JASSA328-19|Jassa_marmorata|M1.1|North_Sea|||55.6008|7.5825|
ACTTTATATTTTATTTTAGGTATTTGGTCTAGATTGGCCGGTACATCTTTAAGTATAATTATCCGAACTGAATTAATAGCTCCAAGAAATGTTATTGGAGATGACCAAATTTACAATGTTATTGTCACAGCACACGCTTTTATTATAATTTTTTTTATGGTTATACCTGTTATAATTGGAGGTTTTGGTAACTGATTAATTCCTTTAATATTAGGAAGACCAGATATAGCTTTTCCCCGAATAAATAATATAAGATTTTGATTACTACCCCCTTCATTAACATTACTTCTAATTAGAGGAATAGTAGAAAGAGGTGTAGGTACAGGTTGAACTGTCTACCCACCTTTAAGAAGAAATATTGGACACCCTGGGGGTGCCGTTGATTTAGCTATTTTTTCTTTACATTTAGCAGGAGCTTCTTCTATTCTAGGGGCTATTAATTTTATTTCTACAATTATTAATATACGCCCGGCAGGTATAACTATAGACCGTATACCTTTATTTGTTTGATCTGTATTTATTACTGCTATTTTACTATTACTTTCATTACCTGTATTAGCAGGAGCAATTACTATACTTTTAACAGACCGTAATTTAAACACATCATTTTTTGATCCTTTAGGTGGAGGAGATCCTATCTTATACCAACATTTA---
>JASSA327-19|Jassa_marmorata|C5.2|North_Sea|||55.6008|7.5825|
ACTTTATATTTTATTTTAGGTATTTGGTCTAGATTGGCCGGTACATCTTTAAGTATAATTATCCGAACTGAATTAATAGCTCCAAGAAATGTTATTGGAGATGACCAAATTTACAATGTTATTGTCACAGCACACGCTTTTATTATAATTTTTTTTATGGTTATACCTGTTATAATTGGAGGTTTTGGTAACTGATTAATTCCTTTAATATTAGGAAGACCAGATATAGCTTTTCCCCGAATAAATAATATAAGATTTTGATTACTACCCCCTTCATTAACATTACTTCTAATTAGAGGAATAGTAGAAAGAGGTGTAGGTACAGGTTGAACTGTCTACCCACCTTTAAGAAGAAATATTGGACACCCTGGGGGTGCCGTTGATTTAGCTATTTTTTCTTTACATTTAGCAGGAGCTTCTTCTATTCTAGGGGCTATTAATTTTATTTCTACAATTATTAATATACGCCCGGCAGGTATAACTATAGACCGTATACCTTTATTTGTTTGATCTGTATTTATTACTGCTATTTTACTATTACTTTCATTACCTGTATTAGCAGGAGCAATTACTATACTTTTAACAGACCGTAATTTAAACACATCATTTTTTGATCCTTTAGGTGGAGGAGATCCTATCTTATACCAACATTTA---
>JASSA326-19|Jassa_marmorata|C5.1|North_Sea|||55.6008|7.5825|
ACTTTATATTTTATTTTAGGTATTTGGTCTAGATTGGCCGGTACATCTTTAAGTATAATTATCCGAACTGAATTAATAGCTCCAAGAAATGTTATTGGAGATGACCAAATTTACAATGTTATTGTCACAGCACACGCTTTTATTATAATTTTTTTTATGGTTATACCTGTTATAATTGGAGGTTTTGGTAACTGATTAATTCCTTTAATATTAGGAAGACCAGATATAGCTTTTCCCCGAATAAATAATATAAGATTTTGATTACTACCCCCTTCATTAACATTACTTCTAATTAGAGGAATAGTAGAAAGAGGTGTAGGTACAGGTTGAACTGTCTACCCACCTTTAAGAAGAAATATTGGACACCCTGGGGGTGCCGTTGATTTAGCTATTTTTTCTTTACATTTAGCAGGAGCTTCTTCTATTCTAGGGGCTATTAATTTTATTTCTACAATTATTAATATACGCCCGGCAGGTATAACTATAGACCGTATACCTTTATTTGTTTGATCTGTATTTATTACTGCTATTTTACTATTACTTTCATTACCTGTATTAGCAGGAGCAATTACTATACTTTTAACAGACCGTAATTTAAACACATCATTTTTTGATCCTTTAGGTGGAGGAGATCCTATCTTATACCAACATTTA---
>JASSA325-19|Jassa_marmorata|G7.32|North_Sea|||55.6008|7.5825|
ACTTTATATTTTATTTTAGGTATTTGGTCTAGATTGGCCGGTACATCTTTAAGTATAATTATCCGAACTGAATTAATAGCTCCAAGAAATGTTATTGGAGATGACCAAATTTACAATGTTATTGTCACAGCACACGCTTTTATTATAATTTTTTTTATGGTTATACCTGTTATAATTGGAGGTTTTGGTAACTGATTAATTCCTTTAATATTAGGAAGACCAGATATAGCTTTTCCCCGAATAAATAATATAAGATTTTGATTACTACCCCCTTCATTAACATTACTTCTAATTAGAGGAATAGTAGAAAGAGGTGTAGGTACAGGTTGAACTGTCTACCCACCTTTAAGAAGAAATATTGGACACCCTGGGGGTGCCGTTGATTTAGCTATTTTTTCTTTACATTTAGCAGGAGCTTCTTCTATTCTAGGGGCTATTAATTTTATTTCTACAATTATTAATATACGCCCGGCAGGTATAACTATAGACCGTATACCTTTATTTGTTTGATCTGTATTTATTACTGCTATTTTACTATTACTTTCATTACCTGTATTAGCAGGAGCAATTACTATACTTTTAACAGACCGTAATTTAAACACATCATTTTTTGATCCTTTAGGTGGAGGAGATCCTATCTTATACCAACATTTA---
>JASSA324-19|Jassa_marmorata|G7.31|North_Sea|||55.6008|7.5825|
ACTTTATATTTTATTTTAGGTATTTGGTCTAGATTGGCCGGTACATCTTTAAGTATAATTATCCGAACTGAATTAATAGCTCCAAGAAATGTTATTGGAGATGACCAAATTTACAATGTTATTGTCACAGCACACGCTTTTATTATAATTTTTTTTATGGTTATACCTGTTATAATTGGAGGTTTTGGTAACTGATTAATTCCTTTAATATTAGGAAGACCAGATATAGCTTTTCCCCGAATAAATAATATAAGATTTTGATTACTACCCCCTTCATTAACATTACTTCTAATTAGAGGAATAGTAGAAAGAGGTGTAGGTACAGGTTGAACTGTCTACCCACCTTTAAGAAGAAATATTGGACACCCTGGGGGTGCCGTTGATTTAGCTATTTTTTCTTTACATTTAGCAGGAGCTTCTTCTATTCTAGGGGCTATTAATTTTATTTCTACAATTATTAATATACGCCCGGCAGGTATAACTATAGACCGTATACCTTTATTTGTTTGATCTGTATTTATTACTGCTATTTTACTATTACTTTCATTACCTGTATTAGCAGGAGCAATTACTATACTTTTAACAGACCGTAATTTAAACACATCATTTTTTGATCCTTTAGGTGGAGGAGATCCTATCTTATACCAACATTTA---
>JASSA323-19|Jassa_marmorata|G7.30|North_Sea|||55.6008|7.5825|
ACTTTATATTTTATTTTAGGTATTTGGTCTAGATTGGCCGGTACATCTTTAAGTATAATTATCCGAACTGAATTAATAGCTCCAAGAAATGTTATTGGAGATGACCAAATTTACAATGTTATTGTCACAGCACACGCTTTTATTATAATTTTTTTTATGGTTATACCTGTTATAATTGGAGGTTTTGGTAACTGATTAATTCCTTTAATATTAGGAAGACCAGATATAGCTTTTCCCCGAATAAATAATATAAGATTTTGATTACTACCCCCTTCATTAACATTACTTCTAATTAGAGGAATAGTAGAAAGAGGTGTAGGTACAGGTTGAACTGTCTACCCACCTTTAAGAAGAAATATTGGACACCCTGGGGGTGCCGTTGATTTAGCTATTTTTTCTTTACATTTAGCAGGAGCTTCTTCTATTCTAGGGGCTATTAATTTTATTTCTACAATTATTAATATACGCCCGGCAGGTATAACTATAGACCGTATACCTTTATTTGTTTGATCTGTATTTATTACTGCTATTTTACTATTACTTTCATTACCTGTATTAGCAGGAGCAATTACTATACTTTTAACAGACCGTAATTTAAACACATCATTTTTTGATCCTTTAGGTGGAGGAGATCCTATCTTATACCAACATTTA---
>JASSA322-19|Jassa_marmorata|G7.29|North_Sea|||55.6008|7.5825|
ACTTTATATTTTATTTTAGGTATTTGGTCTAGATTGGCCGGTACATCTTTAAGTATAATTATCCGAACTGAATTAATAGCTCCAAGAAATGTTATTGGAGATGACCAAATTTACAATGTTATTGTCACAGCACACGCTTTTATTATAATTTTTTTTATGGTTATACCTGTTATAATTGGAGGTTTTGGTAACTGATTAATTCCTTTAATATTAGGAAGACCAGATATAGCTTTTCCCCGAATAAATAATATAAGATTTTGATTACTACCCCCTTCATTAACATTACTTCTAATTAGAGGAATAGTAGAAAGAGGTGTAGGTACAGGTTGAACTGTCTACCCACCTTTAAGAAGAAATATTGGACACCCTGGGGGTGCCGTTGATTTAGCTATTTTTTCTTTACATTTAGCAGGAGCTTCTTCTATTCTAGGGGCTATTAATTTTATTTCTACAATTATTAATATACGCCCGGCAGGTATAACTATAGACCGTATACCTTTATTTGTTTGATCTGTATTTATTACTGCTATTTTACTATTACTTTCATTACCTGTATTAGCAGGAGCAATTACTATACTTTTAACAGACCGTAATTTAAACACATCATTTTTTGATCCTTTAGGTGGAGGAGATCCTATCTTATACCAACATTTA---
>JASSA321-19|Jassa_marmorata|G7.28|North_Sea|||55.6008|7.5825|
ACTTTATATTTTATTTTAGGTATTTGGTCTAGATTGGCCGGTACATCTTTAAGTATAATTATCCGAACTGAATTAATAGCTCCAAGAAATGTTATTGGAGATGACCAAATTTACAATGTTATTGTCACAGCACACGCTTTTATTATAATTTTTTTTATGGTTATACCTGTTATAATTGGAGGTTTTGGTAACTGATTAATTCCTTTAATATTAGGAAGACCAGATATAGCTTTTCCCCGAATAAATAATATAAGATTTTGATTACTACCCCCTTCATTAACATTACTTCTAATTAGAGGAATAGTAGAAAGAGGTGTAGGTACAGGTTGAACTGTCTACCCACCTTTAAGAAGAAATATTGGACACCCTGGGGGTGCCGTTGATTTAGCTATTTTTTCTTTACATTTAGCAGGAGCTTCTTCTATTCTAGGGGCTATTAATTTTATTTCTACAATTATTAATATACGCCCGGCAGGTATAACTATAGACCGTATACCTTTATTTGTTTGATCTGTATTTATTACTGCTATTTTACTATTACTTTCATTACCTGTATTAGCAGGAGCAATTACTATACTTTTAACAGACCGTAATTTAAACACATCATTTTTTGATCCTTTAGGTGGAGGAGATCCTATCTTATACCAACATTTA---
>JASSA320-19|Jassa_marmorata|G7.27|North_Sea|||55.6008|7.5825|
ACTTTATATTTTATTTTAGGTATTTGGTCTAGATTGGCCGGTACATCTTTAAGTATAATTATCCGAACTGAATTAATAGCTCCAAGAAATGTTATTGGAGATGACCAAATTTACAATGTTATTGTCACAGCACACGCTTTTATTATAATTTTTTTTATGGTTATACCTGTTATAATTGGAGGTTTTGGTAACTGATTAATTCCTTTAATATTAGGAAGACCAGATATAGCTTTTCCCCGAATAAATAATATAAGATTTTGATTACTACCCCCTTCATTAACATTACTTCTAATTAGAGGAATAGTAGAAAGAGGTGTAGGTACAGGTTGAACTGTCTACCCACCTTTAAGAAGAAATATTGGACACCCTGGGGGTGCCGTTGATTTAGCTATTTTTTCTTTACATTTAGCAGGAGCTTCTTCTATTCTAGGGGCTATTAATTTTATTTCTACAATTATTAATATACGCCCGGCAGGTATAACTATAGACCGTATACCTTTATTTGTTTGATCTGTATTTATTACTGCTATTTTACTATTACTTTCATTACCTGTATTAGCAGGAGCAATTACTATACTTTTAACAGACCGTAATTTAAACACATCATTTTTTGATCCTTTAGGTGGAGGAGATCCTATCTTATACCAACATTTA---
>JASSA319-19|Jassa_marmorata|G7.26|North_Sea|||55.6008|7.5825|
ACTTTATATTTTATTTTAGGTATTTGGTCTAGATTGGCCGGTACATCTTTAAGTATAATTATCCGAACTGAATTAATAGCTCCAAGAAATGTTATTGGAGATGACCAAATTTACAATGTTATTGTCACAGCACACGCTTTTATTATAATTTTTTTTATGGTTATACCTGTTATAATTGGAGGTTTTGGTAACTGATTAATTCCTTTAATATTAGGAAGACCAGATATAGCTTTTCCCCGAATAAATAATATAAGATTTTGATTACTACCCCCTTCATTAACATTACTTCTAATTAGAGGAATAGTAGAAAGAGGTGTAGGTACAGGTTGAACTGTCTACCCACCTTTAAGAAGAAATATTGGACACCCTGGGGGTGCCGTTGATTTAGCTATTTTTTCTTTACATTTAGCAGGAGCTTCTTCTATTCTAGGGGCTATTAATTTTATTTCTACAATTATTAATATACGCCCGGCAGGTATAACTATAGACCGTATACCTTTATTTGTTTGATCTGTATTTATTACTGCTATTTTACTATTACTTTCATTACCTGTATTAGCAGGAGCAATTACTATACTTTTAACAGACCGTAATTTAAACACATCATTTTTTGATCCTTTAGGTGGAGGAGATCCTATCTTATACCAACATTTA---
>JASSA318-19|Jassa_marmorata|G7.25|North_Sea|||55.6008|7.5825|
ACTTTATATTTTATTTTAGGTATTTGGTCTAGATTGGCCGGTACATCTTTAAGTATAATTATCCGAACTGAATTAATAGCTCCAAGAAATGTTATTGGAGATGACCAAATTTACAATGTTATTGTCACAGCACACGCTTTTATTATAATTTTTTTTATGGTTATACCTGTTATAATTGGAGGTTTTGGTAACTGATTAATTCCTTTAATATTAGGAAGACCAGATATAGCTTTTCCCCGAATAAATAATATAAGATTTTGATTACTACCCCCTTCATTAACATTACTTCTAATTAGAGGAATAGTAGAAAGAGGTGTAGGTACAGGTTGAACTGTCTACCCACCTTTAAGAAGAAATATTGGACACCCTGGGGGTGCCGTTGATTTAGCTATTTTTTCTTTACATTTAGCAGGAGCTTCTTCTATTCTAGGGGCTATTAATTTTATTTCTACAATTATTAATATACGCCCGGCAGGTATAACTATAGACCGTATACCTTTATTTGTTTGATCTGTATTTATTACTGCTATTTTACTATTACTTTCATTACCTGTATTAGCAGGAGCAATTACTATACTTTTAACAGACCGTAATTTAAACACATCATTTTTTGATCCTTTAGGTGGAGGAGATCCTATCTTATACCAACATTTA---
>JASSA317-19|Jassa_marmorata|G7.24|North_Sea|||55.6008|7.5825|
ACTTTATATTTTATTTTAGGTATTTGGTCTAGATTGGCCGGTACATCTTTAAGTATAATTATCCGAACTGAATTAATAGCTCCAAGAAATGTTATTGGAGATGACCAAATTTACAATGTTATTGTCACAGCACACGCTTTTATTATAATTTTTTTTATGGTTATACCTGTTATAATTGGAGGTTTTGGTAACTGATTAATTCCTTTAATATTAGGAAGACCAGATATAGCTTTTCCCCGAATAAATAATATAAGATTTTGATTACTACCCCCTTCATTAACATTACTTCTAATTAGAGGAATAGTAGAAAGAGGTGTAGGTACAGGTTGAACTGTCTACCCACCTTTAAGAAGAAATATTGGACACCCTGGGGGTGCCGTTGATTTAGCTATTTTTTCTTTACATTTAGCAGGAGCTTCTTCTATTCTAGGGGCTATTAATTTTATTTCTACAATTATTAATATACGCCCGGCAGGTATAACTATAGACCGTATACCTTTATTTGTTTGATCTGTATTTATTACTGCTATTTTACTATTACTTTCATTACCTGTATTAGCAGGAGCAATTACTATACTTTTAACAGACCGTAATTTAAACACATCATTTTTTGATCCTTTAGGTGGAGGAGATCCTATCTTATACCAACATTTA---
>JASSA316-19|Jassa_marmorata|G7.23|North_Sea|||55.6008|7.5825|
ACTTTATATTTTATTTTAGGTATTTGGTCTAGATTGGCCGGTACATCTTTAAGTATAATTATCCGAACTGAATTAATAGCTCCAAGAAATGTTATTGGAGATGACCAAATTTACAATGTTATTGTCACAGCACACGCTTTTATTATAATTTTTTTTATGGTTATACCTGTTATAATTGGAGGTTTTGGTAACTGATTAATTCCTTTAATATTAGGAAGACCAGATATAGCTTTTCCCCGAATAAATAATATAAGATTTTGATTACTACCCCCTTCATTAACATTACTTCTAATTAGAGGAATAGTAGAAAGAGGTGTAGGTACAGGTTGAACTGTCTACCCACCTTTAAGAAGAAATATTGGACACCCTGGGGGTGCCGTTGATTTAGCTATTTTTTCTTTACATTTAGCAGGAGCTTCTTCTATTCTAGGGGCTATTAATTTTATTTCTACAATTATTAATATACGCCCGGCAGGTATAACTATAGACCGTATACCTTTATTTGTTTGATCTGTATTTATTACTGCTATTTTACTATTACTTTCATTACCTGTATTAGCAGGAGCAATTACTATACTTTTAACAGACCGTAATTTAAACACATCATTTTTTGATCCTTTAGGTGGAGGAGATCCTATCTTATACCAACATTTA---
>JASSA315-19|Jassa_marmorata|G7.22|North_Sea|||55.6008|7.5825|
ACTTTATATTTTATTTTAGGTATTTGGTCTAGATTGGCCGGTACATCTTTAAGTATAATTATCCGAACTGAATTAATAGCTCCAAGAAATGTTATTGGAGATGACCAAATTTACAATGTTATTGTCACAGCACACGCTTTTATTATAATTTTTTTTATGGTTATACCTGTTATAATTGGAGGTTTTGGTAACTGATTAATTCCTTTAATATTAGGAAGACCAGATATAGCTTTTCCCCGAATAAATAATATAAGATTTTGATTACTACCCCCTTCATTAACATTACTTCTAATTAGAGGAATAGTAGAAAGAGGTGTAGGTACAGGTTGAACTGTCTACCCACCTTTAAGAAGAAATATTGGACACCCTGGGGGTGCCGTTGATTTAGCTATTTTTTCTTTACATTTAGCAGGAGCTTCTTCTATTCTAGGGGCTATTAATTTTATTTCTACAATTATTAATATACGCCCGGCAGGTATAACTATAGACCGTATACCTTTATTTGTTTGATCTGTATTTATTACTGCTATTTTACTATTACTTTCATTACCTGTATTAGCAGGAGCAATTACTATACTTTTAACAGACCGTAATTTAAACACATCATTTTTTGATCCTTTAGGTGGAGGAGATCCTATCTTATACCAACATTTA---
>JASSA314-19|Jassa_marmorata|G7.21|North_Sea|||55.6008|7.5825|
ACTTTATATTTTATTTTAGGTATTTGGTCTAGATTGGCCGGTACATCTTTAAGTATAATTATCCGAACTGAATTAATAGCTCCAAGAAATGTTATTGGAGATGACCAAATTTACAATGTTATTGTCACAGCACACGCTTTTATTATAATTTTTTTTATGGTTATACCTGTTATAATTGGAGGTTTTGGTAACTGATTAATTCCTTTAATATTAGGAAGACCAGATATAGCTTTTCCCCGAATAAATAATATAAGATTTTGATTACTACCCCCTTCATTAACATTACTTCTAATTAGAGGAATAGTAGAAAGAGGTGTAGGTACAGGTTGAACTGTCTACCCACCTTTAAGAAGAAATATTGGACACCCTGGGGGTGCCGTTGATTTAGCTATTTTTTCTTTACATTTAGCAGGAGCTTCTTCTATTCTAGGGGCTATTAATTTTATTTCTACAATTATTAATATACGCCCGGCAGGTATAACTATAGACCGTATACCTTTATTTGTTTGATCTGTATTTATTACTGCTATTTTACTATTACTTTCATTACCTGTATTAGCAGGAGCAATTACTATACTTTTAACAGACCGTAATTTAAACACATCATTTTTTGATCCTTTAGGTGGAGGAGATCCTATCTTATACCAACATTTA---
>JASSA313-19|Jassa_marmorata|G7.20|North_Sea|||55.6008|7.5825|
ACTTTATATTTTATTTTAGGTATTTGGTCTAGATTGGCCGGTACATCTTTAAGTATAATTATCCGAACTGAATTAATAGCTCCAAGAAATGTTATTGGAGATGACCAAATTTACAATGTTATTGTCACAGCACACGCTTTTATTATAATTTTTTTTATGGTTATACCTGTTATAATTGGAGGTTTTGGTAACTGATTAATTCCTTTAATATTAGGAAGACCAGATATAGCTTTTCCCCGAATAAATAATATAAGATTTTGATTACTACCCCCTTCATTAACATTACTTCTAATTAGAGGAATAGTAGAAAGAGGTGTAGGTACAGGTTGAACTGTCTACCCACCTTTAAGAAGAAATATTGGACACCCTGGGGGTGCCGTTGATTTAGCTATTTTTTCTTTACATTTAGCAGGAGCTTCTTCTATTCTAGGGGCTATTAATTTTATTTCTACAATTATTAATATACGCCCGGCAGGTATAACTATAGACCGTATACCTTTATTTGTTTGATCTGTATTTATTACTGCTATTTTACTATTACTTTCATTACCTGTATTAGCAGGAGCAATTACTATACTTTTAACAGACCGTAATTTAAACACATCATTTTTTGATCCTTTAGGTGGAGGAGATCCTATCTTATACCAACATTTA---
>JASSA312-19|Jassa_marmorata|G7.19|North_Sea|||55.6008|7.5825|
ACTTTATATTTTATTTTAGGTATTTGGTCTAGATTGGCCGGTACATCTTTAAGTATAATTATCCGAACTGAATTAATAGCTCCAAGAAATGTTATTGGAGATGACCAAATTTACAATGTTATTGTCACAGCACACGCTTTTATTATAATTTTTTTTATGGTTATACCTGTTATAATTGGAGGTTTTGGTAACTGATTAATTCCTTTAATATTAGGAAGACCAGATATAGCTTTTCCCCGAATAAATAATATAAGATTTTGATTACTACCCCCTTCATTAACATTACTTCTAATTAGAGGAATAGTAGAAAGAGGTGTAGGTACAGGTTGAACTGTCTACCCACCTTTAAGAAGAAATATTGGACACCCTGGGGGTGCCGTTGATTTAGCTATTTTTTCTTTACATTTAGCAGGAGCTTCTTCTATTCTAGGGGCTATTAATTTTATTTCTACAATTATTAATATACGCCCGGCAGGTATAACTATAGACCGTATACCTTTATTTGTTTGATCTGTATTTATTACTGCTATTTTACTATTACTTTCATTACCTGTATTAGCAGGAGCAATTACTATACTTTTAACAGACCGTAATTTAAACACATCATTTTTTGATCCTTTAGGTGGAGGAGATCCTATCTTATACCAACATTTA---
>JASSA311-19|Jassa_marmorata|G7.18|North_Sea|||55.6008|7.5825|
ACTTTATATTTTATTTTAGGTATTTGGTCTAGATTGGCCGGTACATCTTTAAGTATAATTATCCGAACTGAATTAATAGCTCCAAGAAATGTTATTGGAGATGACCAAATTTACAATGTTATTGTCACAGCACACGCTTTTATTATAATTTTTTTTATGGTTATACCTGTTATAATTGGAGGTTTTGGTAACTGATTAATTCCTTTAATATTAGGAAGACCAGATATAGCTTTTCCCCGAATAAATAATATAAGATTTTGATTACTACCCCCTTCATTAACATTACTTCTAATTAGAGGAATAGTAGAAAGAGGTGTAGGTACAGGTTGAACTGTCTACCCACCTTTAAGAAGAAATATTGGACACCCTGGGGGTGCCGTTGATTTAGCTATTTTTTCTTTACATTTAGCAGGAGCTTCTTCTATTCTAGGGGCTATTAATTTTATTTCTACAATTATTAATATACGCCCGGCAGGTATAACTATAGACCGTATACCTTTATTTGTTTGATCTGTATTTATTACTGCTATTTTACTATTACTTTCATTACCTGTATTAGCAGGAGCAATTACTATACTTTTAACAGACCGTAATTTAAACACATCATTTTTTGATCCTTTAGGTGGAGGAGATCCTATCTTATACCAACATTTA---
>JASSA310-19|Jassa_marmorata|G7.17|North_Sea|||55.6008|7.5825|
ACTTTATATTTTATTTTAGGTATTTGGTCTAGATTGGCCGGTACATCTTTAAGTATAATTATCCGAACTGAATTAATAGCTCCAAGAAATGTTATTGGAGATGACCAAATTTACAATGTTATTGTCACAGCACACGCTTTTATTATAATTTTTTTTATGGTTATACCTGTTATAATTGGAGGTTTTGGTAACTGATTAATTCCTTTAATATTAGGAAGACCAGATATAGCTTTTCCCCGAATAAATAATATAAGATTTTGATTACTACCCCCTTCATTAACATTACTTCTAATTAGAGGAATAGTAGAAAGAGGTGTAGGTACAGGTTGAACTGTCTACCCACCTTTAAGAAGAAATATTGGACACCCTGGGGGTGCCGTTGATTTAGCTATTTTTTCTTTACATTTAGCAGGAGCTTCTTCTATTCTAGGGGCTATTAATTTTATTTCTACAATTATTAATATACGCCCGGCAGGTATAACTATAGACCGTATACCTTTATTTGTTTGATCTGTATTTATTACTGCTATTTTACTATTACTTTCATTACCTGTATTAGCAGGAGCAATTACTATACTTTTAACAGACCGTAATTTAAACACATCATTTTTTGATCCTTTAGGTGGAGGAGATCCTATCTTATACCAACATTTA---
>JASSA309-19|Jassa_marmorata|G7.16|North_Sea|||55.6008|7.5825|
ACTTTATATTTTATTTTAGGTATTTGGTCTAGATTGGCCGGTACATCTTTAAGTATAATTATCCGAACTGAATTAATAGCTCCAAGAAATGTTATTGGAGATGACCAAATTTACAATGTTATTGTCACAGCACACGCTTTTATTATAATTTTTTTTATGGTTATACCTGTTATAATTGGAGGTTTTGGTAACTGATTAATTCCTTTAATATTAGGAAGACCAGATATAGCTTTTCCCCGAATAAATAATATAAGATTTTGATTACTACCCCCTTCATTAACATTACTTCTAATTAGAGGAATAGTAGAAAGAGGTGTAGGTACAGGTTGAACTGTCTACCCACCTTTAAGAAGAAATATTGGACACCCTGGGGGTGCCGTTGATTTAGCTATTTTTTCTTTACATTTAGCAGGAGCTTCTTCTATTCTAGGGGCTATTAATTTTATTTCTACAATTATTAATATACGCCCGGCAGGTATAACTATAGACCGTATACCTTTATTTGTTTGATCTGTATTTATTACTGCTATTTTACTATTACTTTCATTACCTGTATTAGCAGGAGCAATTACTATACTTTTAACAGACCGTAATTTAAACACATCATTTTTTGATCCTTTAGGTGGAGGAGATCCTATCTTATACCAACATTTA---
>JASSA308-19|Jassa_marmorata|G7.15|North_Sea|||55.6008|7.5825|
ACTTTATATTTTATTTTAGGTATTTGGTCTAGATTGGCCGGTACATCTTTAAGTATAATTATCCGAACTGAATTAATAGCTCCAAGAAATGTTATTGGAGATGACCAAATTTACAATGTTATTGTCACAGCACACGCTTTTATTATAATTTTTTTTATGGTTATACCTGTTATAATTGGAGGTTTTGGTAACTGATTAATTCCTTTAATATTAGGAAGACCAGATATAGCTTTTCCCCGAATAAATAATATAAGATTTTGATTACTACCCCCTTCATTAACATTACTTCTAATTAGAGGAATAGTAGAAAGAGGTGTAGGTACAGGTTGAACTGTCTACCCACCTTTAAGAAGAAATATTGGACACCCTGGGGGTGCCGTTGATTTAGCTATTTTTTCTTTACATTTAGCAGGAGCTTCTTCTATTCTAGGGGCTATTAATTTTATTTCTACAATTATTAATATACGCCCGGCAGGTATAACTATAGACCGTATACCTTTATTTGTTTGATCTGTATTTATTACTGCTATTTTACTATTACTTTCATTACCTGTATTAGCAGGAGCAATTACTATACTTTTAACAGACCGTAATTTAAACACATCATTTTTTGATCCTTTAGGTGGAGGAGATCCTATCTTATACCAACATTTA---
>JASSA307-19|Jassa_marmorata|G7.14|North_Sea|||55.6008|7.5825|
ACTTTATATTTTATTTTAGGTATTTGGTCTAGATTGGCCGGTACATCTTTAAGTATAATTATCCGAACTGAATTAATAGCTCCAAGAAATGTTATTGGAGATGACCAAATTTACAATGTTATTGTCACAGCACACGCTTTTATTATAATTTTTTTTATGGTTATACCTGTTATAATTGGAGGTTTTGGTAACTGATTAATTCCTTTAATATTAGGAAGACCAGATATAGCTTTTCCCCGAATAAATAATATAAGATTTTGATTACTACCCCCTTCATTAACATTACTTCTAATTAGAGGAATAGTAGAAAGAGGTGTAGGTACAGGTTGAACTGTCTACCCACCTTTAAGAAGAAATATTGGACACCCTGGGGGTGCCGTTGATTTAGCTATTTTTTCTTTACATTTAGCAGGAGCTTCTTCTATTCTAGGGGCTATTAATTTTATTTCTACAATTATTAATATACGCCCGGCAGGTATAACTATAGACCGTATACCTTTATTTGTTTGATCTGTATTTATTACTGCTATTTTACTATTACTTTCATTACCTGTATTAGCAGGAGCAATTACTATACTTTTAACAGACCGTAATTTAAACACATCATTTTTTGATCCTTTAGGTGGAGGAGATCCTATCTTATACCAACATTTA---
>JASSA306-19|Jassa_marmorata|G7.13|North_Sea|||55.6008|7.5825|
ACTTTATATTTTATTTTAGGTATTTGGTCTAGATTGGCCGGTACATCTTTAAGTATAATTATCCGAACTGAATTAATAGCTCCAAGAAATGTTATTGGAGATGACCAAATTTACAATGTTATTGTCACAGCACACGCTTTTATTATAATTTTTTTTATGGTTATACCTGTTATAATTGGAGGTTTTGGTAACTGATTAATTCCTTTAATATTAGGAAGACCAGATATAGCTTTTCCCCGAATAAATAATATAAGATTTTGATTACTACCCCCTTCATTAACATTACTTCTAATTAGAGGAATAGTAGAAAGAGGTGTAGGTACAGGTTGAACTGTCTACCCACCTTTAAGAAGAAATATTGGACACCCTGGGGGTGCCGTTGATTTAGCTATTTTTTCTTTACATTTAGCAGGAGCTTCTTCTATTCTAGGGGCTATTAATTTTATTTCTACAATTATTAATATACGCCCGGCAGGTATAACTATAGACCGTATACCTTTATTTGTTTGATCTGTATTTATTACTGCTATTTTACTATTACTTTCATTACCTGTATTAGCAGGAGCAATTACTATACTTTTAACAGACCGTAATTTAAACACATCATTTTTTGATCCTTTAGGTGGAGGAGATCCTATCTTATACCAACATTTA---
>JASSA305-19|Jassa_marmorata|G7.12|North_Sea|||55.6008|7.5825|
ACTTTATATTTTATTTTAGGTATTTGGTCTAGATTGGCCGGTACATCTTTAAGTATAATTATCCGAACTGAATTAATAGCTCCAAGAAATGTTATTGGAGATGACCAAATTTACAATGTTATTGTCACAGCACACGCTTTTATTATAATTTTTTTTATGGTTATACCTGTTATAATTGGAGGTTTTGGTAACTGATTAATTCCTTTAATATTAGGAAGACCAGATATAGCTTTTCCCCGAATAAATAATATAAGATTTTGATTACTACCCCCTTCATTAACATTACTTCTAATTAGAGGAATAGTAGAAAGAGGTGTAGGTACAGGTTGAACTGTCTACCCACCTTTAAGAAGAAATATTGGACACCCTGGGGGTGCCGTTGATTTAGCTATTTTTTCTTTACATTTAGCAGGAGCTTCTTCTATTCTAGGGGCTATTAATTTTATTTCTACAATTATTAATATACGCCCGGCAGGTATAACTATAGACCGTATACCTTTATTTGTTTGATCTGTATTTATTACTGCTATTTTACTATTACTTTCATTACCTGTATTAGCAGGAGCAATTACTATACTTTTAACAGACCGTAATTTAAACACATCATTTTTTGATCCTTTAGGTGGAGGAGATCCTATCTTATACCAACATTTA---
>JASSA304-19|Jassa_marmorata|G7.11|North_Sea|||55.6008|7.5825|
ACTTTATATTTTATTTTAGGTATTTGGTCTAGATTGGCCGGTACATCTTTAAGTATAATTATCCGAACTGAATTAATAGCTCCAAGAAATGTTATTGGAGATGACCAAATTTACAATGTTATTGTCACAGCACACGCTTTTATTATAATTTTTTTTATGGTTATACCTGTTATAATTGGAGGTTTTGGTAACTGATTAATTCCTTTAATATTAGGAAGACCAGATATAGCTTTTCCCCGAATAAATAATATAAGATTTTGATTACTACCCCCTTCATTAACATTACTTCTAATTAGAGGAATAGTAGAAAGAGGTGTAGGTACAGGTTGAACTGTCTACCCACCTTTAAGAAGAAATATTGGACACCCTGGGGGTGCCGTTGATTTAGCTATTTTTTCTTTACATTTAGCAGGAGCTTCTTCTATTCTAGGGGCTATTAATTTTATTTCTACAATTATTAATATACGCCCGGCAGGTATAACTATAGACCGTATACCTTTATTTGTTTGATCTGTATTTATTACTGCTATTTTACTATTACTTTCATTACCTGTATTAGCAGGAGCAATTACTATACTTTTAACAGACCGTAATTTAAACACATCATTTTTTGATCCTTTAGGTGGAGGAGATCCTATCTTATACCAACATTTA---
>JASSA303-19|Jassa_marmorata|G7.10|North_Sea|||55.6008|7.5825|
ACTTTATATTTTATTTTAGGTATTTGGTCTAGATTGGCCGGTACATCTTTAAGTATAATTATCCGAACTGAATTAATAGCTCCAAGAAATGTTATTGGAGATGACCAAATTTACAATGTTATTGTCACAGCACACGCTTTTATTATAATTTTTTTTATGGTTATACCTGTTATAATTGGAGGTTTTGGTAACTGATTAATTCCTTTAATATTAGGAAGACCAGATATAGCTTTTCCCCGAATAAATAATATAAGATTTTGATTACTACCCCCTTCATTAACATTACTTCTAATTAGAGGAATAGTAGAAAGAGGTGTAGGTACAGGTTGAACTGTCTACCCACCTTTAAGAAGAAATATTGGACACCCTGGGGGTGCCGTTGATTTAGCTATTTTTTCTTTACATTTAGCAGGAGCTTCTTCTATTCTAGGGGCTATTAATTTTATTTCTACAATTATTAATATACGCCCGGCAGGTATAACTATAGACCGTATACCTTTATTTGTTTGATCTGTATTTATTACTGCTATTTTACTATTACTTTCATTACCTGTATTAGCAGGAGCAATTACTATACTTTTAACAGACCGTAATTTAAACACATCATTTTTTGATCCTTTAGGTGGAGGAGATCCTATCTTATACCAACATTTA---
>JASSA302-19|Jassa_marmorata|G7.9|North_Sea|||55.6008|7.5825|
ACTTTATATTTTATTTTAGGTATTTGGTCTAGATTGGCCGGTACATCTTTAAGTATAATTATCCGAACTGAATTAATAGCTCCAAGAAATGTTATTGGAGATGACCAAATTTACAATGTTATTGTCACAGCACACGCTTTTATTATAATTTTTTTTATGGTTATACCTGTTATAATTGGAGGTTTTGGTAACTGATTAATTCCTTTAATATTAGGAAGACCAGATATAGCTTTTCCCCGAATAAATAATATAAGATTTTGATTACTACCCCCTTCATTAACATTACTTCTAATTAGAGGAATAGTAGAAAGAGGTGTAGGTACAGGTTGAACTGTCTACCCACCTTTAAGAAGAAATATTGGACACCCTGGGGGTGCCGTTGATTTAGCTATTTTTTCTTTACATTTAGCAGGAGCTTCTTCTATTCTAGGGGCTATTAATTTTATTTCTACAATTATTAATATACGCCCGGCAGGTATAACTATAGACCGTATACCTTTATTTGTTTGATCTGTATTTATTACTGCTATTTTACTATTACTTTCATTACCTGTATTAGCAGGAGCAATTACTATACTTTTAACAGACCGTAATTTAAACACATCATTTTTTGATCCTTTAGGTGGAGGAGATCCTATCTTATACCAACATTTA---
>JASSA301-19|Jassa_marmorata|G7.8|North_Sea|||55.6008|7.5825|
ACTTTATATTTTATTTTAGGTATTTGGTCTAGATTGGCCGGTACATCTTTAAGTATAATTATCCGAACTGAATTAATAGCTCCAAGAAATGTTATTGGAGATGACCAAATTTACAATGTTATTGTCACAGCACACGCTTTTATTATAATTTTTTTTATGGTTATACCTGTTATAATTGGAGGTTTTGGTAACTGATTAATTCCTTTAATATTAGGAAGACCAGATATAGCTTTTCCCCGAATAAATAATATAAGATTTTGATTACTACCCCCTTCATTAACATTACTTCTAATTAGAGGAATAGTAGAAAGAGGTGTAGGTACAGGTTGAACTGTCTACCCACCTTTAAGAAGAAATATTGGACACCCTGGGGGTGCCGTTGATTTAGCTATTTTTTCTTTACATTTAGCAGGAGCTTCTTCTATTCTAGGGGCTATTAATTTTATTTCTACAATTATTAATATACGCCCGGCAGGTATAACTATAGACCGTATACCTTTATTTGTTTGATCTGTATTTATTACTGCTATTTTACTATTACTTTCATTACCTGTATTAGCAGGAGCAATTACTATACTTTTAACAGACCGTAATTTAAACACATCATTTTTTGATCCTTTAGGTGGAGGAGATCCTATCTTATACCAACATTTA---
>JASSA262-19|Jassa_marmorata|ST0727.28|North_Sea|||53.6977|6.51217|
ACTTTATATTTTATTTTAGGTATTTGGTCTAGATTGGCCGGTACATCTTTAAGTATAATTATCCGAACTGAATTAATAGCTCCAAGAAATGTTATTGGAGATGACCAAATTTACAATGTTATTGTCACAGCACACGCTTTTATTATAATTTTTTTTATGGTTATACCTGTTATAATTGGAGGTTTTGGTAACTGATTAATTCCTTTAATATTAGGAAGACCAGATATAGCTTTTCCCCGAATAAATAATATAAGATTTTGATTACTACCCCCTTCATTAACATTACTTCTAATTAGAGGAATAGTAGAAAGAGGTGTAGGTACAGGTTGAACTGTCTACCCACCTTTAAGAAGAAATATTGGACACCCTGGGGGTGCCGTTGATTTAGCTATTTTTTCTTTACATTTAGCAGGAGCTTCTTCTATTCTAGGGGCTATTAATTTTATTTCTACAATTATTAATATACGCCCGGCAGGTATAACTATAGACCGTATACCTTTATTTGTTTGATCTGTATTTATTACTGCTATTTTACTATTACTTTCATTACCTGTATTAGCAGGAGCAATTACTATACTTTTAACAGACCGTAATTTAAACACATCATTTTTTGATCCTTTAGGTGGAGGAGATCCTATCTTATACCAACATTTA---
>JASSA261-19|Jassa_marmorata|ST0727.27|North_Sea|||53.6977|6.51217|
ACTTTATATTTTATTTTAGGTATTTGGTCTAGATTGGCCGGTACATCTTTAAGTATAATTATCCGAACTGAATTAATAGCTCCAAGAAATGTTATTGGAGATGACCAAATTTACAATGTTATTGTCACAGCACACGCTTTTATTATAATTTTTTTTATGGTTATACCTGTTATAATTGGAGGTTTTGGTAACTGATTAATTCCTTTAATATTAGGAAGACCAGATATAGCTTTTCCCCGAATAAATAATATAAGATTTTGATTACTACCCCCTTCATTAACATTACTTCTAATTAGAGGAATAGTAGAAAGAGGTGTAGGTACAGGTTGAACTGTCTACCCACCTTTAAGAAGAAATATTGGACACCCTGGGGGTGCCGTTGATTTAGCTATTTTTTCTTTACATTTAGCAGGAGCTTCTTCTATTCTAGGGGCTATTAATTTTATTTCTACAATTATTAATATACGCCCGGCAGGTATAACTATAGACCGTATACCTTTATTTGTTTGATCTGTATTTATTACTGCTATTTTACTATTACTTTCATTACCTGTATTAGCAGGAGCAATTACTATACTTTTAACAGACCGTAATTTAAACACATCATTTTTTGATCCTTTAGGTGGAGGAGATCCTATCTTATACCAACATTTA---
>JASSA260-19|Jassa_marmorata|ST0727.26|North_Sea|||53.6977|6.51217|
ACTTTATATTTTATTTTAGGTATTTGGTCTAGATTGGCCGGTACATCTTTAAGTATAATTATCCGAACTGAATTAATAGCTCCAAGAAATGTTATTGGAGATGACCAAATTTACAATGTTATTGTCACAGCACACGCTTTTATTATAATTTTTTTTATGGTTATACCTGTTATAATTGGAGGTTTTGGTAACTGATTAATTCCTTTAATATTAGGAAGACCAGATATAGCTTTTCCCCGAATAAATAATATAAGATTTTGATTACTACCCCCTTCATTAACATTACTTCTAATTAGAGGAATAGTAGAAAGAGGTGTAGGTACAGGTTGAACTGTCTACCCACCTTTAAGAAGAAATATTGGACACCCTGGGGGTGCCGTTGATTTAGCTATTTTTTCTTTACATTTAGCAGGAGCTTCTTCTATTCTAGGGGCTATTAATTTTATTTCTACAATTATTAATATACGCCCGGCAGGTATAACTATAGACCGTATACCTTTATTTGTTTGATCTGTATTTATTACTGCTATTTTACTATTACTTTCATTACCTGTATTAGCAGGAGCAATTACTATACTTTTAACAGACCGTAATTTAAACACATCATTTTTTGATCCTTTAGGTGGAGGAGATCCTATCTTATACCAACATTTA---
>JASSA259-19|Jassa_marmorata|ST0727.25|North_Sea|||53.6977|6.51217|
ACTTTATATTTTATTTTAGGTATTTGGTCTAGATTGGCCGGTACATCTTTAAGTATAATTATCCGAACTGAATTAATAGCTCCAAGAAATGTTATTGGAGATGACCAAATTTACAATGTTATTGTCACAGCACACGCTTTTATTATAATTTTTTTTATGGTTATACCTGTTATAATTGGAGGTTTTGGTAACTGATTAATTCCTTTAATATTAGGAAGACCAGATATAGCTTTTCCCCGAATAAATAATATAAGATTTTGATTACTACCCCCTTCATTAACATTACTTCTAATTAGAGGAATAGTAGAAAGAGGTGTAGGTACAGGTTGAACTGTCTACCCACCTTTAAGAAGAAATATTGGACACCCTGGGGGTGCCGTTGATTTAGCTATTTTTTCTTTACATTTAGCAGGAGCTTCTTCTATTCTAGGGGCTATTAATTTTATTTCTACAATTATTAATATACGCCCGGCAGGTATAACTATAGACCGTATACCTTTATTTGTTTGATCTGTATTTATTACTGCTATTTTACTATTACTTTCATTACCTGTATTAGCAGGAGCAATTACTATACTTTTAACAGACCGTAATTTAAACACATCATTTTTTGATCCTTTAGGTGGAGGAGATCCTATCTTATACCAACATTTA---
>JASSA258-19|Jassa_marmorata|ST0727.24|North_Sea|||53.6977|6.51217|
ACTTTATATTTTATTTTAGGTATTTGGTCTAGATTGGCCGGTACATCTTTAAGTATAATTATCCGAACTGAATTAATAGCTCCAAGAAATGTTATTGGAGATGACCAAATTTACAATGTTATTGTCACAGCACACGCTTTTATTATAATTTTTTTTATGGTTATACCTGTTATAATTGGAGGTTTTGGTAACTGATTAATTCCTTTAATATTAGGAAGACCAGATATAGCTTTTCCCCGAATAAATAATATAAGATTTTGATTACTACCCCCTTCATTAACATTACTTCTAATTAGAGGAATAGTAGAAAGAGGTGTAGGTACAGGTTGAACTGTCTACCCACCTTTAAGAAGAAATATTGGACACCCTGGGGGTGCCGTTGATTTAGCTATTTTTTCTTTACATTTAGCAGGAGCTTCTTCTATTCTAGGGGCTATTAATTTTATTTCTACAATTATTAATATACGCCCGGCAGGTATAACTATAGACCGTATACCTTTATTTGTTTGATCTGTATTTATTACTGCTATTTTACTATTACTTTCATTACCTGTATTAGCAGGAGCAATTACTATACTTTTAACAGACCGTAATTTAAACACATCATTTTTTGATCCTTTAGGTGGAGGAGATCCTATCTTATACCAACATTTA---
>GBCMA1776-09|Jassa_marmorata|EU243671||||||EU243671
ACTTTATATTTTATTTTAGGTATTTGGTCTAGATTGGCCGGTACATCTTTAAGTATAATTATCCGAACTGAATTAATAGCTCCAAGAAATGTTATTGGAGATGACCAAATTTACAATGTTATTGTCACAGCACACGCTTTTATTATAATTTTTTTTATGGTTATACCTGTTATAATTGGAGGTTTTGGTAACTGATTAATTCCTTTAATATTAGGAAGACCAGATATAGCTTTTCCCCGAATAAATAATATAAGATTTTGATTACTACCCCCTTCATTAACATTACTTCTAATTAGAGGAATAGTAGAAAGAGGTGTAGGTACAGGTTGAACTGTCTACCCACCTTTAAGAAGAAATATTGGACACCCTGGGGGTGCCGTTGATTTAGCTATTTTTTCTTTACATTTAGCAGGAGCTTCTTCTATTCTAGGGGCTATTAATTTTATTTCTACAATTATTAATATACGCCCGGCAGGTATAACTATAGACCGTATACCTTTATTTGTTTGATCTGTATTTATTACTGCTATTTTACTATTACTTTCATTACCTGTATTAGCAGGAGCAATTACTATACTTTTAACAGACCGTAATTTAAACACATCATTTTTTGATCCTTTAGGTGGAGGAGATCCTATCTTATACCAACATTTA---
>GBCMA1775-09|Jassa_marmorata|EU243672||||||EU243672
ACTTTATATTTTATTTTAGGTATTTGGTCTAGATTGGCCGGTACATCTTTAAGTATAATTATCCGAACTGAATTAATAGCTCCAAGAAATGTTATTGGAGATGACCAAATTTACAATGTTATTGTCACAGCACACGCTTTTATTATAATTTTTTTTATGGTTATACCTGTTATAATTGGAGGTTTTGGTAACTGATTAATTCCTTTAATATTAGGAAGACCAGATATAGCTTTTCCCCGAATAAATAATATAAGATTTTGATTACTACCCCCTTCATTAACATTACTTCTAATTAGAGGAATAGTAGAAAGAGGTGTAGGTACAGGTTGAACTGTCTACCCACCTTTAAGAAGAAATATTGGACACCCTGGGGGTGCCGTTGATTTAGCTATTTTTTCTTTACATTTAGCAGGAGCTTCTTCTATTCTAGGGGCTATTAATTTTATTTCTACAATTATTAATATACGCCCGGCAGGTATAACTATAGACCGTATACCTTTATTTGTTTGATCTGTATTTATTACTGCTATTTTACTATTACTTTCATTACCTGTATTAGCAGGAGCAATTACTATACTTTTAACAGACCGTAATTTAAACACATCATTTTTTGATCCTTTAGGTGGAGGAGATCCTATCTTATACCAACATTTA---
>GBCMA1774-09|Jassa_marmorata|EU243673||||||EU243673
ACTTTATATTTTATTTTAGGTATTTGGTCTAGATTGGCCGGTACATCTTTAAGTATAATTATCCGAACTGAATTAATAGCTCCAAGAAATGTTATTGGAGATGACCAAATTTACAATGTTATTGTCACAGCACACGCTTTTATTATAATTTTTTTTATGGTTATACCTGTTATAATTGGAGGTTTTGGTAACTGATTAATTCCTTTAATATTAGGAAGACCAGATATAGCTTTTCCCCGAATAAATAATATAAGATTTTGATTACTACCCCCTTCATTAACATTACTTCTAATTAGAGGAATAGTAGAAAGAGGTGTAGGTACAGGTTGAACTGTCTACCCACCTTTAAGAAGAAATATTGGACACCCTGGGGGTGCCGTTGATTTAGCTATTTTTTCTTTACATTTAGCAGGAGCTTCTTCTATTCTAGGGGCTATTAATTTTATTTCTACAATTATTAATATACGCCCGGCAGGTATAACTATAGACCGTATACCTTTATTTGTTTGATCTGTATTTATTACTGCTATTTTACTATTACTTTCATTACCTGTATTAGCAGGAGCAATTACTATACTTTTAACAGACCGTAATTTAAACACATCATTTTTTGATCCTTTAGGTGGAGGAGATCCTATCTTATACCAACATTTA---
>GBCMA4955-13|Jassa_marmorata|KC701023|United_States|New_York|New_YorkCold_Spring_Harbor_Cold_Spring_Harbor_Laboratory_Bay|40.85|-73.46|KC701023
------TATTTTATTTTAGGTATTTGGTCTAGATTGGCCGGTACATCTTTAAGTATAATTATCCGAACTGAATTAATAGCTCCAAGAAATGTTATTGGAGATGACCAAATTTACAATGTTATTGTCACAGCACACGCTTTTATTATAATTTTTTTTATGGTTATACCTGTTATAATTGGAGGTTTTGGTAACTGATTAATTCCTTTAATATTAGGAAGACCAGATATAGCTTTTCCCCGAATAAATAATATAAGATTTTGATTACTACCCCCCTCATTAACATTACTTCTAATTAGAGGAATAGTAGAAAGAGGTGTAGGTACAGGTTGAACTGTCTACCCACCTTTAAGAAGAAATATTGGACACCCTGGGGGTGCCGTTGATTTAGCTATTTTTTCTTTACATTTAGCAGGAGCTTCTTCTATTCTAGGGGCTATTAATTTTATTTCTACAATTATTAATATACGCCCGGCAGGTATAACTATAGACCGTATACCTTTATTTGTTTGATCTGTATTTATTACTGCTATTTTACTATTACTTTCATTACCTGTATTAGCAGGAGCAATTACTATACTTTTAACAGACCGTAATTTAAACACATCATTTTTTGATCCT---------------------------------------
>GBCMA1772-09|Jassa_marmorata|EU243675||||||EU243675
ACTTTATATTTTATTTTAGGTATTTGGTCTAGATTGGCCGGTACATCTTTAAGTATAATTATCCGAACTGAATTAATAGCTCCAAGAAATGTTATTGGAGATGACCAAATTTACAATGTTATTGTCACAGCACACGCTTTTATTATAATTTTTTTTATGGTTATACCTGTTATAATTGGAGGTTTTGGTAACTGATTAATTCCTTTAATATTAGGAAGACCAGATATAGCTTTTCCCCGAATAAATAATATAAGATTTTGATTACTACCCCCTTCATTAACATTACTTCTAATTAGAGGAATAGTAGAAAGAGGTGTAGGTACAGGTTGAACTGTCTACCCACCTTTAAGAAGAAATATTGGACACCCTGGGGGTGCCGTTGATTTAGCTATTTTTTCTTTACATTTAGCAGGAGCTTCTTCTATTCTAGGGGCTATTAATTTTATTTCTACAATTATTAATATACGCCCGGCAGGTATAACTATAGACCGTATACCTTTATTTGTTTGATCTGTATTTATTACTGCTATTTTACTATTACTTTCATTACCTGTATTAGCAGGAGCAATTACTATACTTTTAACAGACCGTAATTTAAACACATCATTTTTTGATCCTTTAGGTGGAGGAGATCCTATCTTATACCAACATTTA---
>GBCMA1771-09|Jassa_marmorata|EU243676||||||EU243676
ACTTTATATTTTATTTTAGGTATTTGGTCTAGATTGGCCGGTACATCTTTAAGTATAATTATCCGAACTGAATTAATAGCTCCAAGAAATGTTATTGGAGATGACCAAATTTACAATGTTATTGTCACAGCACACGCTTTTATTATAATTTTTTTTATGGTTATACCTGTTATAATTGGAGGTTTTGGTAACTGATTAATTCCTTTAATATTAGGAAGACCAGATATAGCTTTTCCCCGAATAAATAATATAAGATTTTGATTACTACCCCCTTCATTAACATTACTTCTAATTAGAGGAATAGTAGAAAGAGGTGTAGGTACAGGTTGAACTGTCTACCCACCTTTAAGAAGAAATATTGGACACCCTGGGGGTGCCGTTGATTTAGCTATTTTTTCTTTACATTTAGCAGGAGCTTCTTCTATTCTAGGGGCTATTAATTTTATTTCTACAATTATTAATATACGCCCGGCAGGTATAACTATAGACCGTATACCTTTATTTGTTTGATCTGTATTTATTACTGCTATTTTACTATTACTTTCATTACCTGTATTAGCAGGAGCAATTACTATACTTTTAACAGACCGTAATTTAAACACATCATTTTTTGATCCTTTAGGTGGAGGAGATCCTATCTTATACCAACATTTA---
>GBCMA1770-09|Jassa_marmorata|EU243677||||||EU243677
ACTTTATATTTTATTTTAGGTATTTGGTCTAGATTGGCCGGTACATCTTTAAGTATAATTATCCGAACTGAATTAATAGCTCCAAGAAATGTTATTGGAGATGACCAAATTTACAATGTTATTGTCACAGCACACGCTTTTATTATAATTTTTTTTATGGTTATACCTGTTATAATTGGAGGTTTTGGTAACTGATTAATTCCTTTAATATTAGGAAGACCAGATATAGCTTTTCCCCGAATAAATAATATAAGATTTTGATTACTACCCCCTTCATTAACATTACTTCTAATTAGAGGAATAGTAGAAAGAGGTGTAGGTACAGGTTGAACTGTCTACCCACCTTTAAGAAGAAATATTGGACACCCTGGGGGTGCCGTTGATTTAGCTATTTTTTCTTTACATTTAGCAGGAGCTTCTTCTATTCTAGGGGCTATTAATTTTATTTCTACAATTATTAATATACGCCCGGCAGGTATAACTATAGACCGTATACCTTTATTTGTTTGATCTGTATTTATTACTGCTATTTTACTATTACTTTCATTACCTGTATTAGCAGGAGCAATTACTATACTTTTAACAGACCGTAATTTAAACACATCATTTTTTGATCCTTTAGGTGGAGGAGATCCTATCTTATACCAACATTTA---
>GBCMA4956-13|Jassa_marmorata|KC701022|United_States|New_York|New_YorkCold_Spring_Harbor_Cold_Spring_Harbor_Laboratory_Bay|40.85|-73.46|KC701022
------TATTTTATTTTAGGTATTTGGTCTAGATTGGCCGGTACATCTTTAAGTATAATTATCCGAACTGAATTAATAGCTCCAAGAAATGTTATTGGGGATGACCAAATTTACAATGTTATTGTCACAGCACACGCTTTTATTATAATTTTTTTTATGGTTATACCTGTTATAATTGGAGGTTTTGGTAACTGATTAATTCCTTTAATATTAGGAAGACCAGATATAGCTTTTCCCCGAATAAATAATATAAGATTTTGATTACTACCCCCCTCATTAACATTACTTCTAATTAGAGGAATAGTAGAAAGAGGTGTAGGTACAGGTTGAACTGTCTACCCACCTTTAAGAAGAAATATTGGTCACCCTGGGGGTGCCGTTGATTTAGCTATTTTTTCTTTACATTTAGCAGGAGCTTCTTCTATTCTAGGGGCTATTAATTTTATTTCTACAATTATTAATATACGCCCGGCAGGTATAACTATAGACCGTATACCTTTATTTGTTTGATCTGTATTTATTACTGCTATTTTACTATTACTTTCATTACCTGTATTAGCAGGAGCAATTACTATACTTTTAACAGACCGTAATTTAAACACATCATTTTTTGATCCT---------------------------------------
>GBCMA1773-09|Jassa_marmorata|EU243674||||||EU243674
ACTTTATATTTTATTTTAGGTATTTGGTCTAGATTGGCCGGTACATCTTTAAGTATAATTATCCGAACTGAATTAATAGCTCCAAGAAATGTTATTGGAGATGACCAAATTTACAATGTTATTGTCACAGCACACGCTTTTATTATAATTTTTTTTATGGTTATACCTGTTATAATTGGAGGTTTTGGTAACTGATTAATTCCTTTAATATTAGGAAGACCAGATATAGCTTTTCCCCGAATAAATAATATAAGATTTTGATTACTACCCCCTTCATTAACATTACTTCTAATTAGAGGAATAGTAGAAAGAGGTGTAGGTACAGGTTGAACTGTCTACCCACCTTTAAGAAGAAATATTGGACACCCTGGGGGTGCCGTTGATTTAGCTATTTTTTCTTTACATTTAGCAGGAGCTTCTTCTATTCTAGGGGCTATTAATTTTATTTCTACAATTATTAATATACGCCCGGCAGGTATAACTATAGACCGTATACCTTTATTTGTTTGATCTGTATTTATTACTGCTATTTTACTATTACTTTCATTACCTGTATTAGCAGGAGCAATTACTATACTTTTAACAGACCGTAATTTAAACACATCATTTTTTGATCCTTTAGGTGGAGGAGATCCTATCTTATACCAACATTTA---
>VAFIV103-14|Jassa_marmorata|WCH_0759|United_States|Virginia|Eastern_Shore_-_Ocean_side|37.605|-75.626|KP255310
------------------------TGGTCTAGATTGGCTGGTACATCTTTAAGTATAATTATCCGAACTGAATTAATAGCTCCAAGGAATGTTATTGGAGATGACCAAATTTACAATGTTATTGTCACAGCACACGCTTTTATTATAATTTTTTTTATAGTTATACCTGTTATAATTGGAGGTTTTGGTAACTGATTAATTCCTTTAATATTAGGAAGACCAGATATAGCTTTTCCCCGAATAAATAATATAAGATTTTGATTACTACCCCCCTCATTAACATTACTTCTAATTAGAGGAATAGTAGAAAGAGGTGTAGGTACAGGTTGAACTGTTTATCCACCTTTAAGAAGAAATATTGGACACCCTGGGGGTGCCGTTGATTTAGCTATTTTTTCTTTACATTTAGCAGGAGCTTCTTCTATTTTAGGGGCTATTAATTTTATTTCTACAATTATTAATATACGCCCGGCAGGTATAACTATAGACCGTATACCTTTATTTGTTTGATCTGTATTTATTACTGCTATTTTACTATTACTTTCATTACCTGTATTAGCAGGGGCAATTACTATACTTTTAACAGACCGTAATTTAAACACATCATTTTTTGATCCTTTAGGTGGAGGAGATCCTATCTTATATCAACATTTA---
>BNSA111-12|Jassa_marmorata|MT02771|North_Sea||German_Bight|54.171|7.899|KT208887
ACTTTATATTTTATTTTAGGTATTTGGTCTAGATTGGCCGGTACATCTTTAAGTATAATTATCCGAACTGAATTAATAGCTCCAAGAAATGTTATTGGAGATGACCAAATTTACAATGTTATTGTCACAGCACACGCTTTTATTATAATTTTTTTTATGGTTATACCTGTTATAATTGGAGGTTTTGGTAACTGATTAATTCCTTTAATATTAGGAAGACCAGATATAGCTTTTCCCCGAATAAATAATATAAGATTTTGATTACTACCCCCCTCATTAACATTACTTCTAATTAGAGGAATAGTAGAAAGAGGTGTAGGTACAGGTTGAACTGTCTACCCACCTTTAAGAAGAAATATTGGACACCCTGGGGGTGCCGTTGATTTAGCTATTTTTTCTTTACATTTAGCAGGAGCTTCTTCTATTCTAGGGGCTATTAATTTTATTTCTACAATTATTAATATACGCCCGGCAGGTATAACTATAGACCGTATACCTTTATTTGTTTGATCTGTATTTATTACTGCTATTTTACTATTACTTTCATTACCTGTATTAGCAGGAGCAATTACTATACTTTTAACAGACCGTAATTTAAACACATCATTTTTTGATCCTTTAGGTGGAGGAGATCCTATCTTATACCAACATTTA---
>BNSA110-12|Jassa_marmorata|MT02770|North_Sea||German_Bight|54.171|7.899|KT208784
ACTTTATATTTTATTTTAGGTATTTGGTCTAGATTGGCCGGTACATCTTTAAGTATAATTATCCGAACTGAATTAATAGCTCCAAGAAATGTTATTGGAGATGACCAAATTTACAATGTTATTGTCACAGCACACGCTTTTATTATAATTTTTTTTATGGTTATACCTGTTATAATTGGAGGTTTTGGTAACTGATTAATTCCTTTAATATTAGGAAGACCAGATATAGCTTTTCCCCGAATAAATAATATAAGATTTTGATTACTACCCCCCTCATTAACATTACTTCTAATTAGAGGAATAGTAGAAAGAGGTGTAGGTACAGGTTGAACTGTCTACCCACCTTTAAGAAGAAATATTGGACACCCTGGGGGTGCCGTTGATTTAGCTATTTTTTCTTTACATTTAGCAGGAGCTTCTTCTATTCTAGGGGCTATTAATTTTATTTCTACAATTATTAATATACGCCCGGCAGGTATAACTATAGACCGTATACCTTTATTTGTTTGATCTGTATTTATTACTGCTATTTTACTATTACTTTCATTACCTGTATTAGCAGGAGCAATTACTATACTTTTAACAGACCGTAATTTAAACACATCATTTTTTGATCCTTTAGGTGGAGGAGATCCTATCTTATACCAACATTTA---
>BNSA109-12|Jassa_marmorata|MT02769|North_Sea||German_Bight|54.171|7.899|KT209013
ACTTTATATTTTATTTTAGGTATTTGGTCTAGATTGGCCGGTACATCTTTAAGTATAATTATCCGAACTGAATTAATAGCTCCAAGAAATGTTATTGGAGATGACCAAATTTACAATGTTATTGTCACAGCACACGCTTTTATTATAATTTTTTTTATGGTTATACCTGTTATAATTGGAGGTTTTGGTAACTGATTAATTCCTTTAATATTAGGAAGACCAGATATAGCTTTTCCCCGAATAAATAATATAAGATTTTGATTACTACCCCCCTCATTAACATTACTTCTAATTAGAGGAATAGTAGAAAGAGGTGTAGGTACAGGTTGAACTGTCTACCCACCTTTAAGAAGAAATATTGGACACCCTGGGGGTGCCGTTGATTTAGCTATTTTTTCTTTACATTTAGCAGGAGCTTCTTCTATTCTAGGGGCTATTAATTTTATTTCTACAATTATTAATATACGCCCGGCAGGTATAACTATAGACCGTATACCTTTATTTGTTTGATCTGTATTTATTACTGCTATTTTACTATTACTTTCATTACCTGTATTAGCAGGAGCAATTACTATACTTTTAACAGACCGTAATTTAAACACATCATTTTTTGATCCTTTAGGTGGAGGAGATCCTATCTTATACCAACATTTA---
>BNSA108-12|Jassa_marmorata|MT02768|North_Sea||German_Bight|54.171|7.899|KT209459
ACTTTATATTTTATTTTAGGTATTTGGTCTAGATTGGCCGGTACATCTTTAAGTATAATTATCCGAACTGAATTAATAGCTCCAAGAAATGTTATTGGAGATGACCAAATTTACAATGTTATTGTCACAGCACACGCTTTTATTATAATTTTTTTTATGGTTATACCTGTTATAATTGGAGGTTTTGGTAACTGATTAATTCCTTTAATATTAGGAAGACCAGATATAGCTTTTCCCCGAATAAATAATATAAGATTTTGATTACTACCCCCCTCATTAACATTACTTCTAATTAGAGGAATAGTAGAAAGAGGTGTAGGTACAGGTTGAACTGTCTACCCACCTTTAAGAAGAAATATTGGACACCCTGGGGGTGCCGTTGATTTAGCTATTTTTTCTTTACATTTAGCAGGAGCTTCTTCTATTCTAGGGGCTATTAATTTTATTTCTACAATTATTAATATACGCCCGGCAGGTATAACTATAGACCGTATACCTTTATTTGTTTGATCTGTATTTATTACTGCTATTTTACTATTACTTTCATTACCTGTATTAGCAGGAGCAATTACTATACTTTTAACAGACCGTAATTTAAACACATCATTTTTTGATCCTTTAGGTGGAGGAGATCCTATCTTATATCAACATTTA---
>BNSA107-12|Jassa_marmorata|MT02767|North_Sea||German_Bight|54.171|7.899|KT209062
ACTTTATATTTTATTTTAGGTATTTGGTCTAGATTGGCCGGTACATCTTTAAGTATAATTATCCGAACTGAATTAATAGCTCCAAGAAATGTTATTGGAGATGACCAAATTTACAATGTTATTGTCACAGCACACGCTTTTATTATAATTTTTTTTATGGTTATACCTGTTATAATTGGAGGTTTTGGTAACTGATTAATTCCTTTAATATTAGGAAGACCAGATATAGCTTTTCCCCGAATAAATAATATAAGATTTTGATTACTACCCCCCTCATTAACATTACTTCTAATTAGAGGAATAGTAGAAAGAGGTGTAGGTACAGGTTGAACTGTCTACCCACCTTTAAGAAGAAATATTGGACACCCTGGGGGTGCCGTTGATTTAGCTATTTTTTCTTTACATTTAGCAGGAGCTTCTTCTATTCTAGGGGCTATTAATTTTATTTCTACAATTATTAATATACGCCCGGCAGGTATAACTATAGACCGTATACCTTTATTTGTTTGATCTGTATTTATTACTGCTATTTTACTATTACTTTCATTACCTGTATTAGCAGGAGCAATTACTATACTTTTAACAGACCGTAATTTAAACACATCATTTTTTGATCCTTTAGGTGGAGGAGATCCTATCTTATACCAACATTTA---
>BNSA106-12|Jassa_marmorata|MT02766|North_Sea||German_Bight|54.171|7.899|KT209366
ACTTTATATTTTATTTTAGGTATTTGGTCTAGATTGGCCGGTACATCTTTAAGTATAATTATCCGAACTGAATTAATAGCTCCAAGAAATGTTATTGGAGATGACCAAATTTACAATGTTATTGTCACAGCACACGCTTTTATTATAATTTTTTTTATGGTTATACCTGTTATAATTGGAGGTTTTGGTAACTGATTAATTCCTTTAATATTAGGAAGACCAGATATAGCTTTTCCCCGAATAAATAATATAAGATTTTGATTACTACCCCCCTCATTAACATTACTTCTAATTAGAGGAATAGTAGAAAGAGGTGTAGGTACAGGTTGAACTGTCTACCCACCTTTAAGAAGAAATATTGGACACCCTGGGGGTGCCGTTGATTTAGCTATTTTTTCTTTACATTTAGCAGGAGCTTCTTCTATTCTAGGGGCTATTAATTTTATTTCTACAATTATTAATATACGCCCGGCAGGTATAACTATAGACCGTATACCTTTATTTGTTTGATCTGTATTTATTACTGCTATTTTACTATTACTTTCATTACCTGTATTAGCAGGAGCAATTACTATACTTTTAACAGACCGTAATTTAAACACATCATTTTTTGATCCTTTAGGTGGAGGAGATCCTATCTTATACCAACATTTA---
>BNSC007-10|Jassa_marmorata|MT00007|North_Sea||German_Bight|54.169|7.898|KT209032
---TTATATTTTATTTTAGGTATTTGGTCTAGATTGGCCGGTACATCTTTAAGTATAATTATCCGAACTGAATTAATAGCTCCAAGAAATGTTATTGGAGATGACCAAATTTACAATGTTATTGTCACAGCACACGCTTTTATTATAATTTTTTTTATGGTTATACCTGTTATAATTGGAGGTTTTGGTAACTGATTAATTCCTTTAATATTAGGAAGACCAGATATAGCTTTTCCCCGAATAAATAATATAAGATTTTGATTACTACCCCCCTCATTAACATTACTTCTAATTAGAGGAATAGTAGAAAGAGGTGTAGGTACAGGTTGAACTGTCTACCCACCTTTAAGAAGAAATATTGGACACCCTGGGGGTGCCGTTGATTTAGCTATTTTTTCTTTACATTTAGCAGGAGCTTCTTCTATTCTAGGGGCTATTAATTTTATTTCTACAATTATTAATATACGCCCGGCAGGTATAACTATAGACCGTATACCTTTATTTGTTTGATCTGTATTTATTACTGCTATTTTACTATTACTTTCATTACCTGTATTAGCAGGAGCAATTACTATACTTTTAACAGACCGTAATTTAAACACATCATTTTTTGATCCTTTAGGTGGAGGAGATCCTATCTTATACCAACAT------
>BNSC006-10|Jassa_marmorata|MT00006|North_Sea||German_Bight|54.169|7.898|KT208709
---TTATATTTTATTTTAGGTATTTGGTCTAGATTGGCCGGTACATCTTTAAGTATAATTATCCGAACTGAATTAATAGCTCCAAGAAATGTTATTGGAGATGACCAAATTTACAATGTTATTGTCACAGCACACGCTTTTATTATAATTTTTTTTATGGTTATACCTGTTATAATTGGAGGTTTTGGTAACTGATTAATTCCTTTAATATTAGGAAGACCAGATATAGCTTTTCCCCGAATAAATAATATAAGATTTTGATTACTACCCCCCTCATTAACATTACTTCTAATTAGAGGAATAGTAGAAAGAGGTGTAGGTACAGGTTGAACTGTCTACCCACCTTTAAGAAGAAATATTGGACACCCTGGGGGTGCCGTTGATTTAGCTATTTTTTCTTTACATTTAGCAGGAGCTTCTTCTATTCTAGGGGCTATTAATTTTATTTCTACAATTATTAATATACGCCCGGCAGGTATAACTATAGACCGTATACCTTTATTTGTTTGATCTGTATTTATTACTGCTATTTTACTATTACTTTCATTACCTGTATTAGCAGGAGCAATTACTATACTTTTAACAGACCGTAATTTAAACACATCATTTTTTGATCCTTTAGGTGGAGGAGATCCTATCTTATACCAACAT------
>VAFIV091-14|Jassa_marmorata|WCH_0743|United_States|Virginia|Eastern_Shore_-_Ocean_side|37.605|-75.626|KP254717
ACTTTATATTTTATTTTAGGTATTTGGTCTAGATTGGCCGGTACATCTTTAAGTATAATTATCCGAACTGAATTAATAGCTCCAAGAAATGTTATTGGGGATGACCAAATTTACAATGTTATTGTCACAGCACACGCTTTTATTATAATTTTTTTTATGGTTATACCTGTTATAATTGGAGGTTTTGGTAACTGATTAATTCCTTTAATATTAGGAAGACCAGATATAGCTTTTCCCCGAATAAATAATATAAGATTTTGATTACTACCCCCCTCATTAACATTACTTCTAATTAGAGGAATAGTAGAAAGAGGTGTAGGTACAGGTTGAACTGTCTACCCACCTTTAAGAAGAAATATTGGTCACCCTGGGGGTGCCGTTGATTTAGCTATTTTTTCTTTACATTTAGCAGGAGCTTCTTCTATTCTAGGGGCTATTAATTTTATTTCTACAATTATTAATATACGCCCGGCAGGTATAACTATAGACCGTATACCTTTATTTGTTTGATCTGTATTTATTACTGCTATTTTACTATTACTTTCATTACCTGTATTAGCAGGAGCAATTACTATACTTTTAACAGACCGTAATTTAAACACATCATTTTTTGATCCTTTAGGTGGAGGAGATCCTATCTTATACCAACATTTA---
>BNSC003-10|Jassa_marmorata|MT00003|North_Sea||German_Bight|54.169|7.898|KT208783
---TTATATTTTATTTTAGGTATTTGGTCTAGATTGGCCGGTACATCTTTAAGTATAATTATCCGAACTGAATTAATAGCTCCAAGAAATGTTATTGGAGATGACCAAATTTACAATGTTATTGTCACAGCACACGCTTTTATTATAATTTTTTTTATGGTTATACCTGTTATAATTGGAGGTTTTGGTAACTGATTAATTCCTTTAATATTAGGAAGACCAGATATAGCTTTTCCCCGAATAAATAATATAAGATTTTGATTACTACCCCCCTCATTAACATTACTTCTAATTAGAGGAATAGTAGAAAGAGGTGTAGGTACAGGTTGAACTGTCTACCCACCTTTAAGAAGAAATATTGGACACCCTGGGGGTGCCGTTGATTTAGCTATTTTTTCTTTACATTTAGCAGGAGCTTCTTCTATTCTAGGGGCTATTAATTTTATTTCTACAATTATTAATATACGCCCGGCAGGTATAACTATAGACCGTATACCTTTATTTGTTTGATCTGTATTTATTACTGCTATTTTACTATTACTTTCATTACCTGTATTAGCAGGAGCAATTACTATACTTTTAACAGACCGTAATTTAAACACATCATTTTTTGATCCTTTAGGTGGAGGAGATCCTATCTTATACCAACAT------
>BNSC002-10|Jassa_marmorata|MT00002|North_Sea||German_Bight|54.169|7.898|KT209454
---TTATATTTTATTTTAGGTATTTGGTCTAGATTGGCCGGTACATCTTTAAGTATAATTATCCGAACTGAATTAATAGCTCCAAGAAATGTTATTGGAGATGACCAAATTTACAATGTTATTGTCACAGCACACGCTTTTATTATAATTTTTTTTATGGTTATACCTGTTATAATTGGAGGTTTTGGTAACTGATTAATTCCTTTAATATTAGGAAGACCAGATATAGCTTTTCCCCGAATAAATAATATAAGATTTTGATTACTACCCCCCTCATTAACATTACTTCTAATTAGAGGAATAGTAGAAAGAGGTGTAGGTACAGGTTGAACTGTCTACCCACCTTTAAGAAGAAATATTGGACACCCTGGGGGTGCCGTTGATTTAGCTATTTTTTCTTTACATTTAGCAGGAGCTTCTTCTATTCTAGGGGCTATTAATTTTATTTCTACAATTATTAATATACGCCCGGCAGGTATAACTATAGACCGTATACCTTTATTTGTTTGATCTGTATTTATTACTGCTATTTTACTATTACTTTCATTACCTGTATTAGCAGGAGCAATTACTATACTTTTAACAGACCGTAATTTAAACACATCATTTTTTGATCCTTTAGGTGGAGGAGATCCTATCTTATACCAACAT------
>BNSC001-10|Jassa_marmorata|MT00001|North_Sea||German_Bight|54.169|7.898|KT208685
---TTATATTTTATTTTAGGTATTTGGTCTAGATTGGCCGGTACATCTTTAAGTATAATTATCCGAACTGAATTAATAGCTCCAAGAAATGTTATTGGAGATGACCAAATTTACAATGTTATTGTCACAGCACACGCTTTTATTATAATTTTTTTTATGGTTATACCTGTTATAATTGGAGGTTTTGGTAACTGATTAATTCCTTTAATATTAGGAAGACCAGATATAGCTTTTCCCCGAATAAATAATATAAGATTTTGATTACTACCCCCCTCATTAACATTACTTCTAATTAGAGGAATAGTAGAAAGAGGTGTAGGTACAGGTTGAACTGTCTACCCACCTTTAAGAAGAAATATTGGACACCCTGGGGGTGCCGTTGATTTAGCTATTTTTTCTTTACATTTAGCAGGAGCTTCTTCTATTCTAGGGGCTATTAATTTTATTTCTACAATTATTAATATACGCCCGGCAGGTATAACTATAGACCGTATACCTTTATTTGTTTGATCTGTATTTATTACTGCTATTTTACTATTACTTTCATTACCTGTATTAGCAGGAGCAATTACTATACTTTTAACAGACCGTAATTTAAACACATCATTTTTTGATCCTTTAGGTGGAGGAGATCCTATCTTATACCAACAT------
>VAFIV202-14|Jassa_marmorata|WCH_0876|United_States|Virginia|Eastern_Shore_-_Ocean_side|37.606|-75.625|KP254230
ACTTTATATTTTATTTTAGGTATTTGGTCTAGATTGGCTGGTACATCTTTAAGTATAATTATCCGAACTGAATTAATAGCTCCAAGGAATGTTATTGGAGATGACCAAATTTACAATGTTATTGTCACAGCACACGCTTTTATTATAATTTTTTTTATAGTTATACCTGTTATAATTGGAGGTTTTGGTAACTGATTAATTCCTTTAATATTAGGAAGACCAGATATAGCTTTTCCCCGAATAAATAATATAAGATTTTGATTACTACCCCCCTCATTAACATTACTTCTAATTAGAGGAATAGTAGAAAGAGGTGTAGGTACAGGTTGAACTGTTTATCCACCTTTAAGAAGAAATATTGGACACCCTGGGGGTGCCGTTGATTTAGCTATTTTTTCTTTACATTTAGCAGGAGCTTCTTCTATTTTAGGGGCTATTAATTTTATTTCTACAATTATTAATATACGCCCGGCAGGTATAACTATAGACCGTATACCTTTATTTGTTTGATCTGTATTTATTACTGCTATTTTACTATTACTTTCATTACCTGTATTAGCAGGGGCAATTACTATACTTTTAACAGACCGTAATTTAAACACATCATTTTTTGATCCTTTAGGTGGAGGAGATCCTATCTTATATCAACATTTA---
>GBCMA1636-09|Jassa_slatteryi|EU243811||||||EU243811
ACATTATATTTTATTTTAGGAATCTGATCCAGATTAGCCGGCACATCCTTAAGAATAATTATCCGAACAGAATTAATAGCCCCTAGAAATGTAATCGGAGATGATCAAATTTATAATGTTATTGTTACAGCCCATGCATTTATTATAATTTTTTTTATAGTTATACCTGTTATGATTGGAGGTTTTGGTAACTGATTAATTCCTTTAATATTAGGTAGACCTGATATAGCGTTTCCGCGAATAAACAATATAAGATTTTGACTTCTACCTCCCTCTTTAACTCTTCTATTAGTAAGAGGGATGGTAGAAAGAGGGGTAGGTACAGGTTGAACTGTTTACCCTCCTTTAAGAAGTAATGTTGGACACCCTGGAGGTGCAGTTGACCTAGCTATCTTTTCTTTACATCTAGCAGGAGCTTCTTCAATTTTAGGGGCAATCAACTTTATTTCTACAATTATCAATATACGACCCTCGGGGATAACAATAGACCGAATACCTTTGTTTGTATGGTCTGTGTTTATCACAGCTATTTTATTGTTACTTTCTCTTCCCGTTCTAGCAGGAGCTATTACAATACTTTTAACAGATCGAAATCTTAACACATCCTTTTTTGATCCCTTAGGAGGAGGAGATCCTATTCTCTACCAACACTTA---
>GBCMA1635-09|Jassa_slatteryi|EU243812||||||EU243812
ACATTATATTTTATTTTAGGAATCTGATCCAGATTAGCCGGCACATCCTTAAGAATAATTATCCGAACAGAATTAATAGCCCCTAGAAATGTAATCGGAGATGATCAAATTTATAATGTTATTGTTACAGCCCATGCATTTATTATAATTTTTTTTATAGTTATACCTGTTATGATTGGAGGTTTTGGTAACTGATTAATTCCTTTAATATTAGGTAGACCTGATATAGCGTTTCCGCGAATAAACAATATAAGATTTTGACTTCTACCTCCCTCTTTAACTCTTCTATTAGTAAGAGGGATGGTAGAAAGAGGGGTAGGTACAGGTTGAACTGTTTACCCTCCTTTAAGAAGTAATGTTGGACACCCTGGAGGTGCAGTTGACCTAGCTATCTTTTCTTTACATCTAGCAGGAGCTTCTTCAATTTTAGGGGCAATCAACTTTATTTCTACAATTATCAATATACGACCCTCGGGGATAACAATAGACCGAATACCTTTGTTTGTATGGTCTGTGTTTATCACAGCTATTTTATTGTTACTTTCTCTTCCCGTTCTAGCAGGAGCTATTACAATACTTTTAACAGATCGAAATCTTAACACATCCTTTTTTGATCCCTTAGGAGGAGGAGATCCTATTCTCTACCAACACTTA---
>GBCMA1633-09|Jassa_slatteryi|EU243814||||||EU243814
ACATTATATTTTATTTTAGGAATCTGATCCAGATTAGCCGGCACATCCTTAAGAATAATTATCCGAACAGAATTAATAGCCCCTAGAAATGTAATCGGAGATGATCAAATTTATAATGTTATTGTTACAGCCCATGCATTTATTATAATTTTTTTTATAGTTATACCTGTTATGATTGGAGGTTTTGGTAACTGATTAATTCCTTTAATATTAGGTAGACCTGATATAGCGTTTCCGCGAATAAACAATATAAGATTTTGACTTCTACCTCCCTCTTTAACTCTTCTATTAGTAAGAGGGATGGTAGAAAGAGGGGTAGGTACAGGTTGAACTGTTTACCCTCCTTTAAGAAGTAATGTTGGACACCCTGGAGGTGCAGTTGACCTAGCTATCTTTTCTTTACATCTAGCAGGAGCTTCTTCAATTTTAGGGGCAATCAACTTTATTTCTACAATTATCAATATACGACCCTCGGGGATAACAATAGACCGAATACCTTTGTTTGTATGGTCTGTGTTTATCACAGCTATTTTATTGTTACTTTCTCTTCCCGTTCTAGCAGGAGCTATTACAATACTTTTAACAGATCGAAATCTTAACACATCCTTTTTTGATCCCTTAGGAGGAGGAGATCCTATTCTCTACCAACACTTA---
>GBCMA1632-09|Jassa_slatteryi|EU243815||||||EU243815
ACATTATATTTTATTTTAGGAATCTGATCCAGATTAGCCGGCACATCCTTAAGAATAATTATCCGAACAGAATTAATAGCCCCTAGAAATGTAATCGGAGATGATCAAATTTATAATGTTATTGTTACAGCCCATGCATTTATTATAATTTTTTTTATAGTTATACCTGTTATGATTGGAGGTTTTGGTAACTGATTAATTCCTTTAATATTAGGTAGACCTGATATAGCGTTTCCGCGAATAAACAATATAAGATTTTGACTTCTACCTCCCTCTTTAACTCTTCTATTAGTAAGAGGGATGGTAGAAAGAGGGGTAGGTACAGGTTGAACTGTTTACCCTCCTTTAAGAAGTAATGTTGGACACCCTGGAGGTGCAGTTGACCTAGCTATCTTTTCTTTACATCTAGCAGGAGCTTCTTCAATTTTAGGGGCAATCAACTTTATTTCTACAATTATCAATATACGACCCTCGGGGATAACAATAGACCGAATACCTTTGTTTGTATGGTCTGTGTTTATCACAGCTATTTTATTGTTACTTTCTCTTCCCGTTCTAGCAGGAGCTATTACAATACTTTTAACAGATCGAAATCTTAACACATCCTTTTTTGATCCCTTAGGAGGAGGAGATCCTATTCTCTACCAACACTTA---
>ZPC084-13|Jassa_slatteryi|BIOUG01207-G12|United_States|California|Orange_County|33.6042|-117.893|
ACATTATATTTTATTTTAGGAATCTGATCCAGATTAGCCGGCACATCCTTAAGAATAATTATCCGAACAGAATTAATAGCCCCTAGAAATGTAATCGGAGATGATCAAATTTATAATGTTATTGTTACAGCCCATGCATTTATTATAATTTTTTTTATAGTTATGCCTGTTATAATTGGAGGTTTTGGTAACTGATTAATTCCTTTAATATTAGGTAGACCTGATATAGCGTTTCCGCGAATAAACAATATAAGATTTTGACTTCTACCTCCCTCTTTAACTCTTCTATTAGTAAGAGGGATGGTAGAAAGAGGGGTAGGTACAGGTTGAACTGTTTACCCTCCTTTAAGAAGTAATGTTGGACACCCTGGAGGTGCAGTTGACCTAGCTATCTTTTCTTTACATCTAGCAGGAGCTTCTTCAATTTTAGGGGCAATCAACTTTATTTCTACAATTATCAATATACGACCCTCGGGGATAACAATAGACCGAATACCTTTATTTGTATGGTCTGTGTTTATCACAGCTATTTTATTATTACTTTCTCTTCCCGTTCTAGCAGGAGCTATTACAATACTTTTAACAGATCGAAATCTTAACACATCCTTTTTTGATCCATTAGGAGGAGGAGATCCTATTCTCTACCAACACTTA---
>GBCMA1644-09|Jassa_slatteryi|EU243803||||||EU243803
ACATTATATTTTATTTTAGGAATCTGATCCAGATTGGCCGGCACATCCTTAAGAATAATTATCCGAACAGAATTAATAGCCCCTAGAAATGTAATCGGAGATGATCAAATTTATAATGTTATTGTCACAGCCCATGCATTTATTATAATTTTTTTTATAGTTATACCTGTTATGATTGGAGGTTTTGGTAACTGATTAATTCCTTTAATATTAGGTAGACCTGATATAGCGTTTCCGCGAATAAACAATATAAGATTTTGACTTCTACCTCCCTCTTTAACTCTTCTATTAGTAAGAGGGATAGTAGAAAGAGGGGTAGGTACAGGTTGAACTGTTTACCCTCCTTTAAGAAGTAATGTTGGACACCCTGGAGGTGCAGTTGACCTAGCTATCTTTTCTTTACATCTAGCAGGAGCTTCTTCAATTTTAGGGGCAATCAACTTTATTTCTACAATTATTAATATACGACCCTCGGGGATAACAATAGACCGAATACCTTTGTTTGTATGGTCTGTGTTTATCACAGCTATTTTATTATTACTTTCTCTTCCCGTTCTAGCAGGAGCTATTACAATACTTTTAACAGATCGAAATCTTAACACATCCTTTTTTGATCCATTAGGAGGA------------------------------
>GBCMA1643-09|Jassa_slatteryi|EU243804||||||EU243804
ACATTATATTTTATTTTAGGAATCTGATCCAGATTAGCCGGCACATCCTTAAGAATAATTATCCGAACAGAATTAATAGCCCCTAGAAATGTAATCGGAGATGATCAAATTTATAATGTTATTGTTACAGCCCATGCATTTATTATAATTTTTTTTATAGTTATACCTGTTATGATTGGAGGTTTTGGTAACTGATTAATTCCTTTAATATTAGGTAGACCTGATATAGCGTTTCCGCGAATAAACAATATAAGATTTTGACTTCTACCTCCCTCTTTAACTCTTCTATTAGTAAGAGGGATGGTAGAAAGAGGGGTAGGTACAGGTTGAACTGTTTACCCTCCTTTAAGAAGTAATGTTGGGCACCCTGGAGGTGCAGTTGACCTAGCTATCTTTTCTTTACATCTAGCAGGAGCTTCTTCAATTTTAGGGGCAATCAACTTTATTTCTACAATTATTAATATACGACCCTCGGGGATAACAATAGACCGAATACCTTTGTTTGTATGGTCTGTGTTTATCACAGCTATTTTATTATTACTTTCTCTTCCCGTTCTAGCAGGAGCTATTACAATACTTTTAACAGATCGAAATCTTAACACATCCTTTTTTGATCCATTAGGAGGAGGAGATCCTATTCTCTATCAACACTTA---
>GBCMA1642-09|Jassa_slatteryi|EU243805||||||EU243805
ACATTATATTTTATTTTAGGAATCTGATCCAGATTAGCCGGCACATCCTTAAGAATAATTATCCGAACAGAATTAATAGCCCCTAGAAATGTAATCGGAGATGATCAAATTTATAATGTTATTGTTACAGCCCATGCATTTATTATAATTTTTTTTATAGTTATACCTGTTATGATTGGAGGTTTTGGTAACTGATTAATTCCTTTAATATTAGGTAGACCTGATATAGCGTTTCCGCGAATAAACAATATAAGATTTTGACTTCTACCTCCCTCTTTAACTCTTCTATTAGTAAGAGGGATGGTAGAAAGAGGGGTAGGTACAGGTTGAACTGTTTACCCTCCTTTAAGAAGTAATGTTGGACACCCTGGAGGTGCAGTTGACCTAGCTATCTTTTCTTTACATCTAGCAGGAGCTTCTTCAATTTTAGGGGCAATCAACTTTATTTCTACAATTATCAATATACGACCCTCGGGGATAACAATAGACCGAATACCTTTGTTTGTATGGTCTGTGTTTATCACAGCTATTTTATTATTACTTTCTCTTCCCGTTCTAGCAGGAGCTATTACAATACTTTTAACAGATCGAAATCTTAACACATCCTTTTTCGATCCATTAGGAGGAGGAGATCCTATTCTCTACCAACACTTA---
>GBCMA1641-09|Jassa_slatteryi|EU243806||||||EU243806
ACATTATATTTTATTTTAGGAATCTGATCCAGATTAGCCGGCACATCCTTAAGAATAATTATCCGAACAGAATTAATAGCCCCTAGAAATGTAATCGGAGATGATCAAATTTATAATGTTATTGTTACAGCCCATGCATTTATTATAATTTTTTTTATAGTTATACCTGTTATGATTGGAGGTTTTGGTAACTGATTAATTCCTTTAATATTAGGTAGACCTGATATAGCGTTTCCGCGAATAAACAATATAAGATTTTGACTTCTACCTCCCTCTTTAACTCTTCTATTAGTAAGAGGGATGGTAGAAAGAGGGGTAGGTACAGGTTGAACTGTTTACCCTCCTTTAAGAAGTAATGTTGGACACCCTGGAGGTGCAGTTGACCTAGCTATCTTTTCTTTACATCTAGCAGGAGCTTCTTCAATTTTAGGGGCAATCAACTTTATTTCTACAATTATCAATATACGACCCTCGGGGATAACAATAGACCGAATACCTTTGTTTGTATGGTCTGTGTTTATCACAGCTATTTTATTATTACTTTCTCTTCCCGTTCTAGCAGGAGCTATTACAATACTTTTAACAGATCGAAATCTTAACACATCCTTTTTCGATCCATTAGGAGGAGGAGATCCTATTCTCTACCAACACTTA---
>GBCMA1640-09|Jassa_slatteryi|EU243807||||||EU243807
---------------------------------TTAGCCGGCACATCCTTAAGAATAATTATCCGAACAGAATTAATAGCCCCTAGAAATGTAATCGGAGATGATCAAATTTATAATGTTATTGTTACAGCCCATGCATTTATTATAATTTTTTTTATAGTTATACCTGTTATGATTGGAGGTTTTGGTAACTGATTAATTCCTTTAATATTAGGTAGACCTGATATAGCGTTTCCGCGAATAAACAATATAAGATTTTGACTTCTACCTCCCTCTTTAACTCTTCTATTAGTAAGAGGGATGGTAGAAAGAGGGGTAGGTACAGGTTGAACTGTTTACCCTCCTTTAAGAAGTAATGTTGGACACCCTGGAGGTGCAGTTGACCTAGCTATCTTTTCTTTACATCTAGCAGGAGCTTCTTCAATTTTAGGGGCAATCAACTTTATTTCTACAATTATCAATATACGACCCTCGGGGATAACAATAGACCGAATACCTTTGTTTGTATGGTCTGTGTTTATCACAGCTATTTTATTATTACTTTCTCTTCCCGTTCTAGCAGGAGCTATTACAATACTTTTAACAGATCGAAATCTTAACACATCCTTTTTCGATCCATTAGGAGGAGGAGATCCTATTCTCTACCAACACTTA---
>GBCMA1639-09|Jassa_slatteryi|EU243808||||||EU243808
ACATTATATTTTATTTTAGGAATCTGATCCAGATTAGCCGGCACATCCTTAAGAATAATTATCCGAACAGAATTAATAGCCCCTAGAAATGTAATCGGAGATGATCAAATTTATAATGTTATTGTTACAGCCCATGCATTTATTATAATTTTTTTTATAGTTATACCTGTTATGATTGGAGGTTTTGGTAACTGATTAATTCCTTTAATATTAGGTAGACCTGATATAGCGTTTCCGCGAATAAACAATATAAGATTTTGACTTCTACCTCCCTCTTTAACTCTTCTATTAGTAAGAGGGATGGTAGAAAGAGGGGTAGGTACAGGTTGAACTGTTTACCCTCCTTTAAGAAGTAATGTTGGACACCCTGGAGGTGCAGTTGACCTAGCTATCTTTTCTTTACATCTAGCAGGAGCTTCTTCAATTTTAGGGGCAATCAACTTTATTTCTACAATTATCAATATACGACCCTCGGGGATAACAATAGACCGAATACCTTTGTTTGTATGGTCTGTGTTTATCACAGCTATTTTATTGTTACTTTCTCTTCCCGTTCTAGCAGGAGCTATTACAATACTTTTAACAGATCGAAATCTTAACACATCCTTTTTTGATCCCTTAGGAGGAGGAGATCCTATTCTCTACCAACACTTA---
>GBCMA1638-09|Jassa_slatteryi|EU243809||||||EU243809
------------------------------AGATTAGCCGGCACATCCTTAAGAATAATTATCCGAACAGAATTAATAGCCCCTAGAAATGTAATCGGAGATGATCAAATTTATAATGTTATTGTTACAGCCCATGCATTTATTATAATTTTTTTTATAGTTATACCTGTTATGATTGGAGGTTTTGGTAACTGATTAATTCCTTTAATATTAGGTAGACCTGATATAGCGTTTCCGCGAATAAACAATATAAGATTTTGACTTCTACCTCCCTCTTTAACTCTTCTATTAGTAAGAGGGATGGTAGAAAGAGGGGTAGGTACAGGTTGAACTGTTTACCCTCCTTTAAGAAGTAATGTTGGACACCCTGGAGGTGCAGTTGACCTAGCTATCTTTTCTTTACATCTAGCAGGAGCTTCTTCAATTTTAGGGGCAATCAACTTTATTTCTACAATTATCAATATACGACCCTCGGGGATAACAATAGACCGAATACCTTTGTTTGTATGGTCTGTGTTTATCACAGCTATTTTATTATTACTTTCTCTTCCCGTTCTAGCAGGAGCTATTACAATACTTTTAACAGATCGAAATCTTAACACATCCTTTTTCGATCCATTAGGAGGAGGAGATCCT---------------------
>GBCMA1637-09|Jassa_slatteryi|EU243810||||||EU243810
ACATTATATTTTATTTTAGGAATCTGATCCAGATTAGCCGGCACATCCTTAAGAATAATTATCCGAACAGAATTAATAGCCCCTAGAAATGTAATCGGAGATGATCAAATTTATAATGTTATTGTTACAGCCCATGCATTTATTATAATTTTTTTTATAGTTATACCTGTTATGATTGGAGGTTTTGGTAACTGATTAATTCCTTTAATATTAGGTAGACCTGATATAGCGTTTCCGCGAATAAACAATATAAGATTTTGACTTCTACCTCCCTCTTTAACTCTTCTATTAGTAAGAGGGATGGTAGAAAGAGGGGTAGGTACAGGTTGAACTGTTTACCCTCCTTTAAGAAGTAATGTTGGACACCCTGGAGGTGCAGTTGACCTAGCTATCTTTTCTTTACATCTAGCAGGAGCTTCTTCAATTTTAGGGGCAATCAACTTTATTTCTACAATTATCAATATACGACCCTCGGGGATAACAATAGACCGAATACCTTTGTTTGTATGGTCTGTGTTTATCACAGCTATTTTATTGTTACTTTCTCTTCCCGTTCTAGCAGGAGCTATTACAATACTTTTAACAGATCGAAATCTTAACACATCCTTTTTTGATCCCTTAGGAGGAGGAGATCCTATTCTCTACCAACACTTA---
>INVMP003-13|Jassa_slatteryi|KP252164.1|ARGENTINA|||-38.037|-57.5242|KP252164.1
--------------------------------ATTGGCCGGCACATCCTTAAGAATAATTATCCGAACAGAATTAATAGCCCCTAGAAATGTAATCGGAGATGATCAAATTTATAATGTTATTGTCACAGCCCATGCATTTATTATAATTTTTTTTATAGTTATACCTGTTATGATTGGAGGTTTTGGTAACTGATTAATTCCTTTAATATTAGGTAGACCTGATATAGCGTTTCCGCGAATAAACAATATAAGATTTTGACTTCTACCTCCCTCTTTAACTCTTCTATTAGTAAGAGGGATAGTAGAAAGAGGGGTAGGTACTTGTTGAACTGTTTACCCTCCTTTAAGAAGTAATGTTGGACACCCTGGAGGTGCAGTTGACCTAGCTATCTTTTCTTTACATCTAGCAGGAGCTTCTTCAATTTTAGGGGCAATCAACTTTATTTCTACAATTATTAATATACGACCCTCGGGGATAACAATAGACCGAATACCTTTGTTTGTATGGTCTGTGTTTATCACAGCTATTTTATTATTACTTTCTCTTCCCGTTCTAGCAGGAGCTATTACAATACTTTTAACAGATCGAAATCTTAACACATCCTTTTTTGATCCATTA------------------------------------
>INVMP068-13|Jassa_slatteryi|KP252165.1|ARGENTINA|||-38.037|-57.5242|KP252164.1
--------------------------------ATTAGCCGGCACATCCTTAAGAATAATTATCCGAACAGAATTAATAACCCCTAGAAATGTAATCGGAGATGATCAAATTTATAATGTTATTGTTACAGCCCATGCATTTATTATAATTTTTTTTATAGTTATACCTGTTATGATTGGAGGTTTTGGTAACTGATTAATTCCTTTAATATTAGGTAGACCTGATATAGCGTTTCCGCGAATAAACAATATAAGATTTTGACTTCTACCTCCCTCTTTAACTCTTCTATTAGTAAGAGGGATGGTAGAAAGAGGGGTAGGTACTTGTTGAACTGTTTACCCTCCTTTAAGAAGTAATGTTGGACACCCTGGAGGTGCAGTTGACCTAGCTATCTTTTCTTTACATCTAGCAGGAGCTTCTTCAATTTTAGGGGCAATCAACTTTATTTCTACAATTATTAATATACGACCCTCGGGGATAACAATAGACCGAATACCTTTGTTTGTATGGTCTGTGTTTATCACAGCTATTTTATTATTACTTTCTCTTCCCGTTCTAGCAGGAGCTATTACAATACTTTTAACAGATCGAAATCTTAACACATCCTTTTTTGATCCATTA------------------------------------
